# Supplementary material for: Molecular and Functional Characterization of the Somatic PIWIL1/piRNA Pathway in Colorectal Cancer Cells
Source: Cells. 2019 Nov 5;8(11):1390. doi: 10.3390/cells8111390 (PMC6912267; doi:10.3390/cells8111390)
Supplement: Supplementary file 1 [file cells-08-01390-s001.zip]

Archive with 10 entries (10 files):
- Sellitto et al Supplementary Materials.docx
- Table_S1.xlsx
- Table_S2.xlsx
- Table_S3.xlsx
- Table_S4.xlsx
- Table_S5.xlsx
- Table_S6.xlsx
- Table_S7.xls
- Table_S8.xlsx
- Table_S9.xlsx
