# Supplementary material for: Molecular and Functional Characterization of the Somatic PIWIL1/piRNA Pathway in Colorectal Cancer Cells
Source: Cells. 2019 Nov 5;8(11):1390. doi: 10.3390/cells8111390 (PMC6912267; doi:10.3390/cells8111390)
Supplement: Supplementary file 1 [file cells-08-01390-s001.zip › Table_S1.xlsx]

## Sheet: Table S1A
Table S1A
Methylation and Gene Expression data of TCGA colon cancer tissues.
Infinium HumanMethylation450 data of 16 CpG located in the promoter region of PIWIL1 and expression by RNA-seq for 275 colon adenocarcinomas and 9 normal colon tissues downloaded from TCGA database.
sample	sample_type	_primary_site	cg06365016D6:Q6D6:S6D6:R6D6:Q6D6:R6	cg12020444	cg16244664	cg27261050	cg24229701	cg24838063	cg26677194	cg23887609	cg02382037	cg23548151	cg13900773	cg23081604	cg14489632	cg08187750	cg01761968	cg07384894	pathologic_stage_group	PIWIL1 expression (RSEM)
TCGA-CK-5913-01	Primary Tumor	Colon	0.3823	0.4527	0.338	0.2426	0.1576	0.2819	0.4099	0.4363	0.4181	0.5415	0.0794	0.2643	0.2016	0.3194	0.238	0.7606	Stage II	2033.85
TCGA-AM-5821-01	Primary Tumor	Colon	0.3369	0.4398	0.3505	0.2456	0.3293	0.6303	0.7858	0.7662	0.5034	0.5618	0.4903	0.483	0.244	0.3313	0.2033	0.5086	Stage II	1951
TCGA-A6-5665-01	Primary Tumor	Colon	0.3401	0.3861	0.3219	0.2051	0.217	0.2768	0.4385	0.2567	0.1972	0.2161	0.07545	0.2776	0.2401	0.2806	0.2227	0.7553	Stage II	1937.53
TCGA-RU-A8FL-01	Primary Tumor	Colon	0.2284	0.2718	0.2217	0.177	0.1215	0.2064	0.2734	0.153	0.7121	0.7158	0.5988	0.4589	0.1438	0.2276	0.158	0.8336	Stage III	1418.35
TCGA-AU-6004-01	Primary Tumor	Colon	0.4745	0.5765	0.4376	0.3592	0.3613	0.3294	0.4853	0.3479	0.4365	0.4223	0.1082	0.3778	0.3619	0.3546	0.3213	0.7477	Stage I	1418.35
TCGA-CM-6171-01	Primary Tumor	Colon	0.2149	0.2921	0.2171	0.1454	0.0532	0.0353	0.0719	0.0816	0.1099	0.0963	0.0273	0.1675	0.1855	0.2386	0.1232	0.7439	Stage I	1332.57
TCGA-CM-4743-01	Primary Tumor	Colon	0.4799	0.5315	0.489	0.4399	0.3651	0.3742	0.6378	0.5465	0.1102	0.1204	0.0329	0.2925	0.2552	0.3821	0.3428	0.7022	Stage II	1278.29
TCGA-G4-6586-01	Primary Tumor	Colon	0.3019	0.4022	0.3287	0.1849	0.1781	0.2069	0.316	0.1525	0.4227	0.484	0.2835	0.3391	0.2315	0.279	0.2618	0.8296	Stage II	1160.07
TCGA-CM-5861-01	Primary Tumor	Colon	0.3589	0.367	0.5509	0.1789	0.1039	0.153	0.2091	0.188	0.115	0.0485	0.0695	0.2485	0.3015	0.3652	0.2443	0.6999	Stage II	1038.29
TCGA-A6-6653-01	Primary Tumor	Colon	0.2639	0.3252	0.2294	0.168	0.1038	0.176	0.3002	0.1867	0.2752	0.2921	0.0971	0.3172	0.0812	0.2656	0.162	0.9184	Stage I	989.119
TCGA-CK-5916-01	Primary Tumor	Colon	0.4282	0.464	0.3901	0.2854	0.1842	0.532	0.6955	0.7081	0.6159	0.6997	0.5464	0.4812	0.243	0.4189	0.3427	0.7738	Stage I	984.331
TCGA-DM-A1HB-01	Primary Tumor	Colon	0.3066	0.3447	0.2845	0.198	0.0958	0.524	0.6551	0.5858	0.4347	0.5288	0.3693	0.3622	0.2154	0.2829	0.2025	0.7929	Stage III	760.076
TCGA-A6-5661-01	Primary Tumor	Colon	0.3754	0.4072	0.3803	0.2661	0.251	0.6799	0.8126	0.5773	0.5903	0.6072	0.3627	0.3661	0.2161	0.3009	0.2246	0.701	Stage II	740.831
TCGA-G4-6588-01	Primary Tumor	Colon	0.4221	0.4827	0.4488	0.2629	0.2149	0.5447	0.7355	0.6152	0.4271	0.5335	0.3569	0.3534	0.3237	0.396	0.3163	0.6043	Stage II	706.233
TCGA-D5-6540-01	Primary Tumor	Colon	0.3096	0.3454	0.2657	0.2464	0.1072	0.1844	0.2918	0.1867	0.359	0.405	0.0307	0.2515	0.2335	0.3113	0.1954	0.8681	Stage I	667.674
TCGA-D5-6928-01	Primary Tumor	Colon	0.5336	0.5742	0.519	0.4207	0.5248	0.4823	0.6513	0.5436	0.2241	0.2944	0.1384	0.4153	0.3814	0.3558	0.3147	0.6961	Stage II	663.062
TCGA-F4-6805-01	Primary Tumor	Colon	0.4405	0.513	0.4505	0.2872	0.3117	0.4363	0.6498	0.3791	0.4883	0.4597	0.0994	0.4155	0.2587	0.3444	0.3177	0.6796	Stage II	642.699
TCGA-G4-6299-01	Primary Tumor	Colon	0.3769	0.451	0.3095	0.2355	0.2123	0.4672	0.6927	0.5974	0.4231	0.4155	0.0619	0.2955	0.2348	0.3283	0.2455	0.7865	Stage III	637.818
TCGA-AA-3713-01	Primary Tumor	Colon	0.3326	0.3695	0.3308	0.2406	0.0951	0.4575	0.6449	0.7004	0.6355	0.566	0.1579	0.5381	0.2164	0.3682	0.2717	0.7183	Stage IV	597.999
TCGA-F4-6570-01	Primary Tumor	Colon	0.4364	0.5134	0.4157	0.316	0.158	0.5473	0.7055	0.6569	0.3656	0.5123	0.2475	0.3155	0.3018	0.3252	0.2719	0.6994	Stage II	566.527
TCGA-AD-6895-01	Primary Tumor	Colon	0.4575	0.4712	0.4569	0.3225	0.3938	0.5754	0.7452	0.6488	0.5817	0.6448	0.5668	0.4683	0.3441	0.3113	0.2854	0.6772	Stage III	525.301
TCGA-AD-5900-01	Primary Tumor	Colon	0.3594	0.4943	0.5058	0.2414	0.3092	0.5809	0.7511	0.7494	0.5202	0.7052	0.4168	0.5034	0.3907	0.3173	0.3123	0.6336	Stage I	506.704
TCGA-A6-2686-01	Primary Tumor	Colon	0.2792	0.3436	0.2352	0.2063	0.2123	0.3823	0.4037	0.2101	0.3533	0.5228	0.0756	0.4611	0.2023	0.2489	0.1972	0.8165	Stage II	484.717
TCGA-AD-A5EJ-01	Primary Tumor	Colon	0.3977	0.4267	0.3271	0.2312	0.1856	0.6216	0.7059	0.6184	0.6586	0.7016	0.5305	0.5727	0.2914	0.327	0.246	0.7701	Stage II	481.369
TCGA-DM-A1D6-01	Primary Tumor	Colon	0.1542	0.1671	0.1763	0.0939	0.1351	0.9757	0.9768	0.9504	0.8013	0.829	0.4722	0.2409	0.0567	0.1559	0.089	0.8353	Stage II	468.531
TCGA-AZ-4315-01	Primary Tumor	Colon	0.3414	0.4084	0.3213	0.2461	0.2369	0.435	0.6187	0.5813	0.405	0.4723	0.1551	0.3505	0.2354	0.2913	0.2449	0.7493	Stage II	468.531
TCGA-D5-5538-01	Primary Tumor	Colon	0.4199	0.4792	0.346	0.3084	0.3073	0.4693	0.6597	0.5743	0.652	0.7192	0.6613	0.7524	0.2316	0.3217	0.242	0.706	Stage III	453.513
TCGA-AA-3492-01	Primary Tumor	Colon	0.2209	0.2705	0.2004	0.1449	0.0812	0.0762	0.1642	0.1333	0.1068	0.1161	0.0368	0.1716	0.1677	0.2308	0.1628	0.5912	Stage II	425.495
TCGA-T9-A92H-01	Primary Tumor	Colon	0.2312	0.2393	0.1522	0.1168	0.1244	0.3916	0.52	0.5961	0.7084	0.6321	0.1815	0.36	0.1104	0.1854	0.1313	0.8035	Stage II	422.556
TCGA-A6-6649-01	Primary Tumor	Colon	0.4317	0.4889	0.4304	0.3413	0.2798	0.881	0.9564	0.9366	0.3404	0.4485	0.1695	0.3776	0.2343	0.3243	0.2734	0.7014	Stage III	416.45
TCGA-A6-6780-01	Primary Tumor	Colon	0.3393	0.3742	0.2799	0.2096	0.2394	0.558	0.7289	0.4072	0.6341	0.7665	0.7554	0.7563	0.2319	0.3005	0.2103	0.5698	Stage II	386.145
TCGA-G4-6302-01	Primary Tumor	Colon	0.6216	0.6623	0.6677	0.3771	0.3925	0.319	0.4777	0.4638	0.2655	0.3839	0.2559	0.4614	0.438	0.4477	0.4384	0.5964	Stage II	378.461
TCGA-DM-A1HA-01	Primary Tumor	Colon	0.0901	0.1123	0.1161	0.0582	0.0423	0.973	0.9847	0.9505	0.8941	0.921	0.2733	0.1413	0.0527	0.1306	0.0831	0.8839	Stage III	372.217
TCGA-NH-A50U-01	Primary Tumor	Colon	0.1652	0.1833	0.1694	0.107	0.0701	0.9664	0.9764	0.9233	0.7331	0.779	0.5076	0.3701	0.0763	0.1557	0.1326	0.7946	Stage IV	344.892
TCGA-QG-A5Z2-01	Primary Tumor	Colon	0.4207	0.4424	0.3879	0.2871	0.3078	0.4911	0.5825	0.4438	0.378	0.4406	0.2378	0.4903	0.291	0.3223	0.2662	0.7422	Stage I	338.263
TCGA-G4-6317-01	Primary Tumor	Colon	0.2073	0.2531	0.2069	0.1558	0.1196	0.1398	0.1419	0.1354	0.3534	0.4627	0.1322	0.3554	0.132	0.2783	0.1736	0.8166	Stage III	324.258
TCGA-QL-A97D-01	Primary Tumor	Colon	0.252	0.3243	0.2366	0.1753	0.1541	0.8718	0.9382	0.8246	0.6233	0.7185	0.379	0.3707	0.154	0.258	0.1809	0.7064	Stage I	321.35
TCGA-A6-2685-01	Primary Tumor	Colon	0.4648	0.5111	0.4719	0.2756	0.5064	0.4778	0.6404	0.5641	0.4868	0.5	0.2234	0.4773	0.2842	0.3072	0.3227	0.5669	Stage II	320.238
TCGA-AA-3660-01	Primary Tumor	Colon	0.2241	0.2307	0.1748	0.1144	0.123	0.3076	0.4872	0.4159	0.7244	0.6081	0.3183	0.4289	0.097	0.2349	0.1991	0.8098	Stage II	319.351
TCGA-AM-5820-01	Primary Tumor	Colon	0.3323	0.3954	0.2616	0.1594	0.4112	0.5856	0.8009	0.8266	0.7004	0.7367	0.7157	0.6535	0.3108	0.3048	0.2645	0.5135	Stage IV	312.996
TCGA-F4-6854-01	Primary Tumor	Colon	0.3576	0.3552	0.3113	0.2047	0.2088	0.7562	0.9133	0.8336	0.6941	0.6823	0.4375	0.3918	0.2273	0.3008	0.2459	0.779	Stage II	227.229
TCGA-G4-6321-01	Primary Tumor	Colon	0.3866	0.4081	0.3492	0.3033	0.3409	0.5305	0.679	0.5915	0.3908	0.4971	0.2231	0.4181	0.3094	0.3307	0.2865	0.7126	Stage III	224.256
TCGA-DM-A0X9-01	Primary Tumor	Colon	0.2165	0.2803	0.2027	0.1611	0.1102	0.9412	0.97	0.8802	0.7663	0.7541	0.7835	0.5642	0.177	0.2585	0.157	0.4293	Stage II	204.364
TCGA-AA-3662-01	Primary Tumor	Colon	0.2861	0.3389	0.2518	0.2462	0.0797	0.9012	0.9686	0.8984	0.6892	0.6527	0.3894	0.376	0.23	0.2552	0.244	0.5914	Stage IV	198.914
TCGA-CM-6164-01	Primary Tumor	Colon	0.473	0.5278	0.4589	0.3694	0.3873	0.5775	0.696	0.5131	0.5371	0.5119	0.2227	0.4806	0.3458	0.3738	0.3353	0.6069	Stage II	196.039
TCGA-D5-6534-01	Primary Tumor	Colon	0.5497	0.61	0.5379	0.3704	0.3224	0.4292	0.6475	0.5	0.2077	0.2587	0.1076	0.3581	0.3335	0.3556	0.3744	0.6272	Stage II	194.146
TCGA-DM-A0XF-01	Primary Tumor	Colon	0.3769	0.4323	0.367	0.2766	0.2636	0.7683	0.9105	0.7501	0.6136	0.6079	0.1441	0.3042	0.2177	0.2907	0.2662	0.6623	Stage III	181.27
TCGA-CA-6719-01	Primary Tumor	Colon	0.3674	0.415	0.3259	0.2012	0.2452	0.836	0.9433	0.7986	0.6658	0.7081	0.6182	0.3631	0.2	0.2809	0.2636	0.7269	Stage II	170.19
TCGA-AD-6901-01	Primary Tumor	Colon	0.4033	0.4558	0.4223	0.3096	0.3886	0.9474	0.9718	0.8932	0.5568	0.6252	0.2403	0.3502	0.3179	0.3537	0.2916	0.728		161.121
TCGA-DM-A1D7-01	Primary Tumor	Colon	0.3042	0.3467	0.2617	0.1782	0.2125	0.9224	0.9792	0.9224	0.6447	0.6569	0.391	0.5368	0.1328	0.2226	0.1909	0.6164	Stage II	158.024
TCGA-NH-A50V-01	Primary Tumor	Colon	0.3822	0.4348	0.3783	0.2952	0.337	0.9534	0.9735	0.9395	0.535	0.6863	0.6559	0.7029	0.1989	0.2557	0.2201	0.5124	Stage III	150.644
TCGA-AA-3697-01	Primary Tumor	Colon	0.2007	0.2131	0.1912	0.139	0.0807	0.2299	0.4351	0.1801	0.5103	0.1972	0.0544	0.3099	0.1307	0.203	0.1539	0.5204	Stage II	142.815
TCGA-F4-6857-01	Primary Tumor	Colon	0.5198	0.5905	0.5751	0.4446	0.4736	0.6203	0.8169	0.7288	0.4828	0.3585	0.1089	0.5135	0.2632	0.3962	0.3453	0.7613		134.737
TCGA-DM-A1D8-01	Primary Tumor	Colon	0.2776	0.304	0.2296	0.1868	0.298	0.9603	0.9812	0.9577	0.7231	0.7272	0.7595	0.7303	0.1438	0.2615	0.1662	0.581		129.877
TCGA-A6-5659-01	Primary Tumor	Colon	0.2218	0.2658	0.2285	0.1215	0.1564	0.6967	0.8734	0.6708	0.5186	0.4443	0.05867	0.2591	0.09343	0.2069	0.158	0.7218	Stage I	129.607
TCGA-A6-A56B-01	Primary Tumor	Colon	0.3484	0.3994	0.3344	0.202	0.1755	0.9177	0.9699	0.8823	0.6558	0.7054	0.6128	0.5512	0.1602	0.2284	0.1926	0.7754	Stage III	128.266
TCGA-DM-A1DA-01	Primary Tumor	Colon	0.1674	0.1956	0.1261	0.1054	0.0787	0.9767	0.9808	0.9544	0.8414	0.8441	0.8985	0.8351	0.1135	0.2006	0.1493	0.6933	Stage III	125.366
TCGA-A6-A567-01	Primary Tumor	Colon	0.328	0.3717	0.306	0.1952	0.2925	0.7124	0.821	0.7704	0.546	0.5333	0.1987	0.3667	0.1564	0.2673	0.2181	0.6111	Stage IV	118.933
TCGA-5M-AATE-01	Primary Tumor	Colon	0.2173	0.2401	0.1716	0.0886	0.072	0.9524	0.9751	0.6807	0.6014	0.7085	0.4485	0.3856	0.1022	0.2002	0.1483	0.6869	Stage II	112.206
TCGA-G4-6304-01	Primary Tumor	Colon	0.6677	0.6619	0.6309	0.4823	0.6258	0.7299	0.835	0.7696	0.3208	0.3017	0.2836	0.4577	0.4573	0.4141	0.4137	0.6331	Stage II	111.045
TCGA-A6-6654-01	Primary Tumor	Colon	0.5187	0.5955	0.5323	0.3681	0.3191	0.7781	0.937	0.8669	0.5331	0.6028	0.3261	0.4934	0.3747	0.3691	0.3655	0.7083	Stage III	109.744
TCGA-DM-A1D9-01	Primary Tumor	Colon	0.2646	0.2938	0.216	0.1557	0.1571	0.9377	0.9745	0.9366	0.7225	0.7396	0.675	0.5441	0.1316	0.2126	0.1708	0.7669	Stage II	102.679
TCGA-AZ-4323-01	Primary Tumor	Colon	0.6066	0.6726	0.6432	0.4132	0.2894	0.515	0.6871	0.6479	0.4217	0.4909	0.2676	0.4565	0.362	0.4097	0.3934	0.5719	Stage IV	96.3358
TCGA-F4-6809-01	Primary Tumor	Colon	0.4658	0.5305	0.4487	0.3331	0.3459	0.9556	0.982	0.9665	0.5844	0.6186	0.4723	0.4827	0.3026	0.4077	0.3579	0.714	Stage IV	95.0754
TCGA-AD-6899-01	Primary Tumor	Colon	0.3793	0.3899	0.3564	0.2609	0.233	0.5413	0.7159	0.5886	0.5644	0.4638	0.1056	0.2905	0.1964	0.2852	0.2625	0.6642	Stage III	93.5068
TCGA-CM-6677-01	Primary Tumor	Colon	0.3722	0.4686	0.371	0.2796	0.1826	0.8725	0.9462	0.6034	0.6476	0.6914	0.7048	0.5542	0.243	0.3222	0.2692	0.541	Stage II	90.3843
TCGA-D5-6535-01	Primary Tumor	Colon	0.3148	0.3649	0.3058	0.2023	0.1517	0.9634	0.9789	0.7694	0.6119	0.5821	0.0478	0.3122	0.1553	0.2806	0.2212	0.7533	Stage III	83.8071
TCGA-AZ-6600-01	Primary Tumor	Colon	0.3544	0.4475	0.3741	0.214	0.1664	0.9396	0.9754	0.9381	0.5843	0.6807	0.5533	0.5532	0.2283	0.2834	0.2436	0.5974	Stage IV	82.8828
TCGA-CK-4948-01	Primary Tumor	Colon	0.4122	0.4408	0.3876	0.2689	0.3011	0.9769	0.9868	0.9488	0.6535	0.6919	0.3757	0.4247	0.2787	0.3669	0.2749	0.6119	Stage III	82.596
TCGA-A6-5656-01	Primary Tumor	Colon	0.3535	0.3743	0.29	0.2118	0.1909	0.97	0.9763	0.8998	0.6258	0.5903	0.1524	0.347	0.1697	0.2777	0.2021	0.6764	Stage I	81.7417
TCGA-AA-3511-01	Primary Tumor	Colon	0.3359	0.3825	0.2965	0.2231	0.1449	0.9238	0.9789	0.9445	0.7149	0.7068	0.7886	0.7757	0.1673	0.2974	0.2493	0.5902	Stage II	80.8401
TCGA-CM-5348-01	Primary Tumor	Colon	0.4485	0.5021	0.3966	0.3304	0.3584	0.9791	0.9842	0.9619	0.566	0.6106	0.591	0.6489	0.2412	0.3668	0.3107	0.6861	Stage III	79.0668
TCGA-AZ-6606-01	Primary Tumor	Colon	0.2613	0.2857	0.213	0.1704	0.1321	0.974	0.9841	0.9545	0.7844	0.7597	0.6765	0.4491	0.1546	0.2761	0.2024	0.8215	Stage IV	77.4933
TCGA-AA-3655-01	Primary Tumor	Colon	0.2003	0.221	0.1464	0.1178	0.1387	0.9425	0.976	0.9508	0.6827	0.7194	0.4423	0.4656	0.073	0.2037	0.159	0.7484	Stage II	76.1093
TCGA-D5-6926-01	Primary Tumor	Colon	0.3138	0.3759	0.2801	0.1959	0.1999	0.8902	0.9662	0.7982	0.6693	0.5121	0.3605	0.3561	0.2193	0.283	0.2214	0.7654	Stage III	75.5835
TCGA-AD-6889-01	Primary Tumor	Colon	0.2034	0.2286	0.1434	0.1133	0.1171	0.9711	0.9797	0.9458	0.7629	0.8119	0.8834	0.5396	0.1218	0.1951	0.1382	0.8492	Stage II	74.2336
TCGA-CM-5868-01	Primary Tumor	Colon	0.4056	0.4117	0.3692	0.2279	0.3091	0.9186	0.9441	0.8583	0.6417	0.7194	0.5707	0.4838	0.2708	0.3331	0.2933	0.6066	Stage IV	74.1307
TCGA-F4-6569-01	Primary Tumor	Colon	0.5706	0.6384	0.5939	0.3974	0.5668	0.9799	0.978	0.9388	0.4609	0.5892	0.1959	0.4478	0.2854	0.3853	0.3377	0.6971	Stage I	69.2144
TCGA-G4-6625-01	Primary Tumor	Colon	0.5205	0.5468	0.5029	0.3555	0.3524	0.8503	0.9446	0.7965	0.5271	0.5788	0.4313	0.6233	0.2409	0.3399	0.3443	0.6889	Stage II	68.5935
TCGA-G4-6628-01	Primary Tumor	Colon	0.465	0.4938	0.3995	0.3745	0.428	0.9757	0.9809	0.9616	0.5872	0.6059	0.5343	0.611	0.3555	0.3558	0.3104	0.7008	Stage I	64
TCGA-AD-A5EK-01	Primary Tumor	Colon	0.2382	0.3151	0.2074	0.1853	0.6994	0.9746	0.9787	0.9541	0.7844	0.7814	0.8384	0.7801	0.1026	0.1869	0.1281	0.7482	Stage I	62.2931
TCGA-A6-5667-11	Solid Tissue Normal	Colon	0.2896	0.3346	0.2999	0.2033	0.3751	0.5428	0.7458	0.7873	0.3258	0.3367	0.1051	0.4773	0.2259	0.2949	0.2267	0.5646	Stage III	57.0439
TCGA-AZ-4614-01	Primary Tumor	Colon	0.1535	0.2029	0.152	0.0808	0.0768	0.9399	0.9772	0.9445	0.7493	0.7448	0.7991	0.5489	0.0765	0.1952	0.1209	0.6053	Stage IV	56.5714
TCGA-D5-7000-01	Primary Tumor	Colon	0.3126	0.3532	0.2852	0.1859	0.1841	0.8548	0.9469	0.9201	0.7173	0.7017	0.6884	0.685	0.2121	0.2648	0.2022	0.4018	Stage I	55.8699
TCGA-CM-6679-01	Primary Tumor	Colon	0.4063	0.4751	0.3851	0.2764	0.2356	0.5239	0.6816	0.4975	0.6027	0.5555	0.2253	0.3791	0.2282	0.3114	0.2745	0.6414	Stage II	53.4827
TCGA-D5-6538-01	Primary Tumor	Colon	0.1096	0.0941	0.0605	0.073	0.0786	0.976	0.9785	0.8779	0.8449	0.8715	0.8306	0.5815	0.0281	0.142	0.095	0.5927	Stage III	52.6368
TCGA-NH-A6GC-01	Primary Tumor	Colon	0.1978	0.2381	0.1581	0.1151	0.08	0.975	0.9828	0.8959	0.7397	0.8004	0.6545	0.3964	0.0611	0.2252	0.1237	0.7737	Stage IV	49.6596
TCGA-D5-5539-01	Primary Tumor	Colon	0.4021	0.4242	0.3689	0.2603	0.0674	0.7947	0.9353	0.8046	0.6176	0.684	0.2124	0.492	0.2201	0.3249	0.2581	0.6614	Stage III	46.1098
TCGA-DM-A1D0-01	Primary Tumor	Colon	0.231	0.2458	0.1807	0.1449	0.0707	0.9828	0.9866	0.7836	0.7721	0.5396	0.1	0.2152	0.0933	0.2257	0.1566	0.754	Stage II	45.9821
TCGA-AA-3509-01	Primary Tumor	Colon	0.2051	0.2161	0.1628	0.1227	0.1156	0.9774	0.977	0.9226	0.6887	0.6161	0.056	0.263	0.1219	0.1734	0.1289	0.7413	Stage II	45.2235
TCGA-QG-A5YV-01	Primary Tumor	Colon	0.2115	0.2278	0.1481	0.1031	0.2387	0.984	0.9826	0.8971	0.806	0.7613	0.3742	0.3053	0.1189	0.2005	0.1401	0.5649	Stage III	42.7247
TCGA-G4-6298-01	Primary Tumor	Colon	0.3103	0.3625	0.2651	0.1572	0.2074	0.9588	0.9784	0.9446	0.5782	0.6282	0.2096	0.4351	0.1627	0.2446	0.1878	0.2893	Stage III	42.195
TCGA-QG-A5Z1-01	Primary Tumor	Colon	0.2652	0.3244	0.2714	0.151	0.1608	0.8501	0.9539	0.9466	0.6824	0.7745	0.8227	0.4161	0.1733	0.263	0.1941	0.6561	Stage III	42.049
TCGA-A6-2684-01	Primary Tumor	Colon	0.4227	0.4416	0.3809	0.2483	0.2695	0.9522	0.9618	0.8561	0.4927	0.6398	0.1871	0.3789	0.1786	0.2667	0.231	0.4823	Stage I	41.8165
TCGA-A6-A566-01	Primary Tumor	Colon	0.4864	0.5527	0.5178	0.3251	0.3392	0.8511	0.9357	0.8871	0.5306	0.6262	0.6068	0.681	0.3128	0.361	0.3096	0.6274	Stage III	41.5276
TCGA-DM-A28A-01	Primary Tumor	Colon	0.223	0.2799	0.184	0.1856	0.2199	0.9848	0.9867	0.9663	0.8095	0.808	0.7963	0.5588	0.0739	0.2242	0.1247	0.7752	Stage III	40.2523
TCGA-G4-6294-01	Primary Tumor	Colon	0.2962	0.3361	0.2624	0.1551	0.1127	0.9663	0.9813	0.9131	0.7909	0.7388	0.6072	0.5607	0.1107	0.2419	0.1759	0.7827	Stage IV	39.4513
TCGA-G4-6297-01	Primary Tumor	Colon	0.4239	0.4729	0.4156	0.2293	0.1892	0.8644	0.9709	0.8955	0.5494	0.5839	0.2938	0.5741	0.2109	0.3473	0.2859	0.6852	Stage IV	39.342
TCGA-A6-5660-01	Primary Tumor	Colon	0.2764	0.345	0.2369	0.1717	0.1082	0.9706	0.9793	0.8278	0.7515	0.5934	0.2532	0.2731	0.1392	0.329	0.1941	0.756	Stage III	38.3725
TCGA-AY-A54L-01	Primary Tumor	Colon	0.2982	0.3646	0.262	0.2168	0.2944	0.9617	0.979	0.9408	0.6797	0.7497	0.8193	0.6809	0.2945	0.2586	0.2129	0.6294	Stage I	38.3193
TCGA-D5-6539-01	Primary Tumor	Colon	0.3112	0.3518	0.3209	0.2484	0.4804	0.9229	0.9653	0.8745	0.5124	0.4351	0.2421	0.5225	0.2725	0.3313	0.265	0.5381		38.2132
TCGA-DM-A282-01	Primary Tumor	Colon	0.3639	0.3613	0.2945	0.1894	0.2331	0.9848	0.9838	0.9417	0.6694	0.6868	0.0541	0.2611	0.108	0.3012	0.2049	0.4564	Stage II	37.2715
TCGA-AA-3495-01	Primary Tumor	Colon	0.3304	0.3998	0.2991	0.2409	0.2604	0.9651	0.974	0.9304	0.6441	0.6477	0.511	0.4143	0.2903	0.2468	0.2242	0.6611	Stage I	35.6048
TCGA-CM-6678-01	Primary Tumor	Colon	0.3902	0.3977	0.3392	0.2537	0.3921	0.9796	0.9851	0.9565	0.6534	0.6961	0.6127	0.595	0.2292	0.315	0.2548	0.5102	Stage IV	35.3834
TCGA-AD-6888-01	Primary Tumor	Colon	0.2929	0.3209	0.2612	0.2186	0.1745	0.9567	0.9768	0.623	0.3961	0.2443	0.0554	0.3595	0.1742	0.2523	0.2005	0.7104	Stage III	35.1633
TCGA-AZ-4682-01	Primary Tumor	Colon	0.1941	0.2427	0.1845	0.1352	0.1411	0.9828	0.9825	0.9526	0.7403	0.7831	0.7442	0.6236	0.1323	0.2176	0.1615	0.5183	Stage IV	34.1781
TCGA-AY-A69D-01	Primary Tumor	Colon	0.274	0.314	0.2614	0.1583	0.1346	0.9501	0.965	0.9358	0.6929	0.6575	0.2225	0.4559	0.1961	0.2566	0.2035	0.613	Stage II	34.0362
TCGA-AY-A8YK-01	Primary Tumor	Colon	0.1995	0.2495	0.1328	0.1161	0.1022	0.5688	0.661	0.1729	0.2085	0.2815	0.1413	0.2558	0.1472	0.1972	0.1391	0.5784	Stage IV	33.9655
TCGA-5M-AAT4-01	Primary Tumor	Colon	0.3243	0.3622	0.2881	0.1774	0.2087	0.9727	0.9776	0.9402	0.5487	0.636	0.5584	0.6456	0.1374	0.2448	0.192	0.3788	Stage IV	33.7076
TCGA-CM-6169-01	Primary Tumor	Colon	0.332	0.4094	0.3659	0.3264	0.3045	0.5957	0.8218	0.6918	0.3729	0.5619	0.333	0.2657	0.353	0.378	0.1945	0.5874	Stage II	33.3127
TCGA-D5-5537-01	Primary Tumor	Colon	0.266	0.3015	0.2577	0.1837	0.2451	0.96	0.9736	0.9359	0.7252	0.6982	0.153	0.3029	0.1534	0.223	0.1632	0.6278	Stage II	33.1744
TCGA-G4-6626-01	Primary Tumor	Colon	0.3454	0.3933	0.3183	0.2371	0.2314	0.7397	0.8717	0.8248	0.6322	0.3764	0.0759	0.3753	0.1641	0.3121	0.2633	0.712	Stage II	33.0139
TCGA-3L-AA1B-01	Primary Tumor	Colon	0.379	0.4325	0.4133	0.2993	0.2669	0.8141	0.9271	0.8672	0.5554	0.5319	0.1265	0.4042	0.2485	0.2668	0.2364	0.5261	Stage I	32.9225
TCGA-NH-A8F7-01	Primary Tumor	Colon	0.1673	0.1778	0.0928	0.0657	0.0665	0.9666	0.9747	0.2522	0.6814	0.4823	0.2241	0.3297	0.0356	0.1662	0.1057	0.6522	Stage II	31.779
TCGA-CA-6715-01	Primary Tumor	Colon	0.2338	0.2467	0.1716	0.1322	0.0807	0.4429	0.687	0.15	0.3217	0.1038	0.0268	0.167	0.1252	0.243	0.1834	0.7908	Stage III	31.298
TCGA-CM-6674-01	Primary Tumor	Colon	0.499	0.5675	0.5165	0.4017	0.5881	0.8645	0.9648	0.9573	0.5576	0.5865	0.1332	0.4082	0.2733	0.3483	0.3057	0.4944	Stage II	30.91
TCGA-A6-2682-01	Primary Tumor	Colon	0.3675	0.4512	0.3709	0.2822	0.3108	0.9535	0.9742	0.9385	0.5384	0.5991	0.2346	0.4363	0.267	0.3114	0.2487	0.6872	Stage IV	30.8458
TCGA-DM-A28H-01	Primary Tumor	Colon	0.2655	0.306	0.2715	0.15	0.2807	0.9392	0.9783	0.7709	0.7691	0.7104	0.1426	0.3384	0.2542	0.2993	0.2074	0.8011	Stage III	30.6539
TCGA-NH-A6GA-01	Primary Tumor	Colon	0.2476	0.3023	0.2377	0.1855	0.189	0.9472	0.9564	0.9429	0.661	0.7326	0.7372	0.7359	0.1481	0.2225	0.1672	0.5934	Stage III	30.2319
TCGA-D5-6532-01	Primary Tumor	Colon	0.2159	0.2777	0.2253	0.1902	0.141	0.9809	0.9823	0.9529	0.7078	0.4904	0.235	0.3823	0.1649	0.2641	0.2025	0.4707	Stage II	30.0023
TCGA-AD-6548-01	Primary Tumor	Colon	0.4337	0.4845	0.4251	0.3137	0.2794	0.932	0.974	0.9305	0.5787	0.3984	0.1205	0.3644	0.3073	0.3767	0.3273	0.5901	Stage I	28.7801
TCGA-A6-6648-01	Primary Tumor	Colon	0.2707	0.3272	0.2588	0.166	0.2293	0.9804	0.984	0.867	0.6333	0.4091	0.1021	0.3197	0.1712	0.281	0.1752	0.6267	Stage IV	27.436
TCGA-AZ-4616-01	Primary Tumor	Colon	0.4432	0.4853	0.43	0.2396	0.1805	0.8508	0.9498	0.8942	0.5801	0.589	0.1411	0.388	0.155	0.2997	0.2654	0.4371	Stage IV	26.4098
TCGA-CM-6166-01	Primary Tumor	Colon	0.2865	0.4088	0.2378	0.1682	0.1592	0.982	0.982	0.9414	0.6434	0.7417	0.4126	0.5017	0.1256	0.2863	0.2107	0.4837	Stage I	26.1547
TCGA-4N-A93T-01	Primary Tumor	Colon	0.2026	0.2385	0.1929	0.1238	0.2016	0.9515	0.9692	0.9362	0.7599	0.8272	0.8986	0.7969	0.1472	0.2237	0.1542	0.744	Stage III	26.1547
TCGA-AZ-5403-01	Primary Tumor	Colon	0.4408	0.5331	0.4649	0.3375	0.324	0.9258	0.9705	0.9452	0.5267	0.6121	0.3914	0.4595	0.3217	0.3534	0.3054	0.5664	Stage II	25.5278
TCGA-A6-4105-01	Primary Tumor	Colon	0.2861	0.3329	0.2546	0.2014	0.3879	0.9801	0.9795	0.948	0.714	0.7217	0.3417	0.3324	0.1326	0.2193	0.1945	0.3935	Stage II	24.59
TCGA-AD-6965-01	Primary Tumor	Colon	0.2098	0.205	0.1504	0.1205	0.0952	0.884	0.9542	0.9068	0.7195	0.7571	0.5857	0.4289	0.1209	0.1957	0.1285	0.286	Stage III	23.7359
TCGA-G4-6309-01	Primary Tumor	Colon	0.2749	0.3153	0.4383	0.1887	0.3914	0.9798	0.9873	0.9664	0.7245	0.7597	0.8536	0.8956	0.2886	0.2603	0.1953	0.5196	Stage III	23.0869
TCGA-A6-5657-01	Primary Tumor	Colon	0.6028	0.6669	0.6269	0.5012	0.6211	0.9355	0.9767	0.9461	0.4503	0.5495	0.4222	0.6644	0.4396	0.4417	0.4434	0.5239	Stage III	22.6274
TCGA-AY-6386-01	Primary Tumor	Colon	0.3116	0.3901	0.321	0.243	0.2094	0.9307	0.9745	0.9348	0.5505	0.6304	0.55	0.5095	0.2717	0.3279	0.2757	0.529	Stage III	22.3779
TCGA-AY-5543-01	Primary Tumor	Colon	0.382	0.4531	0.3579	0.2753	0.1436	0.9293	0.9831	0.8937	0.7255	0.7321	0.0786	0.4329	0.2404	0.3402	0.2813	0.3388	Stage IV	21.9021
TCGA-G4-6307-01	Primary Tumor	Colon	0.1887	0.225	0.1631	0.1254	0.0945	0.9475	0.9793	0.9465	0.694	0.7134	0.6625	0.7153	0.1037	0.2194	0.1688	0.3186	Stage III	21.7207
TCGA-CM-5864-01	Primary Tumor	Colon	0.2544	0.2716	0.1876	0.1639	0.1889	0.9832	0.9835	0.9346	0.7446	0.7298	0.3925	0.685	0.1582	0.2429	0.1781	0.3886	Stage I	21.4365
TCGA-G4-6303-01	Primary Tumor	Colon	0.3181	0.3426	0.2858	0.1892	0.078	0.9422	0.9681	0.9265	0.694	0.806	0.7893	0.5632	0.1749	0.2509	0.2108	0.6192	Stage IV	21.3032
TCGA-F4-6856-01	Primary Tumor	Colon	0.3923	0.4642	0.3382	0.2194	0.3349	0.9588	0.9633	0.9101	0.617	0.6334	0.6068	0.5779	0.3319	0.3549	0.2791	0.6395	Stage I	21.2737
TCGA-AA-3489-01	Primary Tumor	Colon	0.5963	0.6403	0.539	0.4162	0.5182	0.906	0.9777	0.9266	0.509	0.5934	0.5916	0.5886	0.4994	0.4175	0.4025	0.5311	Stage II	21.1121
TCGA-A6-6140-01	Primary Tumor	Colon	0.261	0.26	0.22	0.1612	0.0757	0.7774	0.9139	0.1482	0.4853	0.2009	0.0408	0.2464	0.1241	0.2373	0.154	0.8371	Stage II	20.5918
TCGA-G4-6627-01	Primary Tumor	Colon	0.5615	0.5957	0.5475	0.4168	0.4838	0.8777	0.9477	0.9204	0.4883	0.5949	0.3654	0.5908	0.3282	0.3672	0.3878	0.5416	Stage II	20.001
TCGA-D5-6923-01	Primary Tumor	Colon	0.3797	0.4213	0.3519	0.2263	0.2942	0.9425	0.9647	0.889	0.5928	0.6195	0.4146	0.4118	0.2006	0.2592	0.2085	0.4616	Stage I	19.9733
TCGA-A6-2675-01	Primary Tumor	Colon	0.3161	0.3658	0.3194	0.2298	0.2657	0.9755	0.9835	0.9446	0.5669	0.4842	0.1517	0.3001	0.1987	0.2799	0.2222	0.6591	Stage II	19.8766
TCGA-DM-A1DB-01	Primary Tumor	Colon	0.2479	0.2579	0.1975	0.1635	0.1923	0.964	0.9787	0.9459	0.7527	0.7855	0.8199	0.7826	0.1825	0.2633	0.161	0.2557	Stage II	19.6438
TCGA-CK-4952-01	Primary Tumor	Colon	0.1512	0.1792	0.1236	0.1144	0.1002	0.7216	0.8958	0.6239	0.5029	0.5687	0.433	0.1663	0.1067	0.2267	0.1132	0.4881	Stage III	19.4271
TCGA-AY-6196-01	Primary Tumor	Colon	0.5033	0.5748	0.5224	0.3599	0.5552	0.6209	0.7888	0.4512	0.1242	0.1864	0.07	0.3725	0.3345	0.4322	0.3411	0.7567	Stage III	19.001
TCGA-F4-6855-01	Primary Tumor	Colon	0.3266	0.3768	0.2135	0.1469	0.3543	0.9356	0.9592	0.9053	0.6421	0.677	0.5235	0.5203	0.1891	0.2508	0.2046	0.3407	Stage II	18.6745
TCGA-DM-A280-01	Primary Tumor	Colon	0.5412	0.5555	0.5181	0.3575	0.3181	0.7227	0.8694	0.9497	0.4743	0.5959	0.5358	0.6654	0.3848	0.3681	0.3686	0.5431	Stage II	18.5841
TCGA-DM-A28E-01	Primary Tumor	Colon	0.1798	0.2046	0.1449	0.1154	0.0762	0.983	0.9831	0.9293	0.7709	0.7316	0.4114	0.4214	0.0692	0.2033	0.1246	0.5144	Stage II	18.507
TCGA-CM-6163-01	Primary Tumor	Colon	0.4682	0.5466	0.4308	0.2765	0.3213	0.9539	0.9779	0.9282	0.5543	0.6424	0.599	0.6092	0.3314	0.3511	0.3128	0.422	Stage I	18.3537
TCGA-D5-6930-01	Primary Tumor	Colon	0.5281	0.5657	0.4932	0.3952	0.5177	0.9755	0.9784	0.9347	0.5616	0.5978	0.5251	0.5901	0.3258	0.3493	0.3564	0.6206	Stage II	18.3156
TCGA-CK-6748-01	Primary Tumor	Colon	0.3076	0.3039	0.2848	0.1667	0.3534	0.9836	0.9899	0.9554	0.7582	0.7558	0.5548	0.4007	0.1391	0.2686	0.1974	0.5408	Stage IV	17.6672
TCGA-D5-6537-01	Primary Tumor	Colon	0.2017	0.1923	0.1529	0.1285	0.1042	0.976	0.9831	0.9477	0.6942	0.6243	0.1363	0.4222	0.1561	0.2183	0.158	0.3655	Stage III	17.6672
TCGA-D5-6924-01	Primary Tumor	Colon	0.3963	0.4278	0.3289	0.2788	0.3252	0.9642	0.9712	0.8936	0.6887	0.6075	0.3024	0.4833	0.2764	0.2987	0.2414	0.2982	Stage II	17.533
TCGA-5M-AAT5-01	Primary Tumor	Colon	0.2249	0.2507	0.1852	0.1184	0.1264	0.9835	0.9843	0.7957	0.7079	0.6591	0.0749	0.2916	0.104	0.2147	0.1411	0.4057		17.3276
TCGA-A6-6650-01	Primary Tumor	Colon	0.1967	0.2421	0.1826	0.1076	0.1087	0.9601	0.9759	0.9378	0.744	0.8497	0.81	0.5034	0.1538	0.1897	0.1307	0.6124	Stage II	17.3036
TCGA-A6-A5ZU-01	Primary Tumor	Colon	0.3464	0.3854	0.3357	0.2289	0.1998	0.9185	0.9757	0.2877	0.6829	0.7145	0.7253	0.5583	0.2643	0.2723	0.233	0.2612	Stage III	17.0417
TCGA-F4-6808-01	Primary Tumor	Colon	0.3511	0.398	0.2833	0.1741	0.1277	0.5021	0.7121	0.5075	0.4825	0.1323	0.0265	0.3117	0.1895	0.31	0.2461	0.5131	Stage I	16.9828
TCGA-CK-6747-01	Primary Tumor	Colon	0.2667	0.3069	0.244	0.1425	0.1317	0.9132	0.9768	0.9566	0.7254	0.7178	0.298	0.3595	0.1138	0.2342	0.18	0.5616	Stage II	16.427
TCGA-AD-6890-01	Primary Tumor	Colon	0.3247	0.382	0.3277	0.2192	0.1861	0.9093	0.9641	0.8979	0.6085	0.6407	0.2083	0.3831	0.1699	0.2825	0.2036	0.2786		15.7797
TCGA-DM-A288-01	Primary Tumor	Colon	0.2993	0.2857	0.2188	0.2157	0.1934	0.9777	0.9804	0.9581	0.7692	0.8281	0.8665	0.4649	0.1812	0.3162	0.2071	0.5584	Stage III	15.5625
TCGA-DM-A28M-01	Primary Tumor	Colon	0.2845	0.3545	0.4652	0.274	0.4103	0.9833	0.9828	0.9626	0.7281	0.8079	0.8709	0.8935	0.4098	0.3956	0.3666	0.494	Stage II	15.5409
TCGA-AZ-6605-01	Primary Tumor	Colon	0.4777	0.5645	0.4687	0.337	0.5057	0.9775	0.9792	0.7656	0.4651	0.3351	0.2308	0.3871	0.3465	0.3912	0.3237	0.5725	Stage III	14.7741
TCGA-CK-4951-01	Primary Tumor	Colon	0.3864	0.4532	0.356	0.2496	0.2618	0.9101	0.9627	0.9296	0.3372	0.2617	0.0614	0.2976	0.2298	0.2929	0.2204	0.4993	Stage II	14.5102
TCGA-CK-5914-01	Primary Tumor	Colon	0.2483	0.3057	0.2072	0.1662	0.119	0.9847	0.9831	0.9537	0.7376	0.619	0.4094	0.38	0.1286	0.2774	0.182	0.5337	Stage III	14.3701
TCGA-SS-A7HO-01	Primary Tumor	Colon	0.1885	0.2433	0.1702	0.1276	0.1407	0.7967	0.9147	0.9568	0.7743	0.8583	0.4091	0.3616	0.1574	0.2523	0.1535	0.5866	Stage II	14.0549
TCGA-AZ-4684-01	Primary Tumor	Colon	0.3035	0.4068	0.3102	0.2385	0.2548	0.9235	0.9622	0.9197	0.5971	0.6195	0.366	0.3998	0.2803	0.2763	0.2189	0.3664	Stage IV	13.823
TCGA-AZ-6608-01	Primary Tumor	Colon	0.1443	0.1558	0.1137	0.0842	0.0718	0.9824	0.9872	0.9204	0.8553	0.7603	0.6734	0.2455	0.051	0.1871	0.1003	0.2488	Stage III	13.6516
TCGA-A6-2671-11	Solid Tissue Normal	Colon	0.3405	0.3786	0.3172	0.2493	0.2375	0.803	0.9201	0.8921	0.5108	0.5577	0.3952	0.5629	0.2463	0.2983	0.257	0.507	Stage IV	13.1592
TCGA-AZ-6603-01	Primary Tumor	Colon	0.2785	0.3081	0.2829	0.1786	0.1654	0.8409	0.9368	0.5451	0.7165	0.2166	0.0618	0.3859	0.1265	0.2616	0.1924	0.6664		13.0683
TCGA-NH-A8F8-01	Primary Tumor	Colon	0.3255	0.3292	0.2554	0.1839	0.2468	0.9601	0.9793	0.6349	0.4565	0.6071	0.0549	0.2955	0.1806	0.2705	0.2166	0.2321	Stage IV	12.7905
TCGA-A6-5664-01	Primary Tumor	Colon	0.4424	0.5371	0.4713	0.1974	0.4421	0.8872	0.9706	0.9242	0.5042	0.5798	0.2887	0.4327	0.3404	0.3525	0.2836	0.364	Stage III	12.6758
TCGA-CA-5255-01	Primary Tumor	Colon	0.6049	0.643	0.6511	0.4735	0.6824	0.8722	0.959	0.9621	0.5181	0.5951	0.6691	0.6878	0.5168	0.3583	0.323	0.5739	Stage II	12.6494
TCGA-D5-5541-01	Primary Tumor	Colon	0.3468	0.4081	0.3208	0.2442	0.3725	0.9786	0.9811	0.9339	0.724	0.6957	0.3576	0.3672	0.195	0.3352	0.2577	0.5254	Stage III	12.295
TCGA-G4-6310-01	Primary Tumor	Colon	0.3675	0.4308	0.3642	0.2299	0.1726	0.7012	0.8814	0.7065	0.6122	0.5422	0.201	0.3212	0.1059	0.2641	0.2397	0.6749	Stage III	12.227
TCGA-CM-6168-01	Primary Tumor	Colon	0.5583	0.6215	0.553	0.3842	0.4782	0.8195	0.9434	0.8467	0.5099	0.5756	0.306	0.4517	0.3064	0.3834	0.3803	0.5384	Stage II	11.9505
TCGA-D5-6931-01	Primary Tumor	Colon	0.309	0.3472	0.2837	0.2321	0.4567	0.9707	0.9765	0.9423	0.6686	0.6692	0.6398	0.7498	0.2066	0.2733	0.2241	0.2736	Stage III	11.7615
TCGA-AZ-5407-01	Primary Tumor	Colon	0.4036	0.4254	0.493	0.4002	0.5753	0.8173	0.9313	0.9109	0.6947	0.6781	0.7065	0.7839	0.5	0.3419	0.2962	0.6159	Stage I	11.4557
TCGA-DM-A0XD-01	Primary Tumor	Colon	0.3257	0.3668	0.324	0.2367	0.2015	0.9546	0.9788	0.9562	0.6709	0.6817	0.6755	0.7744	0.283	0.2886	0.2145	0.3103	Stage II	11.2746
TCGA-AA-3506-01	Primary Tumor	Colon	0.2168	0.2665	0.2175	0.1757	0.183	0.9663	0.981	0.9498	0.7249	0.6732	0.8226	0.5926	0.1835	0.2465	0.1759	0.2449	Stage I	10.8905
TCGA-A6-6652-01	Primary Tumor	Colon	0.3139	0.3272	0.2594	0.1691	0.1024	0.9604	0.979	0.7731	0.8406	0.7189	0.1783	0.69	0.093	0.2297	0.2001	0.5782	Stage IV	10.6516
TCGA-D5-6533-01	Primary Tumor	Colon	0.2787	0.3612	0.2775	0.2176	0.1667	0.8756	0.9682	0.8763	0.6483	0.7521	0.3925	0.5091	0.1957	0.2916	0.202	0.6405		10.578
TCGA-AZ-6599-11	Solid Tissue Normal	Colon	0.4031	0.4784	0.4162	0.29	0.2903	0.7577	0.9098	0.8982	0.4651	0.4732	0.3734	0.5012	0.2542	0.3253	0.2881	0.4933	Stage I	10.5341
TCGA-AZ-4615-01	Primary Tumor	Colon	0.3173	0.3589	0.3344	0.1976	0.2171	0.9672	0.971	0.9244	0.501	0.607	0.5606	0.5689	0.2307	0.2299	0.225	0.4138	Stage III	10.4252
TCGA-F4-6807-01	Primary Tumor	Colon	0.4993	0.5701	0.4932	0.3855	0.3888	0.96	0.9623	0.9417	0.5593	0.6164	0.5497	0.5049	0.3414	0.3811	0.3493	0.4453	Stage III	10.3102
TCGA-D5-6898-01	Primary Tumor	Colon	0.3699	0.4161	0.3363	0.2185	0.2886	0.9537	0.9715	0.9385	0.6799	0.6775	0.6328	0.6225	0.2164	0.3065	0.2613	0.5431	Stage I	10.2177
TCGA-AA-3496-01	Primary Tumor	Colon	0.4143	0.4183	0.3492	0.199	0.1561	0.7842	0.9069	0.4715	0.7044	0.185	0.0388	0.2859	0.166	0.297	0.2442	0.3734	Stage II	10.105
TCGA-D5-6932-01	Primary Tumor	Colon	0.3687	0.3984	0.3204	0.2352	0.1997	0.9653	0.972	0.9117	0.7018	0.4826	0.0705	0.3603	0.1996	0.2695	0.2529	0.279	Stage II	10.0213
TCGA-AA-3713-11	Solid Tissue Normal	Colon	0.4384	0.5029	0.442	0.2818	0.2341	0.6255	0.8327	0.7971	0.4038	0.436	0.266	0.5168	0.3503	0.3712	0.3568	0.521	Stage IV	9.73378
TCGA-CM-6170-01	Primary Tumor	Colon	0.3467	0.4028	0.3173	0.2316	0.1571	0.8152	0.9419	0.3399	0.651	0.1578	0.1148	0.2383	0.1885	0.3179	0.256	0.6221	Stage I	9.73378
TCGA-G4-6315-01	Primary Tumor	Colon	0.2789	0.2935	0.2146	0.1618	0.371	0.9094	0.9561	0.9336	0.615	0.6469	0.3249	0.5038	0.1752	0.2691	0.1999	0.5189	Stage IV	9.22788
TCGA-D5-5540-01	Primary Tumor	Colon	0.1969	0.199	0.3488	0.0781	0.2887	0.9821	0.9775	0.822	0.8201	0.8702	0.3359	0.3384	0.2972	0.2613	0.1069	0.4486	Stage II	9.00671
TCGA-CM-6167-01	Primary Tumor	Colon	0.6134	0.6949	0.6243	0.3925	0.4253	0.704	0.861	0.6794	0.4245	0.4721	0.3393	0.5105	0.3188	0.3656	0.3619	0.3308	Stage III	8.42105
TCGA-CM-4751-01	Primary Tumor	Colon	0.4187	0.4737	0.4093	0.3061	0.4637	0.977	0.983	0.9584	0.5967	0.6152	0.6741	0.714	0.3516	0.3172	0.275	0.3598	Stage III	8.31087
TCGA-CK-6746-01	Primary Tumor	Colon	0.2614	0.2829	0.1721	0.1554	0.1102	0.5776	0.7227	0.623	0.7861	0.8884	0.94	0.8993	0.1854	0.2568	0.1857	0.3877	Stage II	8.29936
TCGA-F4-6463-01	Primary Tumor	Colon	0.4029	0.3935	0.3352	0.2811	0.5582	0.9329	0.9774	0.9398	0.5818	0.594	0.6114	0.609	0.1824	0.3199	0.2664	0.2771	Stage II	7.50057
TCGA-CM-6165-01	Primary Tumor	Colon	0.2872	0.3679	0.275	0.1774	0.2521	0.9421	0.9704	0.8876	0.6117	0.7227	0.585	0.7782	0.1526	0.2736	0.1922	0.3013	Stage II	7.40244
TCGA-D5-6531-01	Primary Tumor	Colon	0.237	0.3057	0.248	0.2299	0.5148	0.9816	0.9833	0.9562	0.7403	0.771	0.8344	0.8531	0.3322	0.2632	0.1761	0.3816	Stage II	7.12554
TCGA-5M-AATA-01	Primary Tumor	Colon	0.3479	0.3922	0.3193	0.2395	0.3642	0.9775	0.9825	0.9386	0.5545	0.6302	0.4557	0.4456	0.2777	0.2724	0.232	0.2351		6.9644
TCGA-CK-4947-01	Primary Tumor	Colon	0.4069	0.4662	0.4057	0.2901	0.2851	0.9675	0.9779	0.9421	0.5841	0.6638	0.5929	0.7215	0.2735	0.3474	0.3129	0.5258	Stage III	6.9163
TCGA-CM-5860-01	Primary Tumor	Colon	0.3291	0.4142	0.3461	0.1673	0.2378	0.8625	0.9512	0.8245	0.6733	0.6834	0.6149	0.6592	0.1692	0.2794	0.2247	0.431	Stage II	6.88759
TCGA-4T-AA8H-01	Primary Tumor	Colon	0.1794	0.195	0.125	0.0993	0.0642	0.9811	0.9832	0.9656	0.649	0.7026	0.7791	0.6482	0.1252	0.2071	0.1378	0.1359	Stage II	6.84951
TCGA-D5-6529-01	Primary Tumor	Colon	0.5059	0.5479	0.4891	0.4083	0.5271	0.8787	0.9597	0.9312	0.537	0.6562	0.5419	0.5124	0.2823	0.3621	0.2624	0.4152	Stage II	6.52058
TCGA-CA-6716-01	Primary Tumor	Colon	0.2567	0.3338	0.3582	0.186	0.4902	0.9809	0.984	0.9519	0.781	0.5187	0.5862	0.5358	0.4396	0.3846	0.3209	0.5001	Stage II	6.51606
TCGA-A6-6782-01	Primary Tumor	Colon	0.355	0.4032	0.342	0.2445	0.256	0.9777	0.9839	0.8892	0.618	0.631	0.619	0.6205	0.2059	0.2849	0.2454	0.4494	Stage II	6.28974
TCGA-A6-6142-01	Primary Tumor	Colon	0.4161	0.4854	0.4688	0.2625	0.3368	0.8729	0.9735	0.7264	0.5704	0.3878	0.1635	0.4497	0.2554	0.3414	0.3053	0.3774	Stage IV	5.67256
TCGA-CM-5349-01	Primary Tumor	Colon	0.4025	0.4354	0.4306	0.3016	0.8755	0.9745	0.9781	0.9541	0.5189	0.5721	0.3689	0.4855	0.3189	0.3742	0.3007	0.4252	Stage II	5.52127
TCGA-DM-A285-01	Primary Tumor	Colon	0.4234	0.5249	0.4702	0.2645	0.6601	0.7636	0.8656	0.7225	0.556	0.5529	0.4158	0.5083	0.3734	0.3345	0.2482	0.3229	Stage IV	5.37774
TCGA-G4-6314-01	Primary Tumor	Colon	0.381	0.4407	0.3646	0.2224	0.2664	0.7715	0.9264	0.5444	0.5768	0.272	0.0587	0.2475	0.1703	0.3216	0.2482	0.3602	Stage IV	5.30003
TCGA-F4-6460-01	Primary Tumor	Colon	0.4213	0.4773	0.3889	0.2262	0.2489	0.9365	0.9693	0.7336	0.6643	0.4176	0.0929	0.4787	0.1758	0.3248	0.3098	0.4238	Stage III	5.16941
TCGA-D5-6929-01	Primary Tumor	Colon	0.5247	0.5199	0.4761	0.3341	0.5479	0.9431	0.9647	0.8738	0.6704	0.6379	0.3379	0.5118	0.3279	0.373	0.3782	0.4372	Stage IV	5.13726
TCGA-CM-5862-01	Primary Tumor	Colon	0.1963	0.2603	0.1621	0.1211	0.0911	0.9837	0.9846	0.9126	0.6152	0.6707	0.3223	0.366	0.0693	0.1914	0.1401	0.4334	Stage IV	4.92117
TCGA-AA-3712-01	Primary Tumor	Colon	0.2405	0.2955	0.2048	0.1654	0.4007	0.965	0.9814	0.9534	0.6738	0.6734	0.7073	0.5288	0.0883	0.1989	0.1481	0.1914	Stage III	4.79324
TCGA-CM-6680-01	Primary Tumor	Colon	0.3557	0.379	0.3405	0.2083	0.5627	0.9387	0.9753	0.95	0.7103	0.7248	0.8173	0.5219	0.2576	0.2847	0.2595	0.3197	Stage III	4.70763
TCGA-NH-A6GB-01	Primary Tumor	Colon	0.3079	0.3623	0.3544	0.2175	0.1418	0.9077	0.9703	0.9066	0.6994	0.7465	0.7549	0.6706	0.2495	0.316	0.2585	0.2722	Stage III	4.70437
TCGA-G4-6320-01	Primary Tumor	Colon	0.6125	0.6259	0.5744	0.536	0.698	0.9652	0.9755	0.8373	0.7075	0.7186	0.7773	0.6096	0.5458	0.501	0.4254	0.5876	Stage III	4.62996
TCGA-F4-6459-01	Primary Tumor	Colon	0.3989	0.4771	0.4142	0.2659	0.3962	0.9579	0.9669	0.9118	0.597	0.5969	0.2217	0.4534	0.1301	0.3434	0.2924	0.7775	Stage III	4.4168
TCGA-AA-3502-01	Primary Tumor	Colon	0.1424	0.1752	0.2633	0.1494	0.4048	0.9771	0.9795	0.9512	0.7739	0.866	0.9447	0.5915	0.1943	0.1953	0.1227	0.2036	Stage I	4.38325
TCGA-CM-6676-01	Primary Tumor	Colon	0.3722	0.4411	0.4508	0.2457	0.4645	0.9494	0.974	0.9515	0.5578	0.6196	0.5179	0.6401	0.2195	0.2864	0.2608	0.251	Stage I	4.00555
TCGA-CM-5344-01	Primary Tumor	Colon	0.3318	0.3415	0.3245	0.208	0.2657	0.8676	0.9744	0.5387	0.5508	0.5209	0.0813	0.2887	0.1138	0.2925	0.2717	0.2514	Stage III	3.95863
TCGA-CM-6172-01	Primary Tumor	Colon	0.2778	0.32	0.2486	0.1774	0.1383	0.9701	0.9809	0.9017	0.7195	0.8074	0.1974	0.5917	0.1477	0.2997	0.1651	0.5112	Stage III	3.77375
TCGA-CK-5915-01	Primary Tumor	Colon	0.1279	0.1701	0.1109	0.0962	0.1328	0.9753	0.9835	0.9477	0.8552	0.8882	0.3254	0.7892	0.0673	0.1836	0.1061	0.0933	Stage I	3.66293
TCGA-CA-5256-01	Primary Tumor	Colon	0.2694	0.346	0.261	0.1726	0.2816	0.9369	0.9669	0.8782	0.7372	0.463	0.0736	0.4849	0.1616	0.2455	0.1855	0.2165	Stage II	3.64268
TCGA-A6-5667-01	Primary Tumor	Colon	0.2311	0.2674	0.2328	0.1722	0.0737	0.8053	0.9414	0.9052	0.554	0.5467	0.3061	0.3643	0.1364	0.2422	0.1824	0.2928	Stage III	3.54307
TCGA-D5-6541-01	Primary Tumor	Colon	0.3625	0.4472	0.3696	0.2673	0.5276	0.7794	0.918	0.7463	0.5133	0.5826	0.3282	0.5995	0.2434	0.342	0.2936	0.3958	Stage II	3.46295
TCGA-G4-6295-01	Primary Tumor	Colon	0.2713	0.3195	0.2363	0.1817	0.1149	0.3835	0.6458	0.4493	0.6985	0.2126	0.08	0.364	0.2311	0.2981	0.2077	0.2249	Stage II	3.4295
TCGA-D5-6920-01	Primary Tumor	Colon	0.3542	0.3748	0.3582	0.2512	0.3602	0.9501	0.9668	0.9232	0.5953	0.6057	0.48	0.5329	0.3057	0.3077	0.2767	0.3819	Stage II	3.36126
TCGA-D5-6922-01	Primary Tumor	Colon	0.2757	0.3185	0.2792	0.1919	0.22	0.9725	0.9766	0.8044	0.6049	0.3989	0.0585	0.4134	0.206	0.2671	0.1999	0.207	Stage III	3.16017
TCGA-G4-6293-01	Primary Tumor	Colon	0.4044	0.4642	0.4302	0.3211	0.2695	0.8993	0.977	0.9044	0.5952	0.6568	0.6356	0.6662	0.263	0.3712	0.3248	0.3448	Stage III	3.12098
TCGA-DM-A28F-01	Primary Tumor	Colon	0.3103	0.3922	0.2758	0.2056	0.2263	0.9537	0.981	0.8642	0.7066	0.7504	0.6189	0.5411	0.2023	0.295	0.2228	0.3117	Stage III	3.09084
TCGA-CK-4950-01	Primary Tumor	Colon	0.4774	0.5733	0.6392	0.4469	0.7561	0.9433	0.9762	0.9406	0.6885	0.6772	0.7037	0.812	0.3791	0.3387	0.2664	0.4263	Stage III	3.01049
TCGA-A6-6137-01	Primary Tumor	Colon	0.317	0.4145	0.3327	0.2472	0.3689	0.975	0.9718	0.9175	0.686	0.6618	0.4207	0.4694	0.1848	0.2812	0.2206	0.4658	Stage III	2.84613
TCGA-CA-6717-01	Primary Tumor	Colon	0.5355	0.58	0.5193	0.3864	0.481	0.9261	0.9766	0.9489	0.4824	0.5269	0.4747	0.6224	0.3481	0.3982	0.3765	0.5382	Stage II	2.80111
TCGA-A6-6651-01	Primary Tumor	Colon	0.5272	0.5656	0.4933	0.3467	0.4026	0.8595	0.954	0.8027	0.4367	0.2698	0.1406	0.4202	0.3232	0.3834	0.369	0.3597	Stage III	2.67586
TCGA-F4-6461-01	Primary Tumor	Colon	0.4881	0.7169	0.8427	0.4067	0.7394	0.9292	0.9742	0.9432	0.6333	0.6655	0.7288	0.8003	0.2728	0.3271	0.2706	0.5619	Stage III	2.67215
TCGA-DM-A28C-01	Primary Tumor	Colon	0.2053	0.2714	0.157	0.1121	0.2111	0.968	0.9851	0.931	0.804	0.6434	0.6776	0.4308	0.1006	0.1997	0.1211	0.1526	Stage II	2.64818
TCGA-AY-6197-01	Primary Tumor	Colon	0.2391	0.3533	0.2725	0.2277	0.1177	0.9782	0.9624	0.9054	0.7	0.5775	0.7385	0.8809	0.1908	0.2929	0.2491	0.4311	Stage II	2.63536
TCGA-A6-2685-11	Solid Tissue Normal	Colon	0.3239	0.3957	0.3411	0.1987	0.4143	0.9077	0.9639	0.7998	0.3725	0.351	0.2401	0.5984	0.2556	0.2731	0.2429	0.4372	Stage II	2.56685
TCGA-AA-3712-11	Solid Tissue Normal	Colon	0.4296	0.453	0.4282	0.3468	0.5459	0.9278	0.9727	0.9299	0.5153	0.4653	0.3874	0.6104	0.2475	0.3228	0.3023	0.4199	Stage III	2.54206
TCGA-CM-5863-01	Primary Tumor	Colon	0.4075	0.4526	0.4938	0.3091	0.5441	0.9768	0.9836	0.9666	0.4967	0.6385	0.7323	0.7849	0.3794	0.3427	0.2681	0.4214	Stage III	2.44189
TCGA-A6-6781-01	Primary Tumor	Colon	0.5663	0.7057	0.7439	0.3863	0.6032	0.8521	0.9217	0.8375	0.4024	0.5168	0.4686	0.6245	0.3254	0.362	0.3311	0.4769	Stage III	2.43513
TCGA-NH-A50T-01	Primary Tumor	Colon	0.2379	0.2628	0.1747	0.1224	0.2101	0.972	0.984	0.8883	0.8098	0.6795	0.823	0.7821	0.177	0.206	0.1193	0.1649	Stage II	2.34567
TCGA-F4-6806-01	Primary Tumor	Colon	0.4725	0.5774	0.5512	0.4177	0.6271	0.9128	0.9712	0.9506	0.6354	0.6968	0.7667	0.5882	0.458	0.3542	0.3029	0.4161	Stage I	2.33918
TCGA-AA-3660-11	Solid Tissue Normal	Colon	0.3504	0.4199	0.3486	0.2468	0.3997	0.9082	0.973	0.9	0.4575	0.4206	0.2807	0.5056	0.221	0.3048	0.283	0.4861	Stage II	2.27521
TCGA-G4-6311-01	Primary Tumor	Colon	0.428	0.4708	0.3762	0.2872	0.1216	0.7787	0.9198	0.8818	0.597	0.5892	0.543	0.6502	0.2726	0.3468	0.2806	0.4263	Stage III	2.04911
TCGA-AU-3779-01	Primary Tumor	Colon	0.3105	0.3758	0.3938	0.2867	0.6447	0.9342	0.9735	0.8737	0.6496	0.6469	0.5833	0.7044	0.1948	0.2968	0.2157	0.3535	Stage II	2.04202
TCGA-AZ-6601-11	Solid Tissue Normal	Colon	0.4837	0.5051	0.4861	0.3572	0.6451	0.9639	0.9802	0.9317	0.4197	0.4629	0.2543	0.6482	0.2502	0.3204	0.3295	0.4588	Stage II	2.0209
TCGA-A6-2679-11	Solid Tissue Normal	Colon	0.3946	0.4683	0.4079	0.3109	0.4871	0.96	0.9682	0.9038	0.4751	0.4889	0.3612	0.6514	0.2884	0.3392	0.3181	0.4268	Stage II	1.98963
TCGA-AZ-6598-11	Solid Tissue Normal	Colon	0.5061	0.5903	0.5566	0.3933	0.5172	0.8635	0.9446	0.8794	0.5139	0.5394	0.3806	0.6496	0.357	0.3989	0.4153	0.4483	Stage II	1.91746
TCGA-A6-6138-01	Primary Tumor	Colon	0.411	0.4913	0.4716	0.4165	0.9341	0.927	0.9689	0.9343	0.592	0.6476	0.695	0.7471	0.5448	0.3716	0.3314	0.5711	Stage I	1.9058
TCGA-F4-6704-01	Primary Tumor	Colon	0.473	0.5556	0.5763	0.2947	0.2781	0.7971	0.9514	0.8766	0.6487	0.5936	0.2189	0.4739	0.2835	0.332	0.2852	0.4343	Stage III	1.82273
TCGA-G4-6322-01	Primary Tumor	Colon	0.2715	0.3296	0.6014	0.2524	0.9271	0.9654	0.9767	0.7339	0.7773	0.7684	0.8167	0.8679	0.416	0.2378	0.1578	0.1475	Stage III	1.80738
TCGA-WS-AB45-01	Primary Tumor	Colon	0.722	0.7512	0.932	0.6799	0.5724	0.697	0.8609	0.8331	0.2468	0.3786	0.2865	0.5805	0.2648	0.3795	0.3	0.5003	Stage II	1.80463
TCGA-NH-A5IV-01	Primary Tumor	Colon	0.2294	0.314	0.536	0.4212	0.1232	0.9382	0.9584	0.9396	0.7118	0.7802	0.8912	0.841	0.3557	0.2515	0.196	0.2848	Stage II	1.78621
TCGA-A6-A565-01	Primary Tumor	Colon	0.4911	0.5834	0.6254	0.4721	0.7235	0.863	0.962	0.8562	0.369	0.5099	0.4269	0.6253	0.4038	0.3514	0.3691	0.4587	Stage III	1.73941
TCGA-G4-6306-01	Primary Tumor	Colon	0.2897	0.3546	0.3973	0.2268	0.8524	0.9834	0.9808	0.9638	0.8025	0.8194	0.8543	0.9524	0.6287	0.3149	0.2126	0.4427		1.70373
TCGA-AD-6963-01	Primary Tumor	Colon	0.5	0.5369	0.4927	0.393	0.4376	0.908	0.9588	0.7609	0.5578	0.2733	0.4622	0.5236	0.3157	0.3422	0.3141	0.4168		1.70196
TCGA-AD-6964-01	Primary Tumor	Colon	0.4591	0.513	0.4797	0.3071	0.4125	0.9461	0.9743	0.9267	0.5756	0.5325	0.3575	0.6216	0.3154	0.3372	0.269	0.3424		1.67238
TCGA-CA-5796-01	Primary Tumor	Colon	0.2673	0.3501	0.5492	0.3118	0.8861	0.9646	0.9827	0.9463	0.7595	0.734	0.7897	0.8953	0.3524	0.261	0.191	0.5933	Stage II	1.63898
TCGA-AZ-6607-01	Primary Tumor	Colon	0.5687	0.7257	0.6214	0.4891	0.5759	0.9822	0.9842	0.9705	0.5684	0.4866	0.2283	0.5921	0.2335	0.269	0.2578	0.6572	Stage IV	1.59826
TCGA-D5-6927-01	Primary Tumor	Colon	0.5383	0.6321	0.6495	0.4577	0.843	0.8391	0.9314	0.9056	0.534	0.5935	0.4605	0.6741	0.6175	0.3269	0.3432	0.5626	Stage II	1.56406
TCGA-AZ-6598-01	Primary Tumor	Colon	0.1673	0.2715	0.241	0.1011	0.0933	0.9586	0.9828	0.9556	0.7627	0.8172	0.9141	0.5997	0.1398	0.2005	0.1283	0.6075	Stage II	1.53997
TCGA-DM-A28K-01	Primary Tumor	Colon	0.249	0.3212	0.3471	0.3267	0.9108	0.9769	0.9852	0.9552	0.7558	0.8267	0.8841	0.8495	0.1613	0.2351	0.1792	0.2163	Stage II	1.51866
TCGA-CK-6751-01	Primary Tumor	Colon	0.8691	0.8944	0.9377	0.5429	0.9534	0.975	0.9845	0.9067	0.6833	0.6806	0.7046	0.7239	0.4244	0.5687	0.5155	0.5822	Stage I	1.50619
TCGA-CK-5912-01	Primary Tumor	Colon	0.2234	0.2447	0.1797	0.1345	0.0904	0.9807	0.9851	0.7664	0.468	0.1385	0.0382	0.2296	0.0863	0.2318	0.1228	0.1894	Stage I	1.499
TCGA-CM-4747-01	Primary Tumor	Colon	0.2824	0.3432	0.2969	0.2177	0.7646	0.8961	0.9578	0.9283	0.6235	0.6617	0.6772	0.7318	0.5297	0.3015	0.1805	0.3522	Stage IV	1.48103
TCGA-AA-3697-11	Solid Tissue Normal	Colon	0.4307	0.5162	0.4589	0.3505	0.4957	0.721	0.8882	0.8791	0.3895	0.3972	0.1977	0.5386	0.3187	0.353	0.3507	0.4083	Stage II	1.43286
TCGA-QG-A5YX-01	Primary Tumor	Colon	0.2329	0.2767	0.1648	0.1462	0.1497	0.8974	0.9669	0.8509	0.5861	0.2402	0.2623	0.386	0.1413	0.2256	0.1724	0.1802	Stage II	1.40922
TCGA-A6-2682-11	Solid Tissue Normal	Colon	0.3527	0.4223	0.3343	0.2868	0.3754	0.9584	0.9745	0.9118	0.4812	0.4476	0.4073	0.6465	0.2937	0.3054	0.2618	0.4199	Stage IV	1.40386
TCGA-A6-2686-11	Solid Tissue Normal	Colon	0.3227	0.3942	0.3202	0.248	0.3934	0.9604	0.9792	0.9229	0.5579	0.5369	0.373	0.6425	0.2439	0.2745	0.2505	0.3685	Stage II	1.39842
TCGA-CM-4744-01	Primary Tumor	Colon	0.3051	0.4244	0.3908	0.2585	0.4506	0.8628	0.9573	0.9279	0.6271	0.6405	0.6551	0.7714	0.245	0.2464	0.2018	0.3003	Stage I	1.38645
TCGA-AY-A71X-01	Primary Tumor	Colon	0.1299	0.1373	0.2096	0.1045	0.8374	0.9673	0.9739	0.9426	0.8267	0.8718	0.933	0.8705	0.2216	0.164	0.0875	0.1776	Stage I	1.38434
TCGA-CA-5797-01	Primary Tumor	Colon	0.2709	0.34	0.2831	0.178	0.1571	0.9124	0.9771	0.9118	0.5795	0.3397	0.0857	0.407	0.2084	0.2562	0.1877	0.211	Stage II	1.37221
TCGA-AZ-6600-11	Solid Tissue Normal	Colon	0.4449	0.5061	0.4816	0.3448	0.4306	0.8991	0.9708	0.8196	0.4028	0.3846	0.2142	0.626	0.2922	0.3419	0.3247	0.4169	Stage IV	1
TCGA-A6-2684-11	Solid Tissue Normal	Colon	0.2816	0.3239	0.2796	0.1948	0.3708	0.9568	0.9777	0.9009	0.5571	0.5361	0.4149	0.6178	0.2263	0.2646	0.2284	0.2858	Stage I	1
TCGA-AA-3663-11	Solid Tissue Normal	Colon	0.5073	0.5699	0.5124	0.3826	0.4797	0.726	0.9063	0.8706	0.327	0.3348	0.2202	0.5636	0.2761	0.3639	0.387	0.3891	Stage II	1
TCGA-A6-2680-11	Solid Tissue Normal	Colon	0.3616	0.4949	0.4838	0.2398	0.7416	0.9421	0.9692	0.8718	0.5509	0.5628	0.5198	0.6623	0.6	0.3759	0.3545	0.5716	Stage II	1
TCGA-AA-3655-11	Solid Tissue Normal	Colon	0.4749	0.5514	0.5034	0.3712	0.6815	0.8325	0.9503	0.9366	0.4108	0.3948	0.2014	0.5969	0.2442	0.3585	0.4078	0.4518	Stage II	1
TCGA-A6-2675-11	Solid Tissue Normal	Colon	0.4422	0.4869	0.5353	0.3505	0.7852	0.9599	0.9392	0.904	0.3497	0.4447	0.3582	0.4478	0.2542	0.2816	0.3294	0.434	Stage II	1
TCGA-CM-6162-01	Primary Tumor	Colon	0.4981	0.5845	0.6558	0.4261	0.7453	0.9687	0.9761	0.9363	0.5056	0.5941	0.4439	0.7246	0.3669	0.4	0.3462	0.3897	Stage III	1
TCGA-CA-5254-01	Primary Tumor	Colon	0.3676	0.4204	0.4033	0.406	0.9465	0.9615	0.9821	0.9603	0.778	0.7992	0.9008	0.8121	0.4402	0.2931	0.2417	0.6564	Stage II	1
TCGA-AZ-6601-01	Primary Tumor	Colon	0.7107	0.77	0.7471	0.7105	0.8828	0.9693	0.9763	0.9482	0.5501	0.6257	0.4947	0.8005	0.4351	0.3434	0.3952	0.5281	Stage II	1
TCGA-CA-6718-01	Primary Tumor	Colon	0.8567	0.9024	0.9229	0.7005	0.8889	0.8868	0.9572	0.9468	0.6187	0.6469	0.737	0.8117	0.6397	0.467	0.4421	0.7981	Stage II	1
TCGA-F4-6703-01	Primary Tumor	Colon	0.6383	0.7099	0.6623	0.4385	0.5516	0.7919	0.9401	0.895	0.3946	0.4644	0.3058	0.5074	0.4306	0.3867	0.3832	0.4572	Stage II	1
TCGA-AA-3663-01	Primary Tumor	Colon	0.345	0.4728	0.9127	0.3904	0.9338	0.9488	0.9776	0.9286	0.7809	0.7215	0.7938	0.8126	0.2118	0.2677	0.2205	0.2766	Stage II	1
TCGA-D5-6530-01	Primary Tumor	Colon	0.6445	0.7441	0.9278	0.6557	0.9242	0.9721	0.9776	0.9403	0.6124	0.6274	0.6625	0.7828	0.5069	0.3651	0.2592	0.7562	Stage I	1
TCGA-A6-6141-01	Primary Tumor	Colon	0.5527	0.6638	0.8696	0.6544	0.943	0.9752	0.9798	0.9407	0.5645	0.67	0.6552	0.8109	0.4773	0.4097	0.3475	0.5368	Stage II	1
TCGA-CM-6161-01	Primary Tumor	Colon	0.3296	0.4167	0.4246	0.2431	0.8175	0.9407	0.967	0.9483	0.5804	0.6725	0.6819	0.6808	0.202	0.2903	0.2319	0.2963	Stage I	1
TCGA-DM-A1D4-01	Primary Tumor	Colon	0.243	0.3136	0.3771	0.2811	0.9576	0.9748	0.9748	0.901	0.7595	0.7756	0.8323	0.902	0.3904	0.2744	0.1846	0.1948	Stage II	1
TCGA-5M-AAT6-01	Primary Tumor	Colon	0.5244	0.6048	0.6022	0.4068	0.5478	0.751	0.8836	0.8308	0.3583	0.5153	0.2884	0.6374	0.3271	0.3504	0.2945	0.4379	Stage IV	1
TCGA-G4-6323-01	Primary Tumor	Colon	0.4442	0.4903	0.57	0.4404	0.9241	0.971	0.9823	0.9375	0.6141	0.6464	0.6104	0.7841	0.4805	0.4574	0.3165	0.439	Stage I	1
TCGA-QG-A5YW-01	Primary Tumor	Colon	0.3648	0.4078	0.3112	0.2271	0.2904	0.9737	0.982	0.9463	0.6872	0.7877	0.8652	0.8039	0.2643	0.2929	0.2425	0.2565	Stage III	1
TCGA-AZ-4313-01	Primary Tumor	Colon	0.4515	0.5089	0.4977	0.2923	0.4247	0.8796	0.9556	0.9345	0.4874	0.6195	0.4841	0.7333	0.3686	0.3334	0.2905	0.4707	Stage I	1
TCGA-DM-A28G-01	Primary Tumor	Colon	0.4395	0.4682	0.524	0.2801	0.8658	0.9701	0.9862	0.9185	0.6923	0.6885	0.6854	0.6811	0.417	0.2938	0.234	0.3342	Stage II	1
TCGA-CM-6675-01	Primary Tumor	Colon	0.5178	0.6759	0.5159	0.6438	0.9628	0.9707	0.9835	0.9483	0.8423	0.8112	0.884	0.878	0.6806	0.4288	0.6129	0.3876	Stage IV	1
TCGA-AZ-6599-01	Primary Tumor	Colon	0.1894	0.2598	0.4028	0.2724	0.6914	0.9631	0.9839	0.9221	0.7507	0.8659	0.9453	0.9115	0.2237	0.2485	0.1355	0.1877	Stage I	1

## Sheet: Table S1B
Table S1B
Methylation of CRC cell lines.
Infinium HumanMethylation450 data of 16 CpG located in the promoter region of PIWIL1 of 8 CRC cell line (GEO accession GSE86078).
Cell line	cg06365016	cg12020444	cg16244664	cg27261050	cg24229701	cg24838063	cg26677194	cg23887609	cg02382037	cg23548151	cg13900773	cg23081604	cg14489632	cg08187750	cg01761968	cg07384894
HT115	0.0515	0.0365	0.0319	0.0294	0.0228	0.9769	0.9739	0.95	0.8281	0.973	0.9864	0.9576	0.2682	0.0739	0.0593	0.8641
HT29	0.6948	0.817	0.8113	0.6534	0.6157	0.9602	0.9491	0.8646	0.7911	0.934	0.9822	0.8756	0.1757	0.0984	0.0671	0.5266
HCT116	0.8989	0.8975	0.9125	0.6994	0.9205	0.9639	0.9644	0.7617	0.8563	0.9635	0.978	0.9566	0.7518	0.8635	0.8759	0.3219
CACO2	0.8708	0.8723	0.9072	0.7673	0.9375	0.9657	0.9907	0.8917	0.8566	0.9502	0.9809	0.948	0.9177	0.678	0.7238	0.5947
SW1417	0.3369	0.5421	0.5039	0.0763	0.502	0.5102	0.6634	0.7038	0.5063	0.6955	0.1294	0.4438	0.0637	0.0665	0.0593	0.8986
SW403	0.0429	0.0412	0.0407	0.0562	0.0258	0.9819	0.9696	0.7387	0.8823	0.9718	0.7599	0.5184	0.0385	0.0606	0.0508	0.8909
COLO205	0.0694	0.0517	0.0503	0.0587	0.0259	0.0493	0.1601	0.0604	0.0823	0.1087	0.0173	0.0408	0.0514	0.0638	0.0536	0.8728
RKO	0.8984	0.9018	0.8957	0.4738	0.8964	0.9759	0.9778	0.9469	0.8529	0.966	0.9871	0.961	0.912	0.6716	0.5022	0.3879
