# Supplementary material for: Molecular and Functional Characterization of the Somatic PIWIL1/piRNA Pathway in Colorectal Cancer Cells
Source: Cells. 2019 Nov 5;8(11):1390. doi: 10.3390/cells8111390 (PMC6912267; doi:10.3390/cells8111390)
Supplement: Supplementary file 1 [file cells-08-01390-s001.zip › Table_S2.xlsx]

## Sheet: Table S2
Table S2
PIWIL1 CRISPR–Cas9 loss-of-function screening
Cell lines with significantly negative dependency score for PIWIL1 gene, indicating a higher likelihood that it is an essential gene in the reported cell line, based on data from cell depletion assay (CRISPR AVANA Public 19Q3 dataset) obtained from depmap portal (https://depmap.org/portal).
Cell_line_name	PIWIL1 Dependency Score	Disease
NOMO1	-0.102765	leukemia
NALM6	-0.103661	leukemia
JHOM1	-0.104608	ovary
HEL	-0.109265	leukemia
NCIH1581	-0.110795	lung
SKMEL24	-0.111631	skin
FLO1	-0.112139	esophagus
KYSE30	-0.112833	esophagus
JHUEM1	-0.113924	uterus
SKNDZ	-0.115574	peripheral_nervous_system
NUGC3	-0.115982	gastric
RH28	-0.116296	rhabdomyosarcoma
LNZ308	-0.11803	central_nervous_system
TC32	-0.121199	bone
SKNMC	-0.121658	bone
CAS1	-0.122255	central_nervous_system
PACADD119	-0.12401	pancreas
G292CLONEA141B1	-0.126882	bone
LOVO	-0.126954	colorectal
CAL72	-0.127011	bone
EFO27	-0.127211	ovary
RPMI8226	-0.127571	multiple_myeloma
IMR32	-0.128233	peripheral_nervous_system
OUMS23	-0.128782	colorectal
NCIH1693	-0.12946	lung
MDST8	-0.130017	colorectal
CHAGOK1	-0.132228	lung
TTC549	-0.133978	rhabdoid
LN235	-0.13726	central_nervous_system
HGC27	-0.142346	gastric
TE8	-0.145762	esophagus
COLO201	-0.146837	colorectal
A3KAW	-0.148606	lymphoma
42MGBA	-0.159608	central_nervous_system
GSU	-0.161387	gastric
SKMEL2	-0.173454	skin
KMRC1	-0.190575	kidney
HKA1	-0.200603	skin
A427	-0.201254	lung
SCABER	-0.201921	urinary_tract
SH10TC	-0.204478	gastric
TUHR10TKB	-0.205323	kidney
KMS20	-0.207097	multiple_myeloma
NCIH1573	-0.22051	lung
NCIH1703	-0.224086	lung
BICR16	-0.227953	upper_aerodigestive
U118MG	-0.231561	central_nervous_system
HCC15	-0.262985	lung
GI1	-0.269659	central_nervous_system
NCIH2887	-0.287115	lung
NCIH1339	-0.296308	lung
SCS214	-0.309943	soft_tissue
TTC642	-0.326511	rhabdoid
EN	-0.367543	uterus
CORL23	-0.566423	lung
