# Supplementary material for: Molecular and Functional Characterization of the Somatic PIWIL1/piRNA Pathway in Colorectal Cancer Cells
Source: Cells. 2019 Nov 5;8(11):1390. doi: 10.3390/cells8111390 (PMC6912267; doi:10.3390/cells8111390)
Supplement: Supplementary file 1 [file cells-08-01390-s001.zip › Table_S3.xlsx]

## Sheet: Table S3
Table S3
Mapping statistics of samples analyzed by small RNA-sequencing.
For each library, number of reads after adapter cleavage and filtering for sequence lenght (15-45 nt)(Clean Reads), number of reads mapped to the genome (Match Genome) and number of reads mapped in each category of sncRNA are shown. The data were extracted from the resulted summary file of SPORTS.
	Annotation	Clean Reads	Match Genome	miRBase	rRNAdb	GtRNAdb	piRNAdb	ensembl	Rfam	Unannotated
Cell lines	CACO2	35647470	29105904	14451232	9029673	1047550	1346879	2316919	122937	790698
	COLO205	34703656	29607263	12390540	10769358	1513462	744799	3184803	343543	660739
	HCT116	35394584	29498748	14695654	8209909	1560593	1037338	3152767	190100	652370
	HT115	27503556	23457985	10764894	7211580	1100946	806805	2818191	158690	596862
	HT29	29871185	25567293	15394719	5911100	872975	785716	1879434	90123	633210
	RKO	29825652	25633566	12293299	7414221	1423568	1038082	2623270	123779	717329
	SW1417	32818780	28392122	19657599	4972790	748044	477033	1917566	87327	531746
	SW403	34749548	29349311	11127952	11056983	1851791	827278	3614615	184996	685676
Human Testis	Human_Testis_Pool	38491730	29132586	10238900	1300485	2408065	4758994	2655731	38449	7731949
	Human_Testis_Pool_NaIO4	9999290	7560577	91414	357452	47244	2652162	907470	2976	3501845
NaIO4 treatment	TOTAL_1	45513423	37442135	27533859	3253150	2349688	967778	2315892	177169	844580
	TOTAL_1_NaIO4	12952758	7688170	38537	6365209	210555	113367	552553	11799	396137
	TOTAL_2	20745372	17234664	11388108	2789199	858249	455583	1285696	82007	375804
	TOTAL_2_NaIO4	8736624	4015778	72907	3242140	154896	60094	250506	4764	230455
	TOTAL_3	18811085	15740145	10646867	2180549	966734	390779	1131417	62431	361352
	TOTAL_3_NaIO4	9395646	5841473	43466	5070328	75161	48917	459520	4170	139898
IP experiment	COLO205_IP_C_Ab_1	28509796	20382223	3958835	9114081	1208318	708611	3424639	228636	1739084
	COLO205_IP_C_Ab_2	33251985	17498494	1871907	8955441	1207078	792078	1981345	517470	2173157
	COLO205_IP_C_Ab_3	13459899	11169238	1609008	4957813	360837	601426	1289502	327921	2022715
	COLO205_IP_Control_noAb_1	31324289	23177598	7647677	7368310	1017818	975695	2567980	225638	3374463
	COLO205_IP_Control_noAb_2	19865447	10914425	1385138	5774667	323704	485031	920639	455268	1569960
	COLO205_IP_Control_noAb_3	28421846	23071294	7105818	7683559	427389	1227957	2016629	537257	4072668
	COLO205_IP_INPUT_1	29244746	21100379	7777230	3937449	5191478	1237504	2408948	37651	510102
	COLO205_IP_INPUT_2	39142977	28428640	2823458	6750161	6813322	2407682	5090682	158348	4384968
	COLO205_IP_INPUT_3	36065275	26588924	3800054	5490040	7142830	1407474	5032426	134328	3581756
	COLO205_IP_N_Ab_1	30307542	22531442	3873799	7996505	1027923	2882652	2879096	214191	3657262
	COLO205_IP_N_Ab_2	38204342	19692237	2179618	11577994	324371	996252	1587167	681434	2345384
	COLO205_IP_N_Ab_3	25013134	20430341	5280092	7423878	385580	1275098	1906587	304752	3854337
