# Supplementary material for: Molecular and Functional Characterization of the Somatic PIWIL1/piRNA Pathway in Colorectal Cancer Cells
Source: Cells. 2019 Nov 5;8(11):1390. doi: 10.3390/cells8111390 (PMC6912267; doi:10.3390/cells8111390)
Supplement: Supplementary file 1 [file cells-08-01390-s001.zip › Table_S4.xlsx]

## Sheet: Table S4
Table S4
piRNA expression in human colon cancer cell lines and testis
Representation of piRNA expression for single samples of testis and cell lines. piRNAs are named in accordance to piRBase release 2.0 end their expression is described as Counts Per Milion (CPM). Data have been preprocessed and normalized (Trimmed Mean of M-values -TMM) and further filtered for only piRNAs that have been found in at least one sample with 1 CPM.
smallRNA	CACO2	COLO205	HCT116	HT115	HT29	RKO	SW1417	SW403	Human_Testis
piR-hsa-100097	0.0586235	1.20066	0.0507542	0.27837	0.124304	0.188444	0.0894304	2.17949	0.0472349
piR-hsa-1001006	0	0	0	0	0	0	0	0	28.4255
piR-hsa-1001304	0	0	0	0	0	0	0	0	3.689
piR-hsa-100199	1.96983	9.00673	2.14581	2.89657	1.80405	3.28597	1.81138	5.42525	1.39244
piR-hsa-10031	0	0	0	0	0	0	0	0	3.69724
piR-hsa-10036	0	0	0	0	0	0	0	0	27.0568
piR-hsa-100361	0.112754	1.1019	0.168911	0.897502	0.0555348	0.11731	0.172076	0.442488	0.151941
piR-hsa-10038	0	0	0	0	0	0	0	0	40.9904
piR-hsa-1004	0	0	0	0	0	0	0	0	18.942
piR-hsa-10042	0	0	0	0	0	0	0	0	3.84436
piR-hsa-10070	0	0	0	0	0	0	0	0	12.6834
piR-hsa-10071	0	0	0	0	0	0	0	0	12.6834
piR-hsa-10074	0	0	0	0	0	0	0	0	140.576
piR-hsa-1007464	2.20349	0.066026	0.270499	0.267968	0.292718	2.14	0.144736	0.161953	0.452166
piR-hsa-1008119	0	0	0	0	0	0	0	0	2.98818
piR-hsa-10087	0	0	0	0	0	0	0	0	5.03095
piR-hsa-10088	0	0	0	0	0	0	0	0	3.81542
piR-hsa-100893	0.595016	1.7808	1.95208	0.524727	0.531616	0.456943	0.820853	1.02626	0.562238
piR-hsa-10095	0	0	0	0	0	0	0	0	18.0979
piR-hsa-100956	0.215327	1.17522	1.12865	0.416612	0.276685	0.966303	0.456794	1.1175	0.0565024
piR-hsa-101	0	0	0	0	0	0	0	0	51.1432
piR-hsa-10111	0	0	0	0	0	0	0	0	15.4117
piR-hsa-10112	0	0	0	0	0	0	0	0	18.081
piR-hsa-1011460	0	0	0	0	0	0	0	0	2.96708
piR-hsa-101172	38.9226	20.6995	38.7572	21.1232	44.5601	45.4993	29.0727	5.23807	0.0799854
piR-hsa-10121	0	0	0	0	0	0	0	0	8.41164
piR-hsa-10126	0	0	0	0	0	0	0	0	21.7614
piR-hsa-1012921	0	0	0	0	0	0	0	0	30.135
piR-hsa-10130	0	0	0	0	0	0	0	0	3.8323
piR-hsa-101301	0.0846314	0.519035	0.677884	0.356409	0.134294	0.741426	0.196131	0.212333	0.0468553
piR-hsa-1013072	0	0	0	0	0	0	0	0	4.67642
piR-hsa-1013474	0	0	0	0	0	0	0	0.000554	4.35379
piR-hsa-101380	0.0383099	0.015818	0.0251997	0.0607527	1.23075	0.0393044	0.0207387	0.143681	0.0384087
piR-hsa-101388	0	0	0	0	0	0	0	0	3.55808
piR-hsa-10147	0	0	0	0	0	0	0	0	4.53798
piR-hsa-10153	0	0	0	0	0	0	0	0	3.03883
piR-hsa-10154	0	0	0	0	0	0	0	0	22.6899
piR-hsa-10164	0	0	0	0	0	0	0	0	13.8773
piR-hsa-101701	0.462226	1.17285	1.09395	1.38503	0.549111	0.428359	0.821141	1.8901	1.16563
piR-hsa-101704	0	0	1.19176	0.196992	0	0	0.0167879	0	0.202588
piR-hsa-10174	0	0	0	0	0	0	0	0	6.9893
piR-hsa-10175	0	0	0	0	0	0	0	0	26.4378
piR-hsa-1017597	0	0	0	0	0	0	0	0	3.64659
piR-hsa-10179	0	0	0	0	0	0	0	0	17.2538
piR-hsa-101798	0.0136386	0.0526089	0.0104063	0.0474549	0.97416	0.0170128	0.0495795	0.0204115	0.0577416
piR-hsa-10182	0	0	0	0	0	0	0	0	18.5875
piR-hsa-10186	0	0	0	0	0	0	0	0	3.35553
piR-hsa-10187	0	0	0	0	0	0	0	0	3.35553
piR-hsa-1018783	0.0797895	0.487862	0.631562	0.353007	0.120568	0.718629	0.181559	0.169248	0.0435878
piR-hsa-10188	0	0	0	0	0	0	0	0	30.2942
piR-hsa-10189	0	0	0	0	0	0	0	0	30.3955
piR-hsa-10190	0	0	0	0	0	0	0	0	63.4969
piR-hsa-10191	0	0	0	0	0	0	0	0	63.4969
piR-hsa-10192	0	0	0	0	0	0	0	0	3.35553
piR-hsa-10195	0	0	0	0	0	0	0	0	19.047
piR-hsa-10196	0	0	0	0	0	0	0	0	3.20765
piR-hsa-10197	0	0	0	0	0	0	0	0	5.18566
piR-hsa-101971	1.16273	38.929	2.22653	4.43369	1.32313	2.61654	5.5247	34.106	5.35731
piR-hsa-101982	7.56699	8.518	7.58516	9.05876	5.42223	7.73768	8.87081	5.72121	0.926197
piR-hsa-10201	0	0	0	0	0	0	0	0	5.62306
piR-hsa-1020125	0	0	0	0	0	0	0	0	2.98818
piR-hsa-102021	0.910212	0.623679	0.691386	0.336884	0.442788	0.448611	0.676769	1.02357	0.611953
piR-hsa-10203	0	0	0	0	0	0	0	0	4.86212
piR-hsa-102073	0.800068	1.85576	1.07474	0.739532	0.747407	1.02718	0.64617	1.36414	0.140059
piR-hsa-102097	1.66932	0.349628	0.963599	2.47196	1.4965	1.59104	1.27061	1.5599	0.0347295
piR-hsa-1020996	0	0	0	0	0.00151135	0	0.0100728	0	3.32117
piR-hsa-10212	0	0	0	0	0	0	0	0	12.2836
piR-hsa-10216	0	0	0	0	0	0	0	0	9.13674
piR-hsa-102235	6.89452	9.49233	19.9386	5.18603	4.75827	5.99864	7.06784	6.59069	5.75551
piR-hsa-10224	0	0	0	0	0	0	0	0	32.1103
piR-hsa-1023402	0.80908	0.116025	0.110761	0.124768	2.21458	0.100603	0.169199	0.213052	0.155714
piR-hsa-102398	0.37625	0.123784	0.112608	0.658515	0.126954	0.730902	0.125909	0.034886	0.202588
piR-hsa-10240	0	0	0	0	0	0	0	0	14.637
piR-hsa-102458	0.688598	0.0145257	0.588286	0.232423	0.217304	1.57769	0.563714	0	0.057042
piR-hsa-10250	0	0	0	0	0	0	0	0	23.821
piR-hsa-102535	6.0896	5.4658	4.87022	4.77521	2.77054	5.37282	4.04388	3.07973	1.26022
piR-hsa-10255	0	0	0	0	0	0	0	0	120.54
piR-hsa-10259	0	0	0	0	0	0	0	0	4.25436
piR-hsa-102623	0.9214	0.492246	0.53406	0.360386	0.357786	0.379858	0.333268	0.354427	0.173701
piR-hsa-10268	0	0	0	0	0	0	0	0	6.42796
piR-hsa-10269	0	0	0	0	0	0	0	0	4.79459
piR-hsa-1026931	1.72924	0.706104	0.437639	0.749813	0.726752	0.2767	0.63639	0.595122	0.117043
piR-hsa-1026943	2.13742	4.61075	4.87922	2.48334	2.40291	1.80667	6.79381	2.45506	0.912816
piR-hsa-10270	0	0	0	0	0	0	0	0	8.94766
piR-hsa-1027388	0	0	0	0	0	0	0	0	3.69274
piR-hsa-1027726	0	0	0	0	0	0	0	0	11.6861
piR-hsa-102784	0.370346	1.78222	0.869931	0.417026	0.444258	0.565363	0.684681	3.1393	0.878267
piR-hsa-102870	0.026323	0.000956	0.0457126	0.00408891	0.00098	0.00259412	0.00811265	0	10.6107
piR-hsa-10290	0	0	0	0	0	0	0	0	44.5393
piR-hsa-10291	0	0	0	0	0	0	0	0	44.5393
piR-hsa-102941	0.616537	2.65976	1.27146	0.612548	0.739806	0.801561	0.913024	3.8707	1.01908
piR-hsa-103	0	0	0	0	0	0	0	0	10.3923
piR-hsa-103030	3.91506	1.96379	3.80257	2.60798	1.84209	9.64032	6.85503	2.89155	3.84333
piR-hsa-10304	0	0	0	0	0	0	0	0	3.24142
piR-hsa-1030478	0	0	0	0	0	0	0	0	3.97366
piR-hsa-10313	0	0	0	0	0	0	0	0	134.823
piR-hsa-1032154	0	0	0	0.016885	0.0628723	0.0298796	0.0377728	0.0407003	10.3443
piR-hsa-103252	15.0091	19.6994	43.5614	11.5451	10.3905	13.6475	14.5162	15.044	14.584
piR-hsa-10331	0	0	0	0	0	0	0	0	4.05177
piR-hsa-1033381	1.07028	0.598676	0.739686	0.841464	0.633838	0.542747	0.79693	2.29606	0.104698
piR-hsa-103358	0.147813	0.601239	5.37701	1.53653	0.181362	0.068953	0.0503638	1.378	1.01294
piR-hsa-10338	0	0	0	0	0	0	0	0	3.71243
piR-hsa-10342	0	0	0	0	0	0	0	0	5.09848
piR-hsa-10354	0	0	0	0	0	0	0	0	63.9504
piR-hsa-1035622	0	0	0	0	0	0	0	0	6.74473
piR-hsa-1035792	0.618125	2.28117	1.4639	0.91179	1.01563	0.951552	1.83828	2.25015	2.6843
piR-hsa-103584	0.60204	0.0934016	0.0685266	0.0911012	1.3166	0.0475862	0.202125	0.131907	0.0935657
piR-hsa-10360	0	0	0	0	0	0	0	0	3.84918
piR-hsa-10371	0	0	0	0	0	0	0	0	20.9942
piR-hsa-103785	0.371239	0.0791292	0.145251	0.152492	1.37146	0.0209304	0.168957	0.268691	0.0484787
piR-hsa-10379	0	0	0	0	0	0	0	0	26.4378
piR-hsa-1038	0	0	0	0	0	0	0	0	8.53236
piR-hsa-10381	0	0	0	0	0	0	0	0	21.2549
piR-hsa-1038389	0	0	0	0	0	0	0	0	6.15218
piR-hsa-1038729	0	0	0	0	0	0	0	0	6.09271
piR-hsa-10389	0	0	0	0	0	0	0	0	4.15306
piR-hsa-1039768	0	0	0	0	0	0	0	0	5.20926
piR-hsa-103983	0.966395	1.22187	0.84196	1.57691	0.885822	1.6763	0.986814	0.599234	0.190881
piR-hsa-104	0	0	0	0	0	0	0	0	185.276
piR-hsa-104004	7.90754	11.0121	22.7443	5.93117	5.46145	6.90284	8.08069	7.7003	8.12607
piR-hsa-1041439	0	0	0	0	0	0	0	0	4.6299
piR-hsa-104164	0.183855	0.319009	0.343998	0.151249	0.18891	1.10356	0.15414	0.258443	0.223812
piR-hsa-1042029	2.50597	1.58854	2.55963	3.32686	2.74527	4.47048	1.96824	3.74698	0.260121
piR-hsa-104288	0.813566	1.22174	1.14679	0.724185	0.819297	0.70169	0.941256	0.802698	0.424635
piR-hsa-10434	0	0	0	0	0	0	0	0	23.7125
piR-hsa-10435	0	0	0	0	0	0	0	0	28.3214
piR-hsa-10440	0	0	0	0	0	0	0	0	6.01141
piR-hsa-10441	0	0	0	0	0	0	0	0	6.01141
piR-hsa-10442	0	0	0	0	0	0	0	0	32.0947
piR-hsa-10443	0	0	0	0	0	0	0	0	15.5331
piR-hsa-10444	0	0	0	0	0	0	0	0	6.01141
piR-hsa-1044475	0	0	0	0	0	0	0	0	4.96004
piR-hsa-10449	0	0	0	0	0	0	0	0	26.5391
piR-hsa-10458	0	0	0	0	0	0	0	0	5.76702
piR-hsa-1046	0	0	0	0	0	0	0	0	5.53738
piR-hsa-104672	0.613657	2.65485	1.26875	0.61115	0.738774	0.799582	0.910938	3.86399	1.01737
piR-hsa-104756	2.75218	4.24284	7.78877	2.3361	2.05998	2.4496	3.07788	2.7516	1.64968
piR-hsa-10478	0	0	0	0	0	0	0	0	7.01294
piR-hsa-10479	0	0	0	0	0	0	0	0	7.31682
piR-hsa-10480	0	0	0	0	0	0	0	0	7.31682
piR-hsa-10482	0	0	0	0	0	0	0	0	3.24142
piR-hsa-10485	0	0	0	0	0	0	0	0	8.57625
piR-hsa-10486	0	0	0	0	0	0	0	0	48.1317
piR-hsa-10487	0	0	0	0	0	0	0	0	62.009
piR-hsa-104896	0.427102	0.153257	0.728405	0.520735	0.334631	1.3797	0.448336	0.322695	0.168824
piR-hsa-1049231	0	0	0	0	0	0	0	0	5.87507
piR-hsa-104980	0.711296	0.780835	0.266494	0.739845	1.46118	0.325481	0.814544	2.01478	0.315645
piR-hsa-105	0	0	0	0	0	0	0	0	129.506
piR-hsa-1050190	0.813278	0.0586502	0.0169693	0.0461523	0.160722	0.0404087	0	0.0434552	0.0101294
piR-hsa-10503	0	0	0	0	0	0	0	0	4.07709
piR-hsa-10510	0	0	0	0	0	0	0	0	10.0112
piR-hsa-105151	1.7171	9.78197	3.51231	6.202	5.07766	2.70672	5.40929	5.07438	0.214463
piR-hsa-1052060	0	0	0	0	0	0	0	0	3.57062
piR-hsa-10523	0	0	0	0	0	0	0	0	3.08947
piR-hsa-10525	0	0	0	0	0	0	0	0	4.13914
piR-hsa-10526	0	0	0	0	0	0	0	0	7.1114
piR-hsa-10527	0	0	0	0	0	0	0	0	19.9301
piR-hsa-10528	0	0	0	0	0	0	0	0	768.841
piR-hsa-10529	0	0	0	0	0	0	0	0	7.1114
piR-hsa-10554	0	0	0	0	0	0	0	0	151.637
piR-hsa-105552	56.5778	10.4357	94.5864	88.3041	45.2891	24.5677	41.3108	33.5816	1.20861
piR-hsa-1056209	0.431433	0.0905049	0.0591214	0.111961	0.935018	0.22914	0.209675	0.312314	0.0277996
piR-hsa-10563	0	0	0	0	0	0	0	0	4.96342
piR-hsa-10567	0	0	0	0	0	0	0	0	5.05507
piR-hsa-105676	0.360671	1.69019	0.845067	0.403955	0.429473	0.543981	0.649782	2.88582	0.874215
piR-hsa-10582	0	0	0	0	0	0	0	0	3.91607
piR-hsa-105823	10.8273	31.6354	24.4514	24.8983	12.5316	23.0864	11.5306	14.5457	7.65431
piR-hsa-105839	51.1005	0.0244848	13.7259	37.5628	6.41162	71.4052	10.0314	41.6103	9.00388
piR-hsa-1058461	0	0	0.00703798	0	0	0	0.0587577	0	4.60382
piR-hsa-10587	0	0	0	0	0	0	0	0	7.5633
piR-hsa-1059	0	0	0	0	0	0	0	0	4.97193
piR-hsa-10591	0	0	0	0	0	0	0	0	3.97001
piR-hsa-1059166	0.0477941	0.102352	4.28929	3.67831	2.79504	9.64063	0.530454	0.0476487	0.73142
piR-hsa-10592	0	0	0	0	0	0	0	0	12.3268
piR-hsa-1059243	0.927405	0.0697512	0.0838424	0.164737	1.17656	0.0493063	0.0544835	0.356045	0.111613
piR-hsa-10593	0	0	0	0	0	0	0	0	14.454
piR-hsa-105975	18.7898	18.181	7.65189	12.6971	14.4061	13.7873	8.05428	17.8026	0.282812
piR-hsa-106	0	0	0	0	0	0	0	0	167.491
piR-hsa-1060503	1.64618	0.561528	1.02837	0.738733	1.20544	0.336656	1.03817	1.07669	0.402332
piR-hsa-106058	0.215	0.141468	1.66498	0.315187	0.205544	0.0183875	0.0167879	0.325602	0.945413
piR-hsa-106068	0.417458	0.736812	0.173603	0.118195	0.438292	0.436702	1.87353	0.960527	0.0759707
piR-hsa-1061	0	0	0	0	0	0	0	0	6.33306
piR-hsa-1062	0	0	0	0	0	0	0	0	112.363
piR-hsa-1062159	0.895019	0.536567	0.720406	0.813972	0.521982	0.925206	0.766121	0.65396	0.144813
piR-hsa-106235	1.66555	0.00432263	1.33141	0.484688	0.0681116	0.00950019	0.0380526	0.131016	0.431063
piR-hsa-10628	0	0	0	0	0.0362725	0	0	0	41.8345
piR-hsa-10630	0	0	0	0	0	0	0	0	29.274
piR-hsa-10634	0	0	0	0	0	0	0	0	3.95048
piR-hsa-10638	0	0	0	0	0	0	0	0	6.02701
piR-hsa-106444	34.2249	5.83427	40.7548	69.2225	25.586	47.9723	34.8097	19.9363	2.41646
piR-hsa-10646	0	0	0	0	0	0	0	0	5.60495
piR-hsa-10647	0	0	0	0	0	0	0	0	9.0996
piR-hsa-10648	0	0	0	0	0	0	0	0	8.49183
piR-hsa-1066214	0	0	0	0	0	0	0	0	2.95273
piR-hsa-10671	0	0	0	0	0	0	0	0	4.49915
piR-hsa-10677	0	0	0	0	0	0	0	0	8.09402
piR-hsa-107	0	0	0	0	0	0	0	0	26.7866
piR-hsa-107026	20.6697	4.56656	8.71883	38.8894	24.6379	15.9968	19.8231	21.4268	0.230259
piR-hsa-1071	0	0	0	0	0	0	0	0	14.9409
piR-hsa-107113	1.51742	1.989	0.850344	0.937507	1.04609	1.17894	1.41031	2.0003	0.213621
piR-hsa-107134	10.4661	17.506	15.7284	13.0604	7.22013	12.5757	8.16772	13.1982	4.37873
piR-hsa-10715	0	0	0	0	0	0	0	0	3.24142
piR-hsa-1071539	1.07691	0.0794998	0.0395449	0.0548374	2.31583	0.0593993	0.0628774	0.263412	0.161363
piR-hsa-1071678	1.10188	0.654289	0.267443	0.43901	0.707313	1.19978	1.53609	1.06402	0.202588
piR-hsa-10727	0	0	0	0	0	0	0	0	3.51153
piR-hsa-10737	0	0	0	0	0	0	0	0	5.27574
piR-hsa-107409	0.680492	2.97158	1.69791	3.22775	0.848665	1.20071	2.01395	1.27973	0.911234
piR-hsa-10742	0	0	0	0	0	0	0	0	8.20483
piR-hsa-10748	0	0	0	0	0	0	0	0	5.77377
piR-hsa-10756	0	0	0	0	0	0	0	0	92.4141
piR-hsa-1075936	0	0	0	0	0	0	0	0	327.106
piR-hsa-10765	0	0	0	0	0	0	0	0	15.4474
piR-hsa-107680	0.506434	2.45498	1.37851	0.663819	0.605892	0.660155	0.984509	5.4216	2.7909
piR-hsa-107682	2.00543	0.157119	1.69403	0.265682	0.30122	1.61186	0.703684	4.66032	0.0342471
piR-hsa-107756	0.456537	1.16804	0.867117	0.361617	0.4716	0.6028	0.352851	0.510842	0.165819
piR-hsa-10783	0	0	0	0	0	0	0	0	3.24142
piR-hsa-1078343	0	0	0	0	0	0	0	0	6.9054
piR-hsa-10785	0	0	0	0	0	0	0	0	22.0973
piR-hsa-107851	1.62713	3.25587	1.79175	2.5017	1.67231	2.73373	1.5476	1.88313	0.417127
piR-hsa-107858	0.191964	0	0.548962	0.050655	0	1.18008	0	0	0.0168824
piR-hsa-10787	0	0	0	0	0	0	0	0	4.55824
piR-hsa-107970	2.20503	3.7731	5.30495	3.31529	2.36485	2.88417	2.67296	2.46936	1.35108
piR-hsa-1080207	0.329006	0.0594356	0.0640514	0.080186	1.05118	0.0665629	0.0453311	0.0737625	0.120703
piR-hsa-10812	0	0	0	0	0	0	0	0	251.514
piR-hsa-1081819	2.14817	4.64612	4.88485	2.51711	2.40291	1.81219	6.79381	2.46901	0.933075
piR-hsa-1082064	0	0.109048	0	0	0.0120908	0	0	0.0069772	3.49007
piR-hsa-10826	0	0	0	0	0	0	0	0	5.34255
piR-hsa-10827	0	0	0	0	0	0	0	0	10.1203
piR-hsa-10828	0	0	0	0	0	0	0	0	88.4376
piR-hsa-10829	0	0	0	0	0	0	0	0	6.32173
piR-hsa-108296	0.0775023	0.485604	0.62677	0.35157	0.119025	0.710138	0.179416	0.165537	0.0328118
piR-hsa-10833	0	0	0	0	0	0	0	0	23.9243
piR-hsa-10845	0	0	0	0	0	0	0	0	9.57231
piR-hsa-108462	3.10215	0.211523	0.66677	0.0489595	0.445856	0.940581	0.505292	0.330226	0.0310331
piR-hsa-10850	0	0	0	0	0	0	0	0	144.571
piR-hsa-10856	0	0	0	0	0	0	0	0	8.20483
piR-hsa-108563	9.18022	8.29516	7.76987	7.74697	3.89498	8.10336	5.50443	4.85891	2.07058
piR-hsa-108574	0.645	0.106101	0.154835	1.17632	0.217635	0.271215	0.755456	0.17443	0
piR-hsa-1086122	0.48375	0.516358	0.347207	0.378224	0.776231	0.634368	1.82988	0.674462	0.202588
piR-hsa-10862	0	0	0	0	0	0	0	0	3.03883
piR-hsa-108642	5.98225	10.367	12.3074	9.37737	6.03098	7.08268	7.53088	6.5761	2.97954
piR-hsa-108694	0.00814616	0.0479866	1.5486	2.01414	1.02746	3.48614	0.158877	0.0243348	0.301632
piR-hsa-10880	0	0	0	0	0	0	0	0	3.84918
piR-hsa-1088238	0	0	0	0	0	0	0	0	3.07259
piR-hsa-1088845	0.00618116	0.0076006	0.000704	0.00704892	0.113057	0.0231772	0	0	3.36184
piR-hsa-108914	5.43539	1.60129	10.6263	6.2974	2.82965	5.51369	5.13771	9.05622	2.63961
piR-hsa-108960	1.80423	2.04385	1.27882	1.19081	0.856964	1.46755	1.43042	1.31353	0.438896
piR-hsa-108986	9.91151	16.5791	14.8736	12.3992	6.86968	11.9448	7.70121	12.4421	4.08702
piR-hsa-109054	0.527454	0.909249	1.42914	0.484773	0.630374	0.959805	1.0188	0.373944	0.315473
piR-hsa-10908	0	0	0	0	0	0	0	0	4.15306
piR-hsa-10909	0	0	0	0	0	0	0	0	4.45695
piR-hsa-109166	1.10635	1.23195	0.328439	1.02436	0.453406	0.717111	0.243425	0.052329	0
piR-hsa-109188	0.800298	0.124796	0.116253	0.136826	0.268146	0.227862	0.201012	0.0658644	0.0511295
piR-hsa-10923	0	0	0	0	0	0	0	0	9.87619
piR-hsa-109245	3.12489	1.72698	0.824758	0.655551	1.87959	0.518434	1.27504	0.910884	0.025684
piR-hsa-10930	0	0	0	0	0	0	0	0	3.49465
piR-hsa-10935	0	0	0	0	0	0	0	0	7.02307
piR-hsa-10936	0	0	0	0	0	0	0	0	11.48
piR-hsa-10938	0	0	0	0	0	0	0	0	14.9071
piR-hsa-10939	0	0	0	0	0	0	0	0	14.9071
piR-hsa-109482	1.08801	1.44178	0.758821	0.766016	0.856851	0.802502	1.03418	1.25843	0.0281373
piR-hsa-1095467	0.941804	0.601977	0.458728	0.361079	0.782373	0.618554	1.1796	0.500665	0
piR-hsa-1097450	0	0	0	0	0	0	0	0	10.1294
piR-hsa-10980	0	0	0	0	0	0	0	0	6.2296
piR-hsa-10986	0	0	0	0	0	0	0	0	11.8549
piR-hsa-10997	0	0	0	0	0	0	0	0	30.7935
piR-hsa-10998	0	0	0	0	0	0	0	0	34.2375
piR-hsa-10999	0	0	0	0	0	0	0	0	34.2375
piR-hsa-109994	2.18692	0.209086	2.28292	3.73512	2.35443	3.52442	3.12999	1.59612	0.0422059
piR-hsa-110	0	0	0	0	0	0	0	0	22.1497
piR-hsa-11000	0	0	0	0	0	0	0	0	30.7935
piR-hsa-110022	1.74594	9.96974	3.55858	6.23389	5.21429	2.76808	5.50923	5.13634	0.307879
piR-hsa-110054	0.000368	0	0.000427	0.001296	0	0	0.00152617	0	5.5407
piR-hsa-110055	2.8847	4.40529	6.38226	3.97494	2.90688	3.51447	3.29804	3.16362	1.92055
piR-hsa-110118	4.28925	2.70204	2.15221	4.73061	1.73201	4.71041	2.68984	0.825635	2.05965
piR-hsa-110121	1.40577	5.35548	2.47476	2.16632	4.11852	1.65301	13.7868	3.17526	10.5304
piR-hsa-11041	0	0	0	0	0	0	0	0	9.3866
piR-hsa-110462	2.17814	5.06381	2.62455	2.59323	1.53569	3.22047	1.55361	3.6583	1.35769
piR-hsa-110532	1.02919	0.388316	1.24735	1.29816	1.27508	2.45764	0.789761	0.913898	0.0810354
piR-hsa-11062	0	0	0	0	0	0	0	0	4.15306
piR-hsa-11063	0	0	0	0	0	0	0	0	4.96342
piR-hsa-110706	1.15516	1.52584	1.29856	1.85253	1.15092	2.48574	1.26179	0.821921	0.223842
piR-hsa-110741	21.725	18.2899	23.5875	17.482	8.07132	22.5633	19.7094	15.346	19.0615
piR-hsa-1107485	0	0	0	0	0	0	0	0	8.71131
piR-hsa-110847	7.59387	8.518	7.65554	9.10942	5.47664	7.83421	8.97154	5.73866	0.976844
piR-hsa-1108643	0	0	0	0	0	0	0	0	4.96342
piR-hsa-1109878	0	0	0	0	0	0	0	0	15.0928
piR-hsa-111050	4.07156	0.173888	1.36212	1.66317	0.59245	1.32849	0.0461668	0.00872149	0.0675295
piR-hsa-111070	3.43686	0.141306	0.694623	0.0650563	0.348822	0.724661	0.25682	0.273309	0.145106
piR-hsa-111092	3.56738	9.33475	6.30427	2.76736	4.1224	4.66246	3.57488	4.88129	2.32402
piR-hsa-11110	0	0	0	0	0	0	0	0	4.42318
piR-hsa-111114	11.0053	3.73416	24.5625	25.834	21.4945	63.3931	10.3162	6.69229	4.06865
piR-hsa-11112	0	0	0	0	0	0	0	0	9.32245
piR-hsa-1111309	0	0	0	0	0	0	0	0	3.75776
piR-hsa-11114	0	0	0	0	0	0	0	0	6.9893
piR-hsa-1112160	0	0	0	0.000824	0	0	0	0.00218037	127.485
piR-hsa-11124	0	0	0	0	0	0	0	0	3.29621
piR-hsa-11130	0	0	0	0	0	0	0	0	7.26825
piR-hsa-1113134	1.45033	0.11956	0.0213355	0.0732722	3.37963	0.0853417	0.183745	0.311154	0.186285
piR-hsa-11137	0	0	0	0	0	0	0	0	7.92627
piR-hsa-11142	0	0	0	0	0	0	0	0	4.76083
piR-hsa-1114977	0	0	0	0	0	0	0	0	8.37785
piR-hsa-1115	0	0	0	0	0	0	0	0	40.4502
piR-hsa-11151	0	0	0	0	0	0	0	0	61.9246
piR-hsa-111539	6.66492	1.74276	12.5125	7.28518	3.29212	6.74105	6.1324	10.4168	2.79155
piR-hsa-11154	0	0	0	0	0	0	0	0	5.79065
piR-hsa-1115428	0.326979	0.0294725	0.581806	0.84425	0.417133	0.648158	0.235031	0.139544	0
piR-hsa-1115859	0	0	0	0	0	0	0	0	3.22453
piR-hsa-111592	6.84307	2.96078	10.6809	2.22212	10.4669	9.83377	8.85629	10.3806	2.9968
piR-hsa-11160	0	0	0	0	0	0	0	0	3.75126
piR-hsa-11169	0	0	0	0	0	0	0	0	3.89983
piR-hsa-11175	0	0	0	0	0	0	0	0	14.2065
piR-hsa-11176	0	0	0	0	0	0	0	0	13.0142
piR-hsa-11177	0	0	0	0	0	0	0	0	14.1537
piR-hsa-1117766	0	0	0	0	0	0	0	0	9.24367
piR-hsa-111803	3.59229	0.710287	2.13016	0.928675	0.940062	0.475776	0.104924	0.296531	3.00506
piR-hsa-1118940	0.489055	0.039043	0.0407224	0.0336607	1.7408	0.0178509	0.0172026	0.1901	0.0818718
piR-hsa-1119362	0	0	0	0	0	0	0	0	3.23103
piR-hsa-112	0	0	0	0	0	0	0	0	5.82442
piR-hsa-11201	0	0	0	0	0	0	0	0	6.88801
piR-hsa-112043	10.5001	17.5361	15.7549	13.0645	7.23074	12.5912	8.17382	13.2088	4.38027
piR-hsa-1120503	0.393132	0.0408101	0.0247382	0.0640596	1.77181	0.0110091	0.0545364	0.0996661	0.00235568
piR-hsa-11207	0	0	0	0	0	0	0	0	5.42768
piR-hsa-112096	2.97298	0.177944	0.639563	0.0424565	0.408986	0.857408	0.430807	0.304904	0.0270189
piR-hsa-112145	0.350087	0.200765	0.109091	0.474518	0.905974	0.109592	0.161042	2.68465	0.12015
piR-hsa-112157	6.28363	0.265252	6.77271	1.95966	1.81103	15.0917	1.77712	0.325602	1.03525
piR-hsa-1122512	0	0	0	0	0	0	0	0	3.42198
piR-hsa-1122720	0	0	0	0	0	0	0	0	3.8526
piR-hsa-1123	0	0	0	0	0	0	0	0	4.86212
piR-hsa-1123033	0	0	0	0	0	0	0	0	2.98818
piR-hsa-1123571	0.742742	0.0613741	0.0548487	0.0772938	2.363	0.0349171	0.107778	0.180508	0.00235568
piR-hsa-11237	0	0	0	0	0	0	0	0	3.64659
piR-hsa-112401	12.3953	20.8327	16.1889	13.4128	10.2513	13.9291	8.83861	13.8819	5.08959
piR-hsa-112411	0.297389	1.43312	0.455241	0	0	0.231054	0.247197	0	0.110888
piR-hsa-112441	0.456867	1.47095	1.47946	0.358973	0.43276	0.314832	0.658235	0.782562	0.465386
piR-hsa-1124925	1.27109	1.46421	1.43223	1.52316	0.784283	2.27901	0.900183	0.862014	0.161194
piR-hsa-112539	5.05474	0.159151	5.21983	1.61083	0.453406	3.20494	0.0251819	3.4915	1.26618
piR-hsa-11254	0	0	0	0	0	0	0	0	102.088
piR-hsa-112548	5.08436	0.841952	1.08597	0.362505	1.81657	1.77308	1.14842	0.942417	0.0757938
piR-hsa-11257	22.1719	32.3726	53.864	33.6574	51.8817	40.5628	35.1875	9.32618	1.50253
piR-hsa-112578	0.704819	0.648158	0.707587	0.837166	0.496483	0.330618	3.23134	1.4572	0.690212
piR-hsa-11261	0	0	0	0	0	0	0	0	6.33427
piR-hsa-1126123	1.34823	1.45594	2.26623	0.849878	1.11236	1.49858	1.01567	1.40707	0.371412
piR-hsa-11262	0	0	0	0	0	0	0	0	9.50815
piR-hsa-11263	0	0	0	0	0	0	0	0	15.13
piR-hsa-11264	0	0	0	0	0	0	0	0	15.13
piR-hsa-11265	0	0	0	0	0	0	0	0	6.33427
piR-hsa-112679	1.41136	0.344913	0.332495	0.553184	0.647975	1.13944	0.71789	0.123055	0.00771389
piR-hsa-11269	0	0	0	0	0	0	0	0	46.8751
piR-hsa-112811	0.881412	0.0670946	0.485958	0.0469115	0.132626	0.574793	0.245237	0.42607	0.0114724
piR-hsa-112921	1.08943	0.183839	2.41301	0.828422	3.19188	2.81641	1.11085	1.54989	0.457321
piR-hsa-1129226	0	0	0	0	0	0	0	0	7.79966
piR-hsa-112977	0	0	0	0	0	0	0	0	5.19977
piR-hsa-1130335	0.787992	3.30756	1.94189	5.15264	0.890983	1.55467	2.32452	1.47161	1.31641
piR-hsa-1130624	0.0477941	0.102352	4.35316	3.93764	2.91777	9.70224	0.530454	0.0476487	0.74589
piR-hsa-11313	0	0	0	0	0	0	0	0	4.81148
piR-hsa-1131443	0	0	0	0	0	0	0	0	9.11648
piR-hsa-113146	1.35503	0.757315	1.14407	0.873101	0.670883	1.55336	0.498711	0.993188	0.132123
piR-hsa-11319	0	0	0	0	0	0	0	0	4.10242
piR-hsa-113192	2.50541	2.99958	1.36255	1.37875	1.67438	1.84356	2.21741	2.94814	0.551937
piR-hsa-113216	12.2812	14.565	7.77852	65.5872	14.3026	9.30938	24.1318	88.5186	4.29147
piR-hsa-1132243	11.0566	24.2273	14.7034	10.4193	10.016	14.755	8.33364	22.3926	3.81479
piR-hsa-1132425	0.084355	2.57154	0.215886	0.329356	0.128416	0.128685	0.525735	1.83634	0.448763
piR-hsa-1132609	0.641567	0.0424557	0.00714969	0.0729953	1.28085	0.0271872	0.184088	0.2031	0
piR-hsa-1132662	0.651821	0.0859062	0.020947	0.0452384	2.01435	0.0243596	0.0895919	0.220639	0.0222387
piR-hsa-1133	0	0	0	0	0	0	0	0	283.663
piR-hsa-113301	4.73431	2.29112	5.52141	9.16237	5.54774	8.87715	3.71433	3.74235	3.32965
piR-hsa-113348	2.39542	11.3479	4.2971	7.96629	6.39314	3.59275	6.65753	5.83231	0.46995
piR-hsa-11346	0	0	0	0	0	0	0	0	4.71018
piR-hsa-1134700	0	0	0	0	0	0	0	0	7.03806
piR-hsa-113505	0.972515	0.057947	0.0531763	0.0834309	2.99671	0.0633771	0.0636243	0.125895	0.0311009
piR-hsa-113540	3.10418	4.85622	6.77169	4.38862	3.14567	3.81556	3.57504	3.44271	2.22444
piR-hsa-11358	0	0	0	0	0	0	0	0	5.29266
piR-hsa-11363	0	0	0	0	0	0	0	0	3.34271
piR-hsa-11364	0	0	0	0	0	0	0	0	124.547
piR-hsa-1137	0	0	0	0	0	0	0	0	5.97733
piR-hsa-113760	3.84984	0.0229885	0.610427	0.354022	0.00725449	23.4025	3.18683	0.1378	2.10861
piR-hsa-1138621	2.74532	2.73368	0.881798	3.52076	3.46982	2.16955	2.57314	1.64781	0.16246
piR-hsa-113890	0.99327	1.25932	0.886672	1.62459	0.900757	1.71686	1.02237	0.615651	0.190881
piR-hsa-11395	0	0	0	0	0	0	0	0	3.72256
piR-hsa-1139813	0	0	0	0	0	0	0	0	26.7657
piR-hsa-114046	1.51858	2.18149	1.1362	1.41712	0.770255	1.49658	0.738247	3.0781	0.201132
piR-hsa-114054	2.35907	9.18797	3.41207	7.94154	3.36837	3.06544	7.37292	4.70945	1.66024
piR-hsa-1142515	2.17108	3.91419	4.63094	2.38164	2.48969	4.3427	3.08137	4.1225	2.46103
piR-hsa-1142997	0	0	0	0	0	0	0	0	4.45695
piR-hsa-114369	0.0804968	0.489723	0.632303	0.353811	0.120568	0.718424	0.182884	0.171084	0.0435878
piR-hsa-114377	1.10525	1.39574	1.19299	1.77896	1.00842	2.33897	1.16466	0.747165	0.209371
piR-hsa-114425	8.15012	25.0995	18.624	19.1429	9.58749	17.6263	8.67929	11.0781	5.2767
piR-hsa-1144714	0.404257	0.0177872	0.0171157	0.0418022	1.0654	0.0189314	0.0480209	0.0420841	0.116051
piR-hsa-11455	0	0	0	0	0	0	0	0	3.84918
piR-hsa-1145912	1.93769	1.06219	1.23775	1.83484	2.27428	1.93804	1.76273	0.567479	0
piR-hsa-1146	0	0	0	0	0	0	0	0	22.0399
piR-hsa-11460	0	0	0	0	0	0	0	0	5.3686
piR-hsa-114614	0.326663	0.0327838	0.0470308	0.1546	1.09764	0.0412329	0.0492516	0.175292	0.0714218
piR-hsa-11463	0	0	0	0	0	0	0	0	3.3579
piR-hsa-114630	4.73786	0.521019	0.920637	0.104246	0.80518	1.27829	0.68856	0.617341	0.0678996
piR-hsa-11464	0	0	0	0	0	0	0	0	26.2251
piR-hsa-11465	0	0	0	0	0	0	0	0	41.2166
piR-hsa-114666	2.20375	0.424404	3.23747	3.24192	3.42775	6.67465	2.51819	0.767491	1.62071
piR-hsa-1147417	0	0	0	0	0	0	0	0	6.35245
piR-hsa-114765	1.16969	1.15841	0.487158	1.11228	1.95891	0.575193	1.67537	3.64279	0.594708
piR-hsa-11479	0	0	0	0	0	0	0	0	12.1705
piR-hsa-1147923	0	0	0	0	0	0	0	0	3.36747
piR-hsa-1148	0	0	0	0	0	0	0	0	23.7029
piR-hsa-114822	31.6067	432.24	53.4916	79.3255	26.7089	65.1388	99.4456	908.026	167.042
piR-hsa-114825	0.0381136	2.53494	0.0382461	0.252715	0.0674683	0.143455	0.121034	3.23951	0.0349399
piR-hsa-114864	0.518576	1.32705	0.863198	1.29502	0.834842	0.300747	1.26498	3.11721	2.14208
piR-hsa-1148724	0	0	0	0	0	0	0	0	4.62962
piR-hsa-11491	0	0	0	0	0	0	0	0	3.84918
piR-hsa-11495	0	0	0	0	0	0	0	0	3.80007
piR-hsa-11505	0	0	0	0	0	0	0	0	4.35083
piR-hsa-11506	0	0	0	0	0	0	0	0	8.9766
piR-hsa-11507	0	0	0	0	0	0	0	0	18.5489
piR-hsa-115070	0.838075	0.891783	0.429116	0.692206	0.699963	0.560512	0.656962	1.54121	0.42601
piR-hsa-11508	0	0	0	0	0	0	0	0	9.07789
piR-hsa-115105	0.176391	0.251632	0.248701	0.177894	0.328112	0.724665	0.0908029	0.0376478	0.063936
piR-hsa-11531	0	0	0	0	0	0	0	0	4.59201
piR-hsa-11533	0	0	0	0	0	0	0	0	43.4147
piR-hsa-115514	0.736402	0.332859	0.446972	0.332613	0.938191	1.08442	0.67459	0.193899	0.180175
piR-hsa-115532	1.07203	36.3074	2.05762	4.1973	1.16897	2.25109	4.98959	30.9662	4.90148
piR-hsa-115667	0.291146	0.00589449	0.0703798	1.12848	0.163226	0	0.0146894	0	0.0168824
piR-hsa-1156819	0.37972	0.0427176	0.00321999	0.00324457	1.74686	0.00844601	0.0051523	0.0262302	0.0306327
piR-hsa-115692	0.450391	2.33475	1.22861	2.22848	0.63804	0.924202	1.49168	1.01201	0.410591
piR-hsa-115693	2.67339	1.42684	3.06499	1.86612	1.25797	7.32549	4.50319	1.9414	2.58825
piR-hsa-1157	0	0	0	0	0	0	0	0	12.6854
piR-hsa-115758	5.81286	0.874689	1.05536	0.206762	1.3972	1.71861	1.02672	0.902658	0.20537
piR-hsa-115877	2.38591	3.51632	5.95936	1.94566	1.90965	1.94789	2.46142	2.17811	1.12269
piR-hsa-1159618	0	0	0	0	0	0	0	0	6.91072
piR-hsa-11598	0	0	0	0	0	0	0	0	4.25436
piR-hsa-1159845	0	0	0	0.0084425	0	0	0	0	30.4153
piR-hsa-116	0	0	0	0	0	0	0	0	16.5954
piR-hsa-1161	0	0	0	0	0	0	0	0	7.79966
piR-hsa-1162536	0.933906	0.176835	0.131376	0.298302	0.0544087	0.105728	0.0755456	0.0755863	0
piR-hsa-1163025	0.474784	1.50632	1.48884	0.358973	0.481123	0.324026	0.658235	0.782562	0.465386
piR-hsa-11642	0	0	0	0	0	0	0	0	8.03601
piR-hsa-11643	0	0	0	0	0	0	0	0	12.341
piR-hsa-116516	0	0	0	0	0	0	0	0	18.942
piR-hsa-116539	0.378056	1.2572	1.27331	0.308453	0.370153	0.252885	0.524066	0.674591	0.451635
piR-hsa-1165526	0.806854	0.387545	1.41966	0.903017	0.481673	1.25295	0.313039	0.814448	0.149088
piR-hsa-11662	0	0	0	0	0	0	0	0	9.74957
piR-hsa-116640	0	0	0	0	0	0	0	0	3.61836
piR-hsa-1166436	0	0	0	0	0	0	0	0	3.26795
piR-hsa-116655	0.282188	0.0707339	0.422279	0.74294	0.326452	2.75812	1.03246	0.383746	0.0506471
piR-hsa-116689	0.121976	0.0314373	1.04142	0.161387	2.25633	0.0425771	0.0111919	0	0
piR-hsa-1166993	3.13072	2.72839	0.855109	3.18182	2.70119	2.18486	2.64925	1.92824	0.227987
piR-hsa-116708	0.403741	1.28372	0.860038	0.427994	0.447341	0.668536	0.430401	0.978902	0.128804
piR-hsa-11672	0	0	0	0	0	0	0	0	5.87507
piR-hsa-1167478	0	0	0	0	0	0	0	0	3.64891
piR-hsa-11679	0	0	0	0	0	0	0	0	3.91671
piR-hsa-1168476	0	0	0	0	0	0	0	0	6.47101
piR-hsa-1168484	0	0	0	0	0	0	0	0	9.08927
piR-hsa-1168913	0	0	0	0	0	0	0	0	4.24423
piR-hsa-117	0	0	0	0	0	0	0	0	8.50872
piR-hsa-11704	0	0	0	0	0	0	0	0	3.74789
piR-hsa-117102	56.465	5.394	31.8409	3.13829	7.96678	20.4076	7.3607	20.969	2.20813
piR-hsa-117104	0.693991	1.78979	1.27916	0.558244	0.724879	0.886135	0.632795	0.808354	0.272813
piR-hsa-1171398	0	0	0	0	0	0	0	0	38.3883
piR-hsa-117257	0.0788333	0.023578	1.46108	0.496419	1.70999	0.663788	0.185147	1.57917	0
piR-hsa-117329	0.870831	4.07406	2.17713	1.08273	1.06352	1.03347	1.49732	8.89855	3.78711
piR-hsa-11733	0	0	0	0	0	0	0	0	15.7006
piR-hsa-11735	0	0	0	0	0	0	0	0	46.7979
piR-hsa-1173541	0	0	0	0	0	0	0	0	5.87507
piR-hsa-1173939	0.188125	0.0943119	0.0938397	0.03377	0.955175	0.533237	0.470062	0.0232573	0.135059
piR-hsa-11740	0	0	0	0	0	0	0	0	13.1683
piR-hsa-117411	1.03554	0.547383	0.609716	0.415064	0.395799	0.425314	0.361193	0.401036	0.185946
piR-hsa-11747	0	0	0	0	0	0	0	0	6.90489
piR-hsa-11748	0	0	0	0	0	0	0	0	34.1362
piR-hsa-11752	0	0	0	0	0	0	0	0	13.029
piR-hsa-1175780	0	0	0	0	0	0	0	0	59.9662
piR-hsa-1176133	0	0.000891	0.00105179	4.38951	2.07154	1.69779	0	2.34394	1.24649
piR-hsa-1176722	0.157628	3.46395	0.236035	3.0314	1.31559	0.0943998	1.50313	0.0322879	7.59024
piR-hsa-1176862	0	0	0	0	0	0	0	0	17.456
piR-hsa-11770	0	0	0	0	0	0	0	0	8.92159
piR-hsa-11771	0	0	0	0	0	0	0	0	8.92159
piR-hsa-11772	0	0	0	0	0	0	0	0	8.92159
piR-hsa-11773	0	0	0	0	0	0	0	0	185.276
piR-hsa-117734	1.60812	0.144481	0.060625	0.0771144	5.51411	0.0503096	0.0864603	0.352068	0.0415543
piR-hsa-11774	0	0	0	0	0	0	0	0	185.276
piR-hsa-11775	0	0	0	0	0	0	0	0	185.276
piR-hsa-11776	0	0	0	0	0	0	0	0	198.647
piR-hsa-11777	0	0	0	0	0	0	0	0	8.92159
piR-hsa-117773	0	0	0	0	0	0	0	0	26.691
piR-hsa-11778	0	0	0	0	0	0	0	0	8.92159
piR-hsa-117787	1.7773	10.0346	3.57266	6.23952	5.26265	2.78187	5.5596	5.2003	0.392291
piR-hsa-11779	0	0	0	0	0	0	0	0	8.92159
piR-hsa-11780	0	0	0	0	0	0	0	0	8.92159
piR-hsa-11794	0	0	0	0	0	0	0	0	9.6736
piR-hsa-11796	0	0	0	0	0	0	0	0	24.0067
piR-hsa-11797	0	0	0	0	0	0	0	0	3.2583
piR-hsa-11798	0	0	0	0	0	0	0	0	38.8463
piR-hsa-1181053	1.38806	0.615532	0.25684	0.681959	1.62798	0.845592	0.491161	0.390097	0.0347786
piR-hsa-118178	0.889866	0.603557	0.674482	0.317953	0.433161	0.437264	0.65283	1.00787	0.605508
piR-hsa-118200	0.348349	1.65243	0.822095	0.39719	0.420542	0.533856	0.636399	2.82267	0.856537
piR-hsa-1182000	0.909489	1.21494	0.875738	2.16645	0.884836	1.08253	1.03408	0.605268	0.184494
piR-hsa-118219	35.4477	5.95805	41.2756	70.4551	26.1664	48.9238	35.7666	20.3898	2.41646
piR-hsa-118222	0.773552	0.222812	0.592598	0.930926	0.366956	0.917535	0.326525	0.38956	0.0253236
piR-hsa-11823	0	0	0	0	0	0	0	0	4.05177
piR-hsa-11824	0	0	0	0	0	0	0	0	4.25436
piR-hsa-1183579	0	0	0	0	0	0	0	0.00205212	3.22473
piR-hsa-11837	0	0	0	0	0	0	0	0	29.6117
piR-hsa-1183940	0.00814616	0.0479866	1.6031	2.14402	1.10787	3.58912	0.175665	0.0243348	0.484926
piR-hsa-11841	0	0	0	0	0	0	0	0	3.69724
piR-hsa-11843	0	0	0	0	0	0	0	0	12.2566
piR-hsa-11846	0	0	0	0	0	0	0	0	20.9173
piR-hsa-1185790	0.707708	0.223991	0.300287	0.765453	0.519905	1.62729	0.872972	0.593062	0.0337647
piR-hsa-1185840	1.48444	0.161905	0.0236815	0.0901572	3.49048	0.0661666	0.150428	0.32769	0.194727
piR-hsa-118609	1.04603	0.584183	0.289971	0.771234	0.91229	0.656266	1.01322	0.849424	0.0989113
piR-hsa-11865	0	0	0	0	0	0	0	0	30
piR-hsa-11866	0	0	0	0	0	0	0	0	30
piR-hsa-118666	0.623065	2.69707	1.29044	0.618759	0.748517	0.809853	0.928953	3.93972	1.04559
piR-hsa-118668	0.360646	19.9467	0.697113	1.79441	0.41476	0.651681	2.28748	13.4433	1.62469
piR-hsa-1187007	0.463589	0.0951676	0.141945	0.134188	1.00933	0.0916148	0.183758	0.216111	0.0508897
piR-hsa-118706	1.43853	1.54747	0.981644	2.28502	1.80982	1.77742	1.81439	0.888321	0.0282455
piR-hsa-1187305	0	0	0.210281	0	0	0	0	1.07619	0
piR-hsa-118802	0.0846314	0.519035	0.677884	0.356409	0.134294	0.740564	0.196131	0.212333	0.0468553
piR-hsa-1188347	0	0	0	0	0	0	0	0	3.84918
piR-hsa-1188460	0.1505	3.37755	0.0281519	0.140145	0.0507815	0.00551624	0.358422	0.0209316	0
piR-hsa-11885	0.00134375	0	0.00490052	0.00309558	0	0.00137906	0	0.00371335	4.58239
piR-hsa-118869	5.15965	10.6031	13.3093	3.15388	3.50635	3.48945	4.86318	6.43001	4.43885
piR-hsa-118934	1.31068	1.75301	0.933362	0.899166	1.06827	1.03261	1.30614	1.62423	0.138114
piR-hsa-11895	0	0	0	0	0	0	0	0	3.08586
piR-hsa-118962	51.1278	0.0244848	13.7142	37.5645	6.42069	71.4484	10.0314	41.6266	8.94648
piR-hsa-1189866	0.263049	0.439622	0.407662	0.465923	0.406618	0.801666	0.649845	0.156987	0.0230214
piR-hsa-119008	1.47184	1.89793	0.814769	0.865627	1.02649	1.14185	1.35042	1.9251	0.210883
piR-hsa-119021	7.92827	8.60743	7.75505	9.48157	5.54681	7.77246	9.34609	5.82777	0.933432
piR-hsa-119023	1.05715	0.493243	1.66398	1.53792	0.567276	1.86379	0.959789	0.365804	1.73121
piR-hsa-1190295	0	0	0	0	0	0	0	0	4.15306
piR-hsa-11904	0	0	0	0	0	0	0	0	3.31373
piR-hsa-11905	0	0	0	0	0	0	0	0	4.79938
piR-hsa-11906	0	0	0	0	0	0	0	0	5.60974
piR-hsa-11907	0	0	0	0	0	0	0	0	3.31373
piR-hsa-1191781	0.563619	0	0	0.0702143	1.72128	0.0870766	0.0541113	0.24141	0.0282396
piR-hsa-119183	15.0495	20.0001	19.9792	13.4287	13.9046	14.5268	17.4039	16.9636	6.93701
piR-hsa-11930	0	0	0	0	0	0	0	0	3.90996
piR-hsa-119306	0.00895833	0	0.234599	0.14296	0.222471	0.00459687	9.70929	0.574456	0.332583
piR-hsa-119346	0.0494533	2.85876	0.164047	0.27136	0.0895542	0.0972945	0.406614	1.69569	0.455176
piR-hsa-11937	0	0	0	0	0	0	0	0	10.5498
piR-hsa-11938	0	0	0	0	0	0	0	0	8.42262
piR-hsa-11941	0	0	0	0	0	0	0	0	3.89983
piR-hsa-1194334	0.807862	0.418778	0.314093	0.338012	1.3164	0.787048	0.575078	0.503235	0.183842
piR-hsa-119442	1.32576	0.854164	3.90522	2.59122	0.424058	1.73217	0.157914	2.42415	4.63367
piR-hsa-1194850	0.00936351	0.0609454	0.0432837	0.0568922	1.37931	0.0277826	0.0312753	0.0559045	0.117616
piR-hsa-1195450	0.295534	0.0312234	0.00321999	0.00324457	1.15021	0.00507497	0.0051523	0.0218694	0.0172134
piR-hsa-11961	0	0	0	0	0	0	0	0	11.0411
piR-hsa-119660	0.70258	0.648158	0.705241	0.834351	0.49346	0.330618	3.22295	1.41359	0.690212
piR-hsa-119683	36.6325	15.5509	28.8432	10.7305	26.1704	17.9379	21.6431	4.62687	0.087993
piR-hsa-119749	10.262	17.1606	15.4324	12.8256	7.09572	12.3779	7.93957	12.963	4.28474
piR-hsa-1197583	0.721396	0.0585708	0.135456	0.0937996	1.65098	0.0413783	0.116602	0.312231	0.10033
piR-hsa-119803	1.40577	5.32012	2.47476	2.16632	4.11852	1.65301	13.7868	3.17526	10.5304
piR-hsa-1198327	0	0	0	0	0	0	0	0	3.54023
piR-hsa-119853	7.49789	0.0736621	2.69704	0.262744	0.103252	2.93889	0.196864	0.214098	0.0411639
piR-hsa-1198624	0	0	0	0	0	0	0	0	3.75776
piR-hsa-119874	0.904577	0.619115	0.684575	0.328714	0.438693	0.444607	0.665396	1.01738	0.608686
piR-hsa-119900	0.612184	0.285412	0.991647	1.1349	0.563375	1.00536	0.412503	0.207407	0.338451
piR-hsa-119952	1.00906	0.531823	0.594386	0.395764	0.385422	0.41532	0.357251	0.389313	0.183348
piR-hsa-119954	5.57299	12.443	6.32773	6.06327	3.94014	8.56365	4.0564	9.28745	3.02406
piR-hsa-119981	18.2888	16.9994	7.60731	12.2834	13.9995	13.5857	7.63668	17.472	0.232165
piR-hsa-12001	0	0	0	0	0	0	0	0	4.17879
piR-hsa-12002	0	0	0	0	0	0	0	0	7.04035
piR-hsa-12003	0	0	0	0	0	0	0	0	3.1152
piR-hsa-12009	0	0	0	0	0	0	0	0	3.03883
piR-hsa-120093	0.743943	0.0949317	0.446664	0.127225	0.1255	0.730335	0.401501	3.21905	0.0241177
piR-hsa-12013	0	0	0	0	0	0	0	0	3.38371
piR-hsa-120154	0.552559	1.64069	1.79088	0.442679	0.516301	0.426705	0.770116	0.901371	0.505554
piR-hsa-1202041	3.04109	1.05592	1.84651	2.12798	2.18785	2.61548	2.64363	1.00723	2.84403
piR-hsa-12027	0	0	0	0	0	0	0	0	7.29319
piR-hsa-1203	0	0	0	0	0	0	0	0	6.21271
piR-hsa-12031	0	0	0	0	0	0	0	0	4.01801
piR-hsa-120355	1.78848	2.08505	1.14184	1.60129	0.970895	1.08388	1.52487	2.4264	0.896375
piR-hsa-12040	0	0	0	0	0	0	0	0	3.38371
piR-hsa-1204107	0	0	0	0	0	0	0	0	3.03883
piR-hsa-120448	0.562769	0.0155493	0.02263	0.0582457	0.951542	0.0166668	0.0371077	0.062757	0.10072
piR-hsa-120467	1.56475	0.0616817	1.11379	0.651064	0.456702	3.63617	0.812176	0.0232573	0.124571
piR-hsa-12050	0	0	0	0	0	0	0	0	7.57006
piR-hsa-12069	0	0	0	0	0	0	0	0.0034886	8.57572
piR-hsa-12070	0	0	0	0	0	0	0	0.0034886	9.28478
piR-hsa-120777	0.845163	2.25243	0.992937	1.15963	0.643063	1.17103	0.718369	1.59682	0.785225
piR-hsa-1207956	0	0	0	0	0	0	0	0	14.0039
piR-hsa-1208553	0	0	0	0	0	0	0	0	6.5166
piR-hsa-120888	0.896822	0.611747	0.681176	0.322832	0.434662	0.440127	0.658023	1.0122	0.607494
piR-hsa-1209574	0.632681	0.0824526	0.00802735	0.0288873	1.15174	0.00602518	0.0469285	0.0257997	0.10799
piR-hsa-121	0	0	0	0	0	0	0	0	9.77658
piR-hsa-12106	0	0	0	0	0	0	0	0	3.5453
piR-hsa-121063	13.0848	35.8618	28.0549	27.7856	14.182	26.5754	12.966	16.1679	8.97114
piR-hsa-121100	3.86622	1.93869	3.77153	2.56374	1.82107	9.56695	6.67678	2.8266	3.75507
piR-hsa-121293	13.6583	20.3619	18.3801	15.2058	8.44111	14.3811	9.25705	16.5018	7.88058
piR-hsa-121318	1.39814	0.996619	1.00647	0.558987	0.662515	0.688532	1.08452	1.44058	0.767304
piR-hsa-121364	65.9916	95.2554	149.004	76.5467	62.2378	82.1449	61.4201	63.9104	14.0303
piR-hsa-121479	0.214343	0.0337221	0.00860869	0.0165834	1.01502	0.013744	0.027228	0.0494259	0.00682186
piR-hsa-12152	0	0	0	0	0	0	0	0	13.0769
piR-hsa-12153	0	0	0	0	0	0	0	0	44.3185
piR-hsa-12155	0	0	0	0	0	0	0	0	23.9476
piR-hsa-121573	0.944208	0.0141468	0.354714	0.148588	0.00725449	8.66995	0.920458	0.0418632	0.256612
piR-hsa-121740	0.0804968	0.499991	0.648649	0.353811	0.121738	0.725514	0.184509	0.186839	0.0468553
piR-hsa-12178	0	0	0	0	0	0	0	0	4.36626
piR-hsa-121785	0.349375	0	0.0563038	0.50655	0.14509	0.882599	0.201455	0.104658	0.253236
piR-hsa-121851	0	0	0	0	0	0	0	0	2.98418
piR-hsa-12189	0	0	0	0	0	0	0	0	47.6083
piR-hsa-12199	0	0	0	0	0	0	0	0	18.6381
piR-hsa-12200	0	0	0	0	0	0	0	0	3.84918
piR-hsa-12201	0	0	0	0	0	0	0	0	49.9381
piR-hsa-122026	6.96619	9.56207	20.0759	5.20673	4.80419	6.02444	7.12164	6.64458	5.83299
piR-hsa-12203	0	0	0	0	0	0	0	0	18.9155
piR-hsa-12204	0	0	0	0	0	0	0	0	47.0753
piR-hsa-12205	0	0	0	0	0	0	0	0	18.9155
piR-hsa-1221264	0	0	0	0	0	0	0	0	3.01182
piR-hsa-12229	0	0	0	0	0	0	0	0	176.069
piR-hsa-12237	0	0	0	0	0	0	0	0	12.2229
piR-hsa-12238	0	0	0	0	0	0	0	0	14.3136
piR-hsa-12239	0	0	0	0	0	0	0	0	14.3136
piR-hsa-12243	0	0	0	0	0	0	0	0	7.98299
piR-hsa-12248	0	0	0	0	0	0	0	0	4.83134
piR-hsa-1224913	3.01812	1.04177	1.84088	2.1114	2.17037	2.57311	2.61066	1.00374	2.84403
piR-hsa-122506	0.296021	1.75113	0.456354	2.02435	0.718687	0.501989	0.617948	0.713654	0
piR-hsa-12253	0	0	0	0	0	0	0	0	3.444
piR-hsa-122541	1.07465	2.68087	3.23091	0.789978	0.78591	0.869234	1.43844	1.61575	2.31167
piR-hsa-1225669	0	0.0176835	0	0	0	0	0	0	7.56668
piR-hsa-1225756	0	0	0	0	0	0	0	0	5.83298
piR-hsa-12264	0	0	0	0	0	0	0	0	4.34361
piR-hsa-12268	0	0	0	0	0	0	0	0	5.75689
piR-hsa-12271	0	0	0	0	0	0	0	0	2.9713
piR-hsa-122719	50.1996	2.37656	27.5774	1.64869	6.00618	18.4877	5.94479	14.6414	2.05619
piR-hsa-1227532	0	0	0	0	0	0	0	0	49.229
piR-hsa-12277	0	0	0	0	0	0	0	0	3.85493
piR-hsa-122822	6.9864	1.15762	1.26181	0.223647	2.00779	2.01281	1.30372	1.0829	0.306665
piR-hsa-1228390	0.026875	0.583555	0.168911	0.20262	0	0.248231	0.0503638	1.91873	0
piR-hsa-12291	0	0	0	0	0	0	0	0	5.47522
piR-hsa-1229231	0	0	0	0	0	0	0	0	3.59257
piR-hsa-122931	7.30834	21.9975	16.3492	16.8426	8.44901	15.6183	7.82046	9.83692	4.88218
piR-hsa-1229402	0	0	0	0	0	0	0	0	3.16545
piR-hsa-12310	0	0	0	0	0	0	0	0	93.0776
piR-hsa-12311	0	0	0	0	0	0	0	0	94.7061
piR-hsa-12312	0	0	0	0	0	0	0	0	8.68598
piR-hsa-12313	0	0	0	0	0	0	0	0	15.6837
piR-hsa-12314	0	0	0	0	0	0	0	0	22.9769
piR-hsa-123171	1.6125	0.212202	0.844557	2.19505	0.689177	1.10325	0.453274	0.662833	0
piR-hsa-1231772	1.29	0.212202	2.02694	1.31703	3.33707	7.25386	1.71237	0.453518	0.202588
piR-hsa-12320	0	0	0	0	0	0	0	0	82.0298
piR-hsa-1232224	0	0	0	0	0	0	0	0	45.7793
piR-hsa-123243	0.0804968	0.499991	0.648649	0.353811	0.121738	0.725514	0.184509	0.186839	0.0468553
piR-hsa-1232857	0.0775023	0.485604	0.62677	0.35157	0.119025	0.710138	0.179416	0.165537	0.0328118
piR-hsa-123337	0.615851	2.66157	1.27136	0.612528	0.738774	0.800042	0.915889	3.87939	1.02986
piR-hsa-12335	0	0	0	0	0	0	0	0	138.134
piR-hsa-12337	0	0	0	0	0	0	0	0	3.84918
piR-hsa-12339	0	0	0	0	0	0	0	0	9.71095
piR-hsa-123465	0.784094	0.27899	0.299681	0.326425	0.579663	0.217278	0.327857	0.154084	0.151318
piR-hsa-1234984	1.6718	6.99861	1.98252	6.25653	2.6341	2.25499	5.49667	3.48629	0.153015
piR-hsa-12354	0	0	0	0	0	0	0	0	17.9153
piR-hsa-12355	0	0	0	0	0	0	0	0	13.518
piR-hsa-12367	0	0	0	0	0	0	0	0	46.1598
piR-hsa-1236741	0.00127976	0.212896	1.22858	0.83419	1.25226	1.43516	0.303871	0.224546	0
piR-hsa-12368	0	0	0	0	0	0	0	0	5.84468
piR-hsa-1237095	0.0275256	1.57095	0.0850974	0.145028	0.0505818	0.0488144	0.250833	0.944927	0.227182
piR-hsa-1237178	0.311434	0.941929	0.957041	0.244029	0.307607	0.214488	0.417515	0.500367	0.383796
piR-hsa-123728	0.901301	0.107448	0.0394019	0.0709643	1.31005	0.0418381	0.0377029	0.272402	0.00675295
piR-hsa-12373	0	0	0	0	0	0	0	0	30.0272
piR-hsa-1237384	0.264701	0.809845	0.837458	0.210664	0.268113	0.179548	0.331157	0.414819	0.35116
piR-hsa-12377	0	0	0	0	0	0	0	0	354.327
piR-hsa-123799	3.05855	1.66864	2.68162	1.90324	1.56478	3.63613	1.15656	2.42038	0.273872
piR-hsa-123826	0.895019	0.527726	0.720406	0.797087	0.521982	0.909117	0.740939	0.63361	0.144813
piR-hsa-123870	0.467536	0.0901161	0.285483	0.129073	0.70566	0.882752	0.372305	0.115139	0.117638
piR-hsa-1238847	0.910872	2.03987	1.5759	1.32601	1.66105	1.50207	1.75974	0.819973	0.103545
piR-hsa-1239026	0	0	0	0	0	0	0	0	24.5132
piR-hsa-1239255	0	0	0	0	0	0	0	0	29.6662
piR-hsa-1239724	0.456867	1.47095	1.47946	0.358973	0.43276	0.314832	0.658235	0.782562	0.465386
piR-hsa-123982	10.3641	16.6188	14.7112	12.2113	7.17655	12.0114	7.69917	12.3764	4.07244
piR-hsa-124042	0.0775023	0.485604	0.62677	0.35157	0.119025	0.711	0.179416	0.165537	0.0328118
piR-hsa-12407	0	0	0	0	0	0	0	0	191.446
piR-hsa-1241163	0.138142	2.9804	0.209647	2.90926	1.21401	0.0739391	1.28662	0.0286984	6.28113
piR-hsa-12414	0	0	0	0	0	0	0	0	44.0377
piR-hsa-1241699	0.922708	1.88624	1.10262	0.726055	1.68062	0.404524	0.243425	0.534918	0.101294
piR-hsa-12422	0	0	0	0	0	0	0	0	11.5982
piR-hsa-124316	3.86724	0.437017	0.768931	0.143001	0.855322	1.23474	0.720328	0.501857	0.084235
piR-hsa-1243337	0.336012	1.0506	1.14633	0.259231	0.328174	0.229537	0.45102	0.596382	0.439062
piR-hsa-1243542	1.09773	8.38794	1.70923	4.75351	2.8118	1.09407	2.8199	0.39754	13.9096
piR-hsa-124386	0.775366	0.75868	0.742777	0.900484	0.546358	0.347856	3.35095	1.67524	0.702874
piR-hsa-124468	0.982795	0.666927	0.0348574	0.00112567	0.484676	0.0144794	0.00559597	0.178692	0.0295442
piR-hsa-1244865	0.613657	2.65485	1.26875	0.61115	0.738774	0.799582	0.910938	3.86399	1.01737
piR-hsa-1245	0.265187	0.0618922	0.953646	0.24496	1.03067	0.961765	0.31878	0.543772	0.113956
piR-hsa-12450	0	0	0	0	0	0	0	0	6.89211
piR-hsa-1245139	0.263049	0.439622	0.407662	0.465923	0.408432	0.747768	0.649845	0.156987	0.0230214
piR-hsa-1245953	0.704819	0.648158	0.707587	0.837166	0.496483	0.330618	3.23134	1.4572	0.690212
piR-hsa-124653	0.155875	0.426172	0.335008	0.823143	0.206753	0.273054	0.266928	0.15001	0.101294
piR-hsa-1246603	0.229781	0.0601239	0.0900861	0.0658515	0.462474	1.13221	0.0226637	0.0418632	0
piR-hsa-124663	1.00326	0.71859	3.66124	2.27603	0.393831	1.45176	0.157914	2.10437	3.12269
piR-hsa-124716	2.11457	2.19205	0.72645	1.99609	2.90562	0.919958	3.23629	7.05677	1.10118
piR-hsa-1247291	0.0720373	2.43744	0.185389	0.284329	0.116326	0.112596	0.439697	1.74621	0.42344
piR-hsa-1247501	0.378056	1.2572	1.27331	0.308453	0.370153	0.252885	0.524066	0.674591	0.451635
piR-hsa-1247770	1.71817	9.78584	3.51479	6.202	5.07766	2.70893	5.4113	5.0782	0.214463
piR-hsa-1247779	0.138142	2.9804	0.209647	2.90926	1.21401	0.0739391	1.28662	0.0286984	6.28113
piR-hsa-1248169	0	0	0	0	0	0	0	0	10.4005
piR-hsa-1248640	0.41562	1.37721	1.37454	0.335699	0.409232	0.282033	0.609913	0.726462	0.458542
piR-hsa-1248946	0.378056	1.2572	1.27331	0.308453	0.370153	0.252885	0.524066	0.674591	0.451635
piR-hsa-12502	0	0	0	0	0	0	0	0	9.45413
piR-hsa-12503	0	0	0	0	0	0	0	0	31.4687
piR-hsa-1250372	0.157628	3.46395	0.236035	3.0207	1.31559	0.0925611	1.50313	0.0322879	7.57673
piR-hsa-1250412	0.284772	0.854484	0.877674	0.222443	0.278819	0.184499	0.35227	0.439072	0.36141
piR-hsa-1250684	3.89034	0.431021	0.774963	0.143001	0.853619	1.23328	0.727523	0.526277	0.0757938
piR-hsa-1250725	0.510619	0.963481	2.06818	0.859442	0.623594	0.885278	1.21703	1.07331	10.2132
piR-hsa-12520	0	0	0	0	0	0	0	0	3.14012
piR-hsa-125203	0.396123	0.304026	0.109299	1.44402	0.400948	0.143028	0.265958	1.22689	0.0799527
piR-hsa-1252176	0.551663	1.64069	1.79088	0.440427	0.516301	0.426705	0.768437	0.895557	0.505554
piR-hsa-1252227	0.570659	0.0465818	0.100847	0.131061	1.07103	0.127542	0.109906	0.134118	0.0371412
piR-hsa-125283	0.242534	1.07765	0.53392	0.385044	0.898734	0.345129	1.94765	0.652231	0.715018
piR-hsa-1252962	0	0	0	0	0	0	0	0	3.28193
piR-hsa-1253488	1.7773	10.0346	3.57266	6.23952	5.26265	2.78187	5.5596	5.2003	0.392291
piR-hsa-12549	0	0	0	0	0	0	0	0	5.45892
piR-hsa-1255633	1.09773	8.38831	1.70953	4.75351	2.81219	1.09407	2.8199	0.39754	13.9096
piR-hsa-125632	2.16944	3.42454	5.91178	1.89315	1.67904	1.91027	2.50665	2.18063	1.2861
piR-hsa-12567	0	0	0	0	0	0	0	0	3.59595
piR-hsa-125710	5.65463	0.824888	5.8789	8.03122	5.86483	28.5929	5.30243	3.50409	1.46423
piR-hsa-125753	0.331855	1.79829	0.475121	2.05812	0.754959	0.501989	0.617948	0.725282	0
piR-hsa-125811	0.358549	0.0316594	0.00982328	0.0412763	1.01229	0.000756	0.00714195	0.0853046	0.162532
piR-hsa-1258282	0.542016	1.62009	1.76634	0.4335	0.50328	0.413268	0.756815	0.883928	0.505554
piR-hsa-12585	0	0	0	0	0	0	0	0	4.01801
piR-hsa-1258945	2.6991	9.85072	3.84414	8.3967	3.64278	3.32326	8.15685	5.22667	2.29003
piR-hsa-1259	0	0	0	0	0	0	0	0	3.10382
piR-hsa-1259025	0.13823	4.88403	0.426626	0.563619	0.251313	0.276268	0.808783	3.57228	1.19961
piR-hsa-1259268	0.0381136	2.61831	0.0448463	0.348672	0.10602	0.168704	0.201423	3.37832	0.0349399
piR-hsa-1259672	0.551663	1.64069	1.79088	0.440427	0.516301	0.426705	0.768437	0.895557	0.505554
piR-hsa-125994	0.782822	2.93784	0.320542	0.956065	1.46832	1.24866	0.551526	2.54494	0.142812
piR-hsa-1260	0	0	0	0	0	0	0	0	4.25183
piR-hsa-12600	0	0	0	0	0	0	0	0	6.43218
piR-hsa-1260471	0.41562	1.37721	1.37454	0.335699	0.409232	0.282033	0.609913	0.726462	0.458542
piR-hsa-12610	0	0	0	0	0	0	0	0	5.54369
piR-hsa-1262133	0.541267	0.340097	0.315339	0.509705	0.146744	0.0724965	2.82889	1.08453	0.148054
piR-hsa-126294	0.356286	0.0575976	0.37938	0.821897	0.388461	0.638045	0.480854	0.264635	0.0168824
piR-hsa-126312	0.437852	0.153257	0.741308	0.520735	0.34914	1.39004	0.458409	0.334324	0.168824
piR-hsa-12634	0	0	0	0	0	0	0	0	5.21106
piR-hsa-1263487	0	0	0	0	0	0	0	0	3.25216
piR-hsa-12635	0	0	0	0	0	0	0	0	5.21106
piR-hsa-1263957	0.157628	3.46395	0.236035	3.0207	1.31559	0.0925611	1.50313	0.0322879	7.57673
piR-hsa-12642	0	0	0	0	0	0	0	0	6.78671
piR-hsa-126431	0.502984	0.053408	0.0970205	0.068423	1.40323	0.0306988	0.0695246	0.181152	0.190237
piR-hsa-126441	4.04306	10.4703	7.06284	4.01887	4.20759	6.12502	3.43964	9.27304	1.73263
piR-hsa-126538	0.437167	0	0.121992	0.357587	0	0	4.03024	0	1.76173
piR-hsa-1266086	0.284772	0.854484	0.877674	0.222443	0.278819	0.184499	0.35227	0.439072	0.36141
piR-hsa-126642	1.27083	1.63787	3.15125	1.24225	1.49948	2.3507	1.83095	2.5571	1.60623
piR-hsa-12668	0	0	0	0	0	0	0	0	62.7153
piR-hsa-12671	0	0	0	0	0	0	0	0	71.2712
piR-hsa-12673	0	0	0	0	0	0	0	0	7.56603
piR-hsa-1267328	0.542016	1.62009	1.76634	0.4335	0.50328	0.413268	0.756815	0.883928	0.505554
piR-hsa-12674	0	0	0	0	0	0	0	0	13.2385
piR-hsa-12683	0	0	0	0	0	0	0	0	41.0278
piR-hsa-12684	0	0	0	0	0	0	0	0	45.6125
piR-hsa-126882	0.0241875	0	0	0	0	0	0	0	2.98818
piR-hsa-126883	5.26302	0.87828	5.39437	2.53331	6.64572	4.18131	1.22132	5.15324	0.146877
piR-hsa-126913	7.13086	1.16151	6.53926	9.47332	6.68446	34.2933	6.69527	4.28907	1.58434
piR-hsa-1269375	0	0	0	0	0	0	0	0	109.996
piR-hsa-1270423	0	0	0	0	0	0	0	0	6.98915
piR-hsa-127066	9.54214	15.9673	14.2839	11.9485	6.60157	11.5272	7.43492	11.939	3.87199
piR-hsa-12708	0	0	0	0	0	0	0	0	4.42077
piR-hsa-12713	0	0	0	0	0	0	0	0	5.88954
piR-hsa-1271785	1.71176	9.75319	3.49352	6.19227	5.07058	2.69001	5.39082	5.05986	0.212051
piR-hsa-1272454	0.284772	0.854484	0.877674	0.222443	0.278819	0.184499	0.35227	0.439072	0.36141
piR-hsa-1272843	0.454319	0.678462	0.592003	0.615828	0.372309	0.774601	0.68983	0.538552	0.287275
piR-hsa-12736	0	0	0.0126684	0	0	0	0	0	19.0879
piR-hsa-127378	1.5314	0.173172	0.959879	0.0699521	0.591759	2.28825	1.85752	0.536621	0.128788
piR-hsa-12739	0	0	0	0	0	0	0	0	17.6252
piR-hsa-127430	1.12829	1.48163	1.2493	1.82721	1.06024	2.4099	1.23661	0.787035	0.223842
piR-hsa-1274696	0	0.106101	0.0281519	0	2.5693	0.193068	0.671517	0.244202	0
piR-hsa-1274965	0.885118	0.368183	0.339545	0.361761	0.618094	0.256363	0.398933	0.164841	0.17112
piR-hsa-1275	0	0	0	0	0	0	0	0	3.65151
piR-hsa-1275081	0	0	0	0	0	0	0	0	3.06584
piR-hsa-1275124	0.488741	0	0.461691	0.243144	0.219448	1.01085	0.0604365	0	0
piR-hsa-1277549	0.870632	1.45567	3.89043	1.26679	1.04677	1.3283	1.98822	1.72379	12.3425
piR-hsa-1277848	1.7171	9.78006	3.51078	6.202	5.07766	2.70672	5.40929	5.07344	0.214463
piR-hsa-1277908	0.426216	1.03743	1.01838	0.500561	0.507675	0.335509	1.48613	0.517228	0.153109
piR-hsa-12785	0	0	0	0	0	0	0	0	9.65503
piR-hsa-127874	0.00655768	1.08358	1.04963	0	0.00458179	0	0	0	0
piR-hsa-127928	10.4947	2.38123	14.9395	12.086	5.44127	9.56399	10.7076	15.4841	6.23555
piR-hsa-12800	0	0	0	0	0	0	0	0	4.69817
piR-hsa-1280160	3.05303	1.05592	1.84651	2.13923	2.18785	2.64552	2.65921	1.03485	2.87297
piR-hsa-128068	2.20302	5.21914	2.10907	6.56695	2.8854	2.73718	4.63722	3.94399	0.135503
piR-hsa-1280701	0.284772	0.854484	0.877674	0.222443	0.278819	0.184499	0.35227	0.439072	0.36141
piR-hsa-12811	0	0	0	0	0	0	0	0	3.06382
piR-hsa-128116	0.138142	2.9804	0.209647	2.90926	1.21401	0.0739391	1.28662	0.0286984	6.28113
piR-hsa-12817	0	0	0	0	0	0	0	0	13.1649
piR-hsa-12818	0	0	0	0	0	0	0	0	31.1123
piR-hsa-12819	0	0	0	0	0	0	0	0	95.7843
piR-hsa-12820	0	0	0	0	0	0	0	0	148.905
piR-hsa-12831	0	0	0	0	0	0	0	0	5.28098
piR-hsa-1283116	0.542016	1.62009	1.76634	0.4335	0.50328	0.413268	0.756815	0.883928	0.505554
piR-hsa-12832	0	0	0	0	0	0	0	0	8.46274
piR-hsa-1283382	0.536633	0.320584	0.297865	0.494567	0.139239	0.065839	2.79763	1.05446	0.0816889
piR-hsa-1283499	0.403741	1.28372	0.862384	0.427994	0.447341	0.668536	0.430401	0.978902	0.128804
piR-hsa-128360	0.202221	1.07004	0.315065	0	0	0.15559	0.13478	0	0.0766955
piR-hsa-1283711	1.71176	9.75319	3.49352	6.19227	5.07058	2.69001	5.39082	5.05986	0.212051
piR-hsa-1283735	0.592573	1.77115	1.95208	0.524727	0.531616	0.456943	0.820853	1.01674	0.543821
piR-hsa-1284624	0.704819	0.648158	0.707587	0.837166	0.496483	0.330618	3.23134	1.4572	0.690212
piR-hsa-1285461	0.27297	0.831786	0.860688	0.215387	0.273947	0.182441	0.341371	0.425274	0.356119
piR-hsa-1285484	0.576448	1.66033	1.83572	0.452685	0.524362	0.434878	0.790634	0.965577	0.516809
piR-hsa-1286038	0.00895833	0.318303	1.82049	1.05813	0.701268	0.386137	0.0335758	0	0
piR-hsa-128609	1.12657	0.58166	1.74843	1.6139	0.609593	1.88678	1.03114	0.377433	1.87471
piR-hsa-12862	0	0	0	0	0	0	0	0	8.86325
piR-hsa-1286645	0.462226	1.17285	1.09395	1.38503	0.549111	0.428359	0.821141	1.8901	1.16563
piR-hsa-12869	0	0	0	0	0	0	0	0	5.97636
piR-hsa-128760	0.544219	0.167993	0.365975	0.126637	0.326452	0.882599	0.982093	0.401189	0
piR-hsa-12878	0	0	0	0	0	0	0	0	15.4119
piR-hsa-12879	0	0	0	0	0	0	0	0	18.8559
piR-hsa-1287930	3.01812	1.04177	1.83854	2.10858	2.17037	2.57081	2.60646	0.995017	2.84403
piR-hsa-1288	0	0	0	0	0	0	0	0	3.14012
piR-hsa-12884	0	0	0	0	0	0	0	0	9.82554
piR-hsa-1288498	0.264701	0.809845	0.837458	0.210664	0.268113	0.179548	0.331157	0.414819	0.35116
piR-hsa-1288550	0.311434	0.941929	0.957041	0.244029	0.307607	0.214488	0.417515	0.500367	0.383796
piR-hsa-1288573	0.290006	1.45363	0.639473	1.03633	0.83637	0.412603	0.909979	0.788921	0.164153
piR-hsa-12886	0	0	0	0	0	0	0	0	4.81148
piR-hsa-128895	0.119594	0.908778	15.7671	4.9666	25.8214	0.0645651	28.3044	0.318931	0.46933
piR-hsa-12892	0	0	0	0	0	0	0	0	9.21778
piR-hsa-12894	0	0	0	0	0	0	0	0	14.0293
piR-hsa-1289825	0	0	0	0	0	0	0	0	29.6662
piR-hsa-129000	0.994021	2.58361	3.11126	0.764651	0.767774	0.820967	1.33771	1.58086	2.21037
piR-hsa-129045	1.53239	0.176835	0.61398	0.230762	0.761031	1.0957	0.443681	0.528273	0
piR-hsa-12907	0	0	0	0	0	0	0	0	23.6016
piR-hsa-129126	10.2755	17.1606	15.4418	12.8256	7.09572	12.3779	7.93957	12.963	4.28474
piR-hsa-12916	0	0	0	0	0	0	0	0	2.98818
piR-hsa-1291921	0.542016	1.62009	1.76634	0.4335	0.50328	0.413268	0.756815	0.883928	0.505554
piR-hsa-12921	0	0	0	0	0	0	0	0	10.0281
piR-hsa-12924	0	0	0	0	0	0	0	0	3.88295
piR-hsa-129261	1.4095	0.00505243	0.0516118	0.273577	1.53813	0.696918	0.396015	0	0
piR-hsa-1293	0	0	0	0	0	0	0	0	9.11648
piR-hsa-12932	0	0	0	0	0	0	0	0	15.8019
piR-hsa-129347	2.74784	1.58854	2.64408	3.49571	2.94477	4.66355	2.0186	3.74698	0.260121
piR-hsa-1294178	0.284772	0.854484	0.877674	0.222443	0.278819	0.184499	0.35227	0.439072	0.36141
piR-hsa-1295024	0.139811	4.88611	0.426626	0.563619	0.253447	0.276268	0.811746	3.57434	1.19961
piR-hsa-129558	0	0	0	0	0	0	0	0	22.7406
piR-hsa-1296	0	0	0	0	0	0	0	0	27.1975
piR-hsa-1296066	0.41562	1.37721	1.37454	0.335699	0.409232	0.282033	0.609913	0.726462	0.458542
piR-hsa-129607	0.542016	1.62009	1.76634	0.4335	0.50328	0.413268	0.756815	0.883928	0.505554
piR-hsa-1297052	1.14712	1.02206	1.12519	2.904	2.31776	0.646413	2.09201	0.901074	0.128862
piR-hsa-12971	0	0	0	0	0	0	0	0	3.77152
piR-hsa-129746	5.44026	5.19638	5.35721	5.44043	3.48228	5.36279	5.00198	3.79208	0.77791
piR-hsa-12975	0	0	0	0	0	0	0	0	13.763
piR-hsa-1297591	0.612184	0.285412	0.991647	1.1349	0.563375	1.00536	0.412503	0.207407	0.338451
piR-hsa-12976	0	0	0	0	0	0	0	0	16.9749
piR-hsa-1297642	1.7171	9.78006	3.51078	6.202	5.07766	2.70672	5.40929	5.07344	0.214463
piR-hsa-129796	0.0276027	0.000956	0.0569734	0.00784113	0.00098	0.00259412	0.0137086	0	11.1345
piR-hsa-129875	0.895366	0.0719728	0.492969	0.0529927	0.138719	0.587211	0.256946	0.436819	0.0184583
piR-hsa-1299	0	0	0	0	0	0	0	0	20.7653
piR-hsa-12992	0	0	0	0	0	0	0	0	3.24142
piR-hsa-12996	0	0	0	0	0	0	0	0	13.7254
piR-hsa-129982	2.18036	9.4665	2.31003	3.14422	1.90682	3.72268	2.2059	5.74504	1.5275
piR-hsa-1300	0	0	0	0	0	0	0	0	5.16601
piR-hsa-1300281	0.278745	1.73345	0.437586	1.99339	0.691482	0.481303	0.603558	0.699118	0
piR-hsa-13004	0	0	0	0	0	0	0	0	201.778
piR-hsa-13019	0	0	0	0	0	0	0	0	8.91389
piR-hsa-13023	0	0	0	0	0	0	0	0	11.2627
piR-hsa-1302325	0.689557	0.156791	0.13901	0.124639	1.11968	0.0440111	0.108784	0.267065	0.0803429
piR-hsa-130243	0.712518	6.17161	1.10302	4.17042	2.31124	0.774127	2.32969	0.178921	13.2275
piR-hsa-130247	0.594516	0.136729	0.00983268	0.0225581	2.32782	0.0321315	0.0747938	0.153856	0.0127803
piR-hsa-130265	0.833262	0.0182199	0.0141976	0.0147357	0.741729	0.0230349	0.0821501	0.0440133	1.01026
piR-hsa-1303187	0.576448	1.66033	1.83572	0.452685	0.524362	0.434878	0.790634	0.965577	0.516809
piR-hsa-130390	0.215327	1.17522	1.12865	0.416612	0.276685	0.967165	0.456794	1.1175	0.0565024
piR-hsa-1304	0	0	0	0	0	0	0	0	9.90569
piR-hsa-130402	0.571341	1.3788	1.36345	0.668004	0.706008	0.446753	1.87735	0.642526	0.237521
piR-hsa-1304182	0	0.0341578	0.0187679	0.068478	0	0	0.0223839	1.39902	0.0450197
piR-hsa-13043	0	0	0	0	0	0	0	0	3.74789
piR-hsa-1304916	1.75666	2.38979	3.64635	1.65621	1.88189	3.28785	2.39952	3.26965	1.95585
piR-hsa-1305990	0.595016	1.7808	1.95208	0.524727	0.531616	0.456943	0.820853	1.02626	0.562238
piR-hsa-130634	0.0797895	0.487862	0.631562	0.353811	0.120568	0.718424	0.181559	0.169248	0.0435878
piR-hsa-130650	1.09271	1.36037	1.17422	1.74519	0.96812	2.3071	1.15907	0.727784	0.198116
piR-hsa-130719	11.8886	0.0207823	5.22165	0.432377	0.0305771	0.181587	0.365139	0.0988822	0.0455897
piR-hsa-1307557	2.75469	0.786915	0	0.523435	0.870539	0.0183875	0.0755456	0	0.151941
piR-hsa-130761	0.264701	0.809845	0.837458	0.210664	0.268113	0.179548	0.331157	0.414819	0.35116
piR-hsa-130787	1.113	0.570267	0.685891	0.427976	0.409668	0.439104	0.441182	0.439	0.558351
piR-hsa-13080	0	0	0	0	0	0	0	0	3.83034
piR-hsa-1308039	0.376801	0.964345	0.932537	1.05775	0.474151	0.364849	0.677307	1.50189	1.00248
piR-hsa-13081	0	0	0	0	0	0	0	0	6.19387
piR-hsa-13082	0	0	0	0	0	0	0	0	5.31795
piR-hsa-13084	0	0	0	0	0	0	0	0	4.45209
piR-hsa-13095	0	0	0	0	0	0	0	0	295.835
piR-hsa-130950	0.117267	0.0123673	0.0166181	0.00359709	1.71389	0.00573937	0.0115993	0.0235244	0.068709
piR-hsa-1309532	0.542016	1.62009	1.76634	0.4335	0.50328	0.413268	0.756815	0.883928	0.505554
piR-hsa-1309738	0.311434	0.941929	0.957041	0.244029	0.307607	0.214488	0.417515	0.500367	0.383796
piR-hsa-1309796	1.95745	1.61905	1.43959	1.99615	1.58171	1.27642	1.18092	1.49815	1.49186
piR-hsa-131140	0.625259	2.7038	1.29305	0.620138	0.748517	0.810313	0.933904	3.9578	1.05808
piR-hsa-1311678	1.19319	1.05238	1.13725	3.01979	2.36958	0.650353	2.13518	0.93596	0.128862
piR-hsa-131219	0.901992	1.38373	0.781215	0.287045	0.596229	1.13772	0.494194	0	0.0823016
piR-hsa-1312446	0.00127976	0.212896	1.25204	0.873588	1.27644	1.45354	0.303871	0.241989	0
piR-hsa-1312605	1.71826	0.905368	3.21014	1.80438	0.924676	2.68028	0.581105	1.86969	0.652915
piR-hsa-1312891	0.803114	1.20798	1.12646	0.703548	0.805191	0.697094	0.910478	0.785255	0.424635
piR-hsa-1313	0	0	0	0	0	0	0	0	5.2673
piR-hsa-1313112	0.336012	1.0506	1.14633	0.259231	0.328174	0.229537	0.45102	0.596382	0.439062
piR-hsa-1313780	1.30422	1.71317	3.21672	1.28318	1.52806	2.40336	1.86719	2.61736	1.62158
piR-hsa-131428	0.342562	1.62237	0.840513	0.40093	0.403773	0.539108	0.641207	2.82212	0.807205
piR-hsa-13146	0	0	0	0	0	0	0	0	4.55824
piR-hsa-131461	0.0672605	0.600922	0.149507	2.04261	0.913126	0.0444434	0.37291	0.0133159	4.35324
piR-hsa-1314785	0.0275256	1.57095	0.0850974	0.145028	0.0505818	0.0488144	0.250833	0.944927	0.227182
piR-hsa-1314911	0.484677	0.429456	0.446409	0.792347	0.470113	0.45706	0.541348	0.114625	0.0434118
piR-hsa-13152	0	0	0	0	0	0	0	0	15.3714
piR-hsa-13153	0	0	0	0	0	0	0	0	15.3714
piR-hsa-1315402	49.7778	2.11989	27.2587	1.49568	5.81632	18.3253	5.77876	13.7259	1.98446
piR-hsa-1315503	0.542016	1.62009	1.76634	0.4335	0.50328	0.413268	0.756815	0.883928	0.505554
piR-hsa-13162	0	0	0	0	0	0	0	0	4.76083
piR-hsa-1317048	1.03478	0.252699	0.332776	0.227434	0.481625	0.147936	0.42332	0.184058	0.117008
piR-hsa-131734	1.58536	1.70646	0.961535	1.28809	0.850429	0.925462	1.30125	2.19817	0.799257
piR-hsa-1317918	0.387529	0.124448	0.539863	0.0245009	1.48823	0.040163	0.0672609	0.256925	1.24838
piR-hsa-1317968	0.378056	1.2572	1.27331	0.308453	0.370153	0.252885	0.524066	0.674591	0.451635
piR-hsa-1318691	0.609247	1.3722	0.233873	0.507675	1.04657	0.809613	0.484085	1.53282	0.158432
piR-hsa-131984	1.07203	36.3074	2.05762	4.1973	1.16897	2.25109	4.98959	30.9662	4.90148
piR-hsa-1321559	0.542016	1.62009	1.76634	0.4335	0.50328	0.413268	0.756815	0.883928	0.505554
piR-hsa-1321879	0.565703	2.4844	1.14814	0.571281	0.677634	0.736128	0.860416	3.66801	0.963176
piR-hsa-1321897	0.542016	1.62009	1.76634	0.4335	0.50328	0.413268	0.756815	0.883928	0.505554
piR-hsa-13222	0	0	0	0	0	0	0	0	3.04896
piR-hsa-132249	1.27083	1.63787	3.15125	1.24225	1.49948	2.3507	1.83095	2.5571	1.60623
piR-hsa-1322990	0.026875	0.389037	1.12608	1.21572	0.943084	0.524043	0.100728	0.418632	0.303883
piR-hsa-13233	0	0	0	0	0	0	0	0	25.1463
piR-hsa-132340	1.05772	0.188203	0.0593201	0.0988978	0.154158	0.27729	0.18077	0.31522	0.0144706
piR-hsa-132346	0.625275	2.67961	1.28899	0.615837	0.749881	0.813773	0.928485	3.91767	1.03352
piR-hsa-13236	0	0	0	0	0	0	0	0	8.43781
piR-hsa-1324051	0.364618	1.21559	1.2367	0.294276	0.360907	0.246665	0.508265	0.647009	0.447663
piR-hsa-1324944	9.24705	6.60499	7.3729	22.5244	15.4601	4.16893	12.5353	6.93136	1.02966
piR-hsa-13250	0	0	0	0	0	0	0	0	3.29206
piR-hsa-1325853	0.0672605	0.600922	0.149507	2.04261	0.913126	0.0444434	0.37291	0.0133159	4.35324
piR-hsa-13262	0	0	0	0	0	0	0	0	6.04389
piR-hsa-13263	0	0	0	0	0	0	0	0	9.48789
piR-hsa-1327180	1.60661	0.859491	3.11447	1.74313	0.901581	2.57375	0.568074	1.71768	0.611359
piR-hsa-1327949	1.27083	1.63787	3.15125	1.24225	1.49948	2.3507	1.83095	2.5571	1.60623
piR-hsa-1328378	0.103503	2.27031	0.178054	2.43385	1.0387	0.0576968	0.930153	0.0162945	4.96655
piR-hsa-1328465	0.336012	1.0506	1.14633	0.259231	0.328174	0.229537	0.45102	0.596382	0.439062
piR-hsa-1328604	0.542016	1.62009	1.76634	0.4335	0.50328	0.413268	0.756815	0.883928	0.505554
piR-hsa-1329200	0.343451	1.62917	0.812728	0.393228	0.414156	0.528655	0.624241	2.77298	0.832625
piR-hsa-13294	0	0	0	0	0	0	0	0	44.1643
piR-hsa-13296	0	0	0	0	0	0	0	0	4.35565
piR-hsa-132996	0.28742	4.02816	1.04627	5.91368	0.797256	2.11804	1.01854	4.2443	0.429039
piR-hsa-1330353	0.484115	0.0374345	0.0251562	0.0233285	1.29842	0.0217521	0.0368861	0.0984614	0.112967
piR-hsa-1330572	2.75032	0.17894	0.685365	3.14664	3.4895	2.58081	1.09121	1.11511	0.072353
piR-hsa-1330769	2.13294	0.0946564	0.0724417	0.11394	2.41097	0.0496773	0.132573	0.379876	0.259248
piR-hsa-13311	0	0	0	0	0	0	0	0	544.237
piR-hsa-13312	0	0	0	0	0	0	0	0	1154.33
piR-hsa-1331482	0.698813	0.13054	0.0465707	0.0436922	1.12299	0.0435644	0.0669412	0.234326	0.0696952
piR-hsa-13315	0	0	0	0	0	0	0	0	2.99156
piR-hsa-133152	5.85785	5.38686	5.58507	5.86122	3.64097	5.54565	5.46586	3.89158	0.828557
piR-hsa-133176	15.6449	20.327	45.1543	12.04	10.8996	14.3611	15.2734	15.7678	15.3299
piR-hsa-13319	0	0	0	0	0	0	0	0	9.39504
piR-hsa-1332287	27.7781	6.08734	10.0842	46.9774	32.0738	19.5823	25.2623	25.3689	0.331553
piR-hsa-1332920	1.45573	1.52667	2.54775	0.951188	1.14863	1.6089	1.36822	1.44195	0.371412
piR-hsa-13330	0	0	0	0	0	0	0	0	44.3538
piR-hsa-13331	0	0	0	0	0	0	0	0	78.2518
piR-hsa-133314	0.0112386	0.829927	0.0107489	0.0870068	0.0151685	0.0379143	0.0355323	1.26639	0.00902742
piR-hsa-13335	0	0	0	0	0	0	0	0	5.31795
piR-hsa-133352	0.288127	4.03026	1.04978	5.93017	0.798352	2.12074	1.02452	4.26188	0.422961
piR-hsa-1333636	0.738568	0.0949317	0.441034	0.123004	0.1255	0.719302	0.391429	3.21207	0.0241177
piR-hsa-1333797	0.388625	0.0349319	0.026903	0.0714842	0.987202	0.158666	0.0739549	0.0655338	0.069738
piR-hsa-1333910	1.8417	1.21101	0.574979	0.232262	0.350208	0.0926717	0.803607	0.756042	2.04703
piR-hsa-1334046	10.9645	0.00443821	0.00563038	0	13.025	0.0105728	0	0	0.0642523
piR-hsa-1334148	0.712188	3.3245	0.633418	1.45211	0.816131	1.82036	3.07219	2.87809	1.722
piR-hsa-1335883	6.99172	9.60451	20.1622	5.20673	4.82233	6.04374	7.14143	6.64458	5.83299
piR-hsa-133591	0.901992	1.38373	0.781215	0.287045	0.596229	1.13772	0.494194	0	0.0823016
piR-hsa-1336037	0.994716	1.62327	7.89227	1.68681	0.391311	1.39701	1.27941	1.08398	0.565479
piR-hsa-1336226	0.651097	0.0835743	0.0387465	0.0573802	1.9347	0.000756	0.00714195	0.112937	0.347064
piR-hsa-1336231	0.729794	0.0399568	0.0364738	0.0477114	0.983126	0.00980274	0.0547206	0.111682	0.13798
piR-hsa-13365	0	0	0	0	0	0	0	0	4.08553
piR-hsa-13366	0	0	0	0	0	0	0	0	7.42824
piR-hsa-1336689	0.269691	0.0471113	0.0641243	0.0621486	0.943163	0.0461188	0.0976824	0.0622634	0.0147132
piR-hsa-133669	1.14712	1.02206	1.12519	2.904	2.31776	0.646413	2.09201	0.901074	0.128862
piR-hsa-13367	0	0	0	0	0	0	0	0	9.85931
piR-hsa-1336792	0	0	0	0	0	0	0.0503638	0	4.55824
piR-hsa-13371	0	0	0	0	0	0	0	0	3.78402
piR-hsa-1337293	1.17354	0.848807	1.14484	0.427753	0.894721	1.08026	0.604365	1.75593	0.675295
piR-hsa-133766	4.53182	2.20039	7.4575	1.69868	7.98226	6.69181	6.01074	6.97922	2.49033
piR-hsa-133781	0.346193	1.64305	0.818999	0.395803	0.417003	0.532361	0.630381	2.80119	0.844465
piR-hsa-1337965	0.318115	1.07391	0.526965	0.382839	0.419344	0.375489	0.39719	0.798546	0.197093
piR-hsa-133838	0.361021	1.69276	0.895641	0.416524	0.429092	0.571649	0.664235	2.92097	0.838584
piR-hsa-13384	0	0	0	0	0	0	0	0	13.067
piR-hsa-1338410	1.15662	0.405875	0.236433	0.565436	0.504232	0.853358	0.770251	0.425798	0.024127
piR-hsa-1338499	5.53144	0.00443821	0.00563038	0	7.23136	0.00367749	0	0	0.0389288
piR-hsa-1338960	0	0	0	0	0	0.0137906	0	0	5.2673
piR-hsa-13391	0	0	0	0	0	0	0	0	5.57118
piR-hsa-13393	0	0	0	0	0	0	0	0	3.86674
piR-hsa-133931	0.343451	1.62917	0.812728	0.393228	0.414156	0.528655	0.624241	2.77298	0.832625
piR-hsa-13396	0	0	0	0	0	0	0	0	17.7265
piR-hsa-1339624	0.696063	0.832892	0.990947	0.976515	2.43489	0.885357	1.06235	0.118612	0.0455824
piR-hsa-1339665	0.781615	0.0324197	0	1.47744	0	0	0	0.0203502	0.0506471
piR-hsa-13400	0	0	0	0	0	0	0	0	3.24142
piR-hsa-1340814	0.391997	0.0731689	0.0137965	0.0290948	1.33382	0.0146698	0.0348938	0.0890769	0.0189435
piR-hsa-1341266	1.14118	0.422393	0.169772	0.0726393	0.397555	0.333722	0.31899	0.321109	0.0530712
piR-hsa-13414	0	0	0	0	0	0	0	0	25.6781
piR-hsa-1341918	0.00895833	0	0.234599	0.14296	0.222471	0.00459687	9.81002	0.574456	0.332583
piR-hsa-134203	9.523	15.9502	14.2711	11.9444	6.59221	11.5126	7.42881	11.9284	3.87046
piR-hsa-1342349	0.295625	0.141468	0.154835	0.13508	0.489678	0.717111	0.176273	0.191873	0
piR-hsa-134239	0.0313649	1.57095	0.0850974	0.145028	0.0505818	0.0488144	0.250833	0.944927	0.227182
piR-hsa-1342439	0.792813	0.123784	0.00938397	0.10131	0.29018	0.23444	0	0.104658	0.101294
piR-hsa-134287	49.9091	2.00204	27.2237	1.43122	6.00472	19.5171	7.04037	13.6653	1.87638
piR-hsa-1343251	0.653145	0.0972592	0.888863	1.2115	1.30958	1.31608	1.18277	1.90289	0.00844119
piR-hsa-1343328	0.344064	0.138879	0.289978	0.313659	1.66384	0.54651	0.525762	0.314818	0.0270118
piR-hsa-1343359	0	0	0	0	0	0	0	0	13.4915
piR-hsa-134396	1.40394	3.8175	2.61637	1.12952	1.52892	1.97329	1.38405	1.89854	0.652667
piR-hsa-1344199	0.637908	0.676393	1.93366	3.06169	2.08218	1.84046	0.0377728	1.65593	0.936972
piR-hsa-1345198	3.53817	2.46685	1.92606	2.12329	8.76282	3.89699	3.32401	1.18467	0.0675295
piR-hsa-134530	0.0672605	0.600922	0.149507	2.04261	0.913126	0.0444434	0.37291	0.0133159	4.35324
piR-hsa-1346356	3.59176	0.945788	0.920104	10.3816	3.95611	3.82551	3.71034	7.10603	0.0415847
piR-hsa-13464	0	0	0	0	0	0	0	0	4.15306
piR-hsa-13465	0	0	0	0	0	0	0	0	3.84918
piR-hsa-13467	0	0	0	0	0	0	0	0	18.4862
piR-hsa-1346701	0.677281	0.123788	0.337626	0.201243	0.87271	0.968282	0.520811	0.158403	0.12829
piR-hsa-134702	0.0672605	0.600922	0.149507	2.04261	0.913126	0.0444434	0.37291	0.0133159	4.35324
piR-hsa-134745	9.57783	16.0481	14.3612	12.015	6.63578	11.5806	7.46981	12.0007	3.8988
piR-hsa-134753	0.803114	1.20798	1.12646	0.703548	0.805191	0.697094	0.910478	0.785255	0.424635
piR-hsa-1347859	1.22712	1.42884	1.3964	1.50781	0.7612	2.20128	0.881868	0.836642	0.161194
piR-hsa-1347932	1.27329	4.23342	1.88877	4.97564	2.91721	2.65743	3.05058	3.56357	0.00405177
piR-hsa-134803	2.6991	9.85072	3.84414	8.3967	3.64278	3.32326	8.15685	5.22667	2.29003
piR-hsa-1348364	1.41261	3.69428	0.548846	1.60129	2.51638	2.06436	0.987786	3.90741	0.238024
piR-hsa-134845	1.20266	1.60036	1.18238	0.650072	0.816131	0.779169	0.994684	4.70961	0
piR-hsa-13489	0	0	0	0	0	0	0	0	10.1801
piR-hsa-1349000	1.16949	1.53822	1.28308	1.89812	1.12674	2.54688	1.4196	0.834713	0.281242
piR-hsa-1349137	0.0122719	1.25614	1.45742	0.000363	0.72594	0.0330326	0	0.254958	0.373481
piR-hsa-13494	0	0	0	0	0	0	0	0	7.74901
piR-hsa-134940	0.622002	1.00841	1.69989	0.836352	1.37987	0.963874	0.437976	0.640737	0.455553
piR-hsa-1349901	0.403125	0.424404	0.914937	0.658515	0.417133	0.592996	0.503638	0.17443	0
piR-hsa-13500	0	0	0	0	0	0	0	0	5.44625
piR-hsa-13501	0	0	0	0	0	0	0	0	7.97861
piR-hsa-1350124	0	0	0	0	0	0	0	0	8.50872
piR-hsa-1350437	0	3.71353	0	0	0	0	0	0	0
piR-hsa-135063	10.2765	17.1618	15.4317	12.814	7.10072	12.3847	7.94208	12.9553	4.27542
piR-hsa-13507	0	0	0	0	0	0	0	0	5.5543
piR-hsa-1350975	0.48375	0.0707339	0.131376	0.30393	0.151135	0.799855	0.428092	0.372117	0
piR-hsa-1351	0	0	0	0	0	0	0	0	7.42631
piR-hsa-1351094	2.24854	0.498085	1.82049	0.827365	0.686154	0.420613	0.0545607	0.296531	2.296
piR-hsa-13513	0	0	0	0	0	0	0	0	10.5095
piR-hsa-1351529	0.822723	0.106618	0.0793197	0.515224	1.95266	0.18623	0.00972878	1.49554	0.187438
piR-hsa-13516	0	0	0	0	0	0	0	0	6.73607
piR-hsa-1352	0	0	0	0	0	0	0	0	7.52761
piR-hsa-1352077	0.307625	0.0542064	0.00983268	0.0191811	1.46491	0.013744	0.0529695	0.0678042	0.0127803
piR-hsa-1352082	0.0165815	0.0178251	0.960248	0.626863	0.470607	1.90311	0.076106	0.0112098	0.0747342
piR-hsa-1352837	0.594594	0.0352838	0.0390138	0.0361751	1.42693	0.0254253	0.0531045	0.118625	0.063235
piR-hsa-1353537	0.209565	0.0565591	0.196749	0.172274	0.164102	0.891532	0.221351	0.0818947	0.0870324
piR-hsa-13536	0	0	0	0	0	0	0	0	3.77321
piR-hsa-1353788	0.577813	0.035367	0.215831	0.934303	0.205544	0.363153	0.268607	0.122101	0.185706
piR-hsa-1354388	0	0	0	0	0	0	0	0	4.00112
piR-hsa-135487	0.447917	0.748601	1.73134	1.07501	1.71085	2.04101	1.40179	0.622133	1.31683
piR-hsa-1355420	1.83278	2.10258	1.95797	2.36656	1.11618	3.03818	1.4907	1.18645	0.262488
piR-hsa-1355670	0.236746	0.0441015	0.00983268	0.0165834	1.13701	0.013744	0.032824	0.0509427	0.00682186
piR-hsa-13559	0	0	0	0	0	0	0	0	11.345
piR-hsa-1356784	2.55516	3.91693	5.39337	3.48977	2.49638	2.96921	2.83804	2.5151	1.47489
piR-hsa-1356858	2.0863	0.139353	1.52665	0.0886756	0.316999	1.23692	0.533498	0.711232	0.0547846
piR-hsa-13569	0	0	0	0	0	0	0	0	157.968
piR-hsa-1357393	0.530621	0.0757906	0.0421367	0.0781182	0.986878	0.0210653	0.0957797	0.184412	0.0332906
piR-hsa-135768	5.35261	2.6313	1.79046	2.27917	1.10268	1.79829	1.35982	2.00827	0.688801
piR-hsa-1357810	0.00447917	0.00505243	0.0262751	0.00482428	0	0.883793	0	0.0116287	0.0202588
piR-hsa-13579	0	0	0	0	0	0	0	0	13.5903
piR-hsa-13580	0	0	0	0	0	0	0	0	188.357
piR-hsa-13581	0	0	0	0	0	0	0	0	6.88801
piR-hsa-1358266	0.86	0.023578	0.262751	0.979329	0.423179	1.49858	0.251819	0.313974	0.0337647
piR-hsa-1358313	2.22391	0.312408	2.07855	3.86385	1.20304	2.19041	1.70397	1.68616	0.101294
piR-hsa-1358841	3.26869	1.35138	0.996885	0.730041	1.78952	0.654161	1.57021	1.33334	0.047147
piR-hsa-135895	1.72707	1.56777	1.41565	4.21504	2.76185	0.851596	2.92136	1.30047	0.157262
piR-hsa-1359871	0	0	0	0	0	0	0	0	24.5132
piR-hsa-136	0	0	0	0	0	0	0	0	3.29206
piR-hsa-1360130	0.962965	0.0839618	0.172426	0.219011	0.242354	0.154051	0.560891	0.670187	0.197085
piR-hsa-13605	0	0	0	0	0	0	0	0	8.00225
piR-hsa-136054	0.634924	2.72804	1.31797	0.624299	0.764121	0.826178	0.948688	4.018	1.06622
piR-hsa-13606	0	0	0	0	0	0	0	0	9.87619
piR-hsa-1361596	0.631856	1.04425	1.82053	0.836352	1.40419	0.984931	0.452942	0.672269	0.504253
piR-hsa-1361827	0.841908	0.0457984	0.0770137	0.199148	2.55258	0.0599206	0.126388	0.110779	0.100076
piR-hsa-1361877	2.66258	0.759043	1.34868	1.56729	2.59439	1.64308	1.20907	0.47719	0.0590883
piR-hsa-1362	0	0	0	0	0	0	0	0	5366.77
piR-hsa-1362011	4.50743	1.03829	1.30683	12.7925	4.90826	4.76663	4.56523	8.15932	0.0493766
piR-hsa-136204	1.37602	2.75459	1.4394	2.1943	1.47962	2.36477	1.37716	1.79583	0.36877
piR-hsa-1362431	0.670291	0.0353662	0.0115275	0.00948436	0.958352	0.0189431	0.0273223	0.0766527	0.00769946
piR-hsa-1362597	1.00117	0.073289	0.0700296	0.224148	1.59661	0.0961142	0.232107	0.271113	0.167402
piR-hsa-13626	0	0	0	0	0	0	0	0	106.393
piR-hsa-13628	0	0	0	0	0.00403027	0	0	0	4.87149
piR-hsa-13629	0	0	0	0	0.00403027	0	0	0	36.3322
piR-hsa-13630	0	0	0	0	0.00403027	0	0	0	576.61
piR-hsa-13631	0	0	0	0	0.00403027	0	0	0	186.653
piR-hsa-13632	0	0	0	0	0	0	0	0	13.2189
piR-hsa-13637	0	0	0	0	0	0	0	0	15.2954
piR-hsa-136374	0.811369	1.1368	0.75608	1.02275	0.549269	0.977163	0.525222	0.910524	0.289412
piR-hsa-136387	10.2974	17.1846	15.4557	12.8329	7.10918	12.4053	7.95116	12.9814	4.30711
piR-hsa-1364084	3.1717	0.294725	0.804206	0.860196	1.59901	0.976375	2.67004	1.06926	0.35453
piR-hsa-136428	4.27759	9.5695	5.11024	4.75127	3.03589	6.77674	2.92232	7.29782	2.24337
piR-hsa-13649	0	0	0	0	0	0	0	0	12.389
piR-hsa-1365	0	0	0	0	0	0	0	0	12.054
piR-hsa-1365725	1.14121	3.68745	3.15591	2.19855	2.0834	2.1582	0.784643	0.651832	0.387787
piR-hsa-136595	12.5538	19.7069	17.7155	14.6818	8.11614	13.9267	8.88161	15.7644	6.14925
piR-hsa-136614	0.28742	4.02188	1.04237	5.90885	0.793579	2.11131	1.01657	4.24077	0.422961
piR-hsa-1366589	0.689557	0.156791	0.13901	0.124639	1.11968	0.0440111	0.108784	0.267065	0.0803429
piR-hsa-13666	0	0	0	0	0	0	0	0	3.5453
piR-hsa-1367	0	0	0	0	0	0	0	0	30.6922
piR-hsa-1367184	0.622002	1.00841	1.69788	0.836352	1.37987	0.963874	0.434379	0.640737	0.455553
piR-hsa-1367254	0.522214	0.0152963	0.0186161	0.025884	1.06545	0.0509512	0.0611416	0.0675457	0.251919
piR-hsa-13673	0	0	0	0	0	0	0	0	3.89308
piR-hsa-1367921	0.234812	1.19304	0.335859	0	0	0.165749	0.150277	0	0.0845333
piR-hsa-1368	0	0	0	0	0	0	0	0	18.1304
piR-hsa-1368261	0.423519	0.0186602	0.218717	2.46298	0.73104	0.3539	0.293087	0.340435	0.397247
piR-hsa-136839	9.8917	16.562	14.8594	12.3951	6.86032	11.9302	7.69511	12.4315	4.08548
piR-hsa-13684	0	0	0	0	0	0	0	0	5.87507
piR-hsa-1368433	2.14071	0.73227	0.712308	0.524141	0.870513	0.966815	1.03744	1.35278	0.434118
piR-hsa-136878	0.0672605	0.600922	0.149507	2.04261	0.913126	0.0444434	0.37291	0.0133159	4.35324
piR-hsa-1368910	2.61276	0.267297	0.0904104	0.104423	8.09198	0.070992	0.205255	0.68674	0.0475128
piR-hsa-136953	1.74594	9.96974	3.55858	6.23389	5.21429	2.76808	5.50923	5.13634	0.307879
piR-hsa-1369544	0.250596	1.12009	0.547996	0.395175	0.916871	0.353403	1.98794	0.690605	0.735277
piR-hsa-1369874	3.92241	2.41851	2.35725	5.07901	4.42101	3.37824	1.70733	13.2491	0.35453
piR-hsa-1369881	0.451692	1.16902	0.622747	0.472753	0.472547	0.577418	0.371763	0.69579	0.0660854
piR-hsa-13701	0	0	0	0	0	0	0	0	8.00225
piR-hsa-1370261	1.05192	0.800466	1.16353	1.9686	4.73246	1.45133	2.11785	0.790479	0.0216657
piR-hsa-13704	0	0	0	0	0	0	0	0	3.03883
piR-hsa-1370711	0	0.000891	0.00105179	3.96656	1.88583	1.49269	0	2.08401	1.03833
piR-hsa-13708	0	0	0	0	0	0	0	0	4.03151
piR-hsa-1372076	2.45471	0.600705	3.43016	6.87613	6.3172	3.51523	2.50008	0.616208	0.0126618
piR-hsa-137222	0.895366	0.0719728	0.492969	0.0529927	0.138719	0.587211	0.256946	0.436819	0.0184583
piR-hsa-1372238	9.15966	9.41696	6.3472	3.26955	5.32088	4.80573	2.69713	17.0772	3.98324
piR-hsa-13740	0	0	0	0	0	0	0	0	4.76083
piR-hsa-1374071	0.355424	1.1909	0.641921	0.528757	0.492265	0.426309	0.444937	0.773042	0.198613
piR-hsa-1374098	2.25986	9.66491	2.56322	3.27281	2.02254	3.70945	2.07493	5.65625	1.46968
piR-hsa-1374402	0.612738	0.0567503	0.0104926	0.0162902	2.47636	0.0129143	0.0100838	0.0695797	0.0229761
piR-hsa-1374461	0.37625	0.247569	0.957165	0.03377	1.01563	0.193068	0.755456	0.279088	0.202588
piR-hsa-1374882	39.4332	20.8233	39.1372	21.5116	44.9664	45.9774	29.4001	5.27296	0.0799854
piR-hsa-137490	10.2974	17.1846	15.4557	12.8329	7.10918	12.4025	7.95116	12.9814	4.30711
piR-hsa-137506	0.13823	4.88846	0.426626	0.563619	0.251313	0.276268	0.808783	3.57228	1.19961
piR-hsa-13754	0	0	0	0	0	0	0	0	9.72425
piR-hsa-1375411	0.851042	0.165046	0.243983	0.60786	0.14509	0.478074	0.48685	0.244202	0.0337647
piR-hsa-1375475	0.268865	0.00759076	0.0121157	0.0205836	1.52627	0.00910085	0.048323	0.0247075	0.0225098
piR-hsa-13763	0	0	0	0	0	0	0	0	94.2298
piR-hsa-137652	13.9725	0.0342642	6.43771	0.739026	0.0427614	0.211445	0.441248	0.12909	0.0628558
piR-hsa-1376574	0.436954	2.30292	1.19764	2.14405	0.609022	0.899379	1.45139	1.00852	0.410591
piR-hsa-1376916	2.9025	1.48541	0.760101	4.15371	4.09879	13.8458	5.23783	3.7328	0.101294
piR-hsa-1376993	0.00419927	0.0260862	0.0076126	0.0392256	0.974524	0.0253722	0.00908204	0.0323828	0.260956
piR-hsa-13776	0	0	0	0	0	0	0	0	44.7798
piR-hsa-13777	0	0	0	0	0	0	0	0	45.4531
piR-hsa-137787	6.88375	1.20063	3.52501	0.75876	1.65028	2.53392	1.56958	8.19865	1.16213
piR-hsa-1377899	4.66505	1.73888	2.0504	2.16258	4.30433	1.9054	3.23167	0.723884	0.0759707
piR-hsa-137794	1.83841	2.18348	0.989461	1.04951	1.18742	1.42094	1.60845	2.28329	0.266144
piR-hsa-13783	0	0	0	0	0	0	0	0	4.32526
piR-hsa-1379310	0.215566	1.16543	0.328529	0	0	0.161074	0.141588	0	0.0810996
piR-hsa-137943	1.12939	0.751771	0.839725	0.405723	0.525796	0.540018	0.82108	1.20443	0.689385
piR-hsa-1379435	1.55801	1.07642	0.875558	0.853014	1.5589	0.873766	2.6411	0.440602	2.85698
piR-hsa-1379684	0.540013	0.0527582	0.00920985	0.0227141	1.42039	0.0336078	0.0257054	0.0696643	0.241537
piR-hsa-13799	0	0	0	0	0	0	0	0	5.45301
piR-hsa-13800	0	0	0	0	0	0	0	0	24.1924
piR-hsa-1380033	0.715396	0.169855	0.0244716	0.134139	1.19631	0.0333003	0.0844992	0.345246	0.199854
piR-hsa-13801	0	0	0	0	0	0	0	0	8.50872
piR-hsa-138032	0.0381136	2.57562	0.0417651	0.256937	0.0928591	0.152418	0.121034	3.31975	0.0349399
piR-hsa-13804	0	0	0	0	0	0	0	0	4.65954
piR-hsa-1380560	5.50473	0.00443821	0.00563038	0	7.22376	0.00367749	0	0	0.0389288
piR-hsa-1380580	2.22391	0.38717	2.09028	4.32228	1.69161	4.81047	2.13906	1.45426	0.103827
piR-hsa-1380598	1.16234	0.197466	0.506265	1.68287	1.10147	2.74709	1.42865	1.11403	0
piR-hsa-1380952	1.40577	5.3378	2.48884	2.16632	4.11852	1.65301	13.8119	3.17526	10.5304
piR-hsa-1381223	3.97764	4.39192	2.91446	2.81294	2.00956	4.02486	1.7791	7.44466	0.640073
piR-hsa-13823	0	0	0	0	0	0	0	0	12.547
piR-hsa-1382679	4.0962	2.93251	2.13251	2.9408	10.8727	4.18545	3.80246	0.976807	0.0675295
piR-hsa-13828	0	0	0	0	0	0	0	0	4.0332
piR-hsa-1383180	4.09844	0.362511	0.351899	0.970887	2.32144	2.39267	0.365137	0.776213	0
piR-hsa-1383252	1.97702	0.0167011	1.62528	0.484286	0.0735525	0.0145567	0.0489648	0.132761	0.37704
piR-hsa-1383306	52.8787	24.7868	30.5942	28.353	66.7395	61.4008	44.287	13.6176	0.126618
piR-hsa-1383470	1.4293	0.28512	0.341384	0	6.35511	1.20666	1.16611	0.429668	0.0471012
piR-hsa-1383524	1.32324	0.547155	0.248596	0.664775	1.57397	0.796393	0.479852	0.33601	0.0347786
piR-hsa-138377	0.901992	1.38373	0.781215	0.287045	0.596229	1.13772	0.494194	0	0.0823016
piR-hsa-13839	0	0	0	0	0	0	0	0	69.6246
piR-hsa-1383963	0.998288	0.0640919	0.544924	6.4079	1.77371	0.834964	0.648204	0.641361	0.876892
piR-hsa-13840	0	0	0	0	0	0	0	0	93.4287
piR-hsa-13841	0	0	0	0	0	0	0	0	93.4287
piR-hsa-13842	0	0	0	0	0	0	0	0	28.6663
piR-hsa-1384368	0.53246	0.0745502	0.000655	0.0952796	1.5927	0.00889646	0	0.0253708	0.0559784
piR-hsa-138457	49.1017	2.00713	26.7604	1.44158	5.5857	17.6687	5.39169	13.4203	1.86641
piR-hsa-1384669	0	0	0	0	0	0	0	0	3.444
piR-hsa-1384943	1.08249	0.181323	0.49672	0.234409	0.206842	0.752269	0.208079	0.145534	0.0459364
piR-hsa-138499	1.05772	0.188203	0.0593201	0.0988978	0.154158	0.27729	0.18077	0.31522	0.0144706
piR-hsa-138504	4.53182	2.20039	7.4575	1.69868	7.98226	6.68951	6.01074	6.97922	2.49033
piR-hsa-138552	0.019637	0.0303145	0.841789	0.0144729	0.00518178	0.0157607	0	0.0149511	0.0144706
piR-hsa-13857	0	0	0	0	0	0	0	0	3.94062
piR-hsa-13858	0	0	0	0	0	0	0	0	18.0202
piR-hsa-1386	0	0	0	0	0	0	0	0	4.35565
piR-hsa-1386101	2.34501	2.63644	1.79228	1.73591	1.1141	1.95275	2.14685	1.67266	0.618693
piR-hsa-1386189	5.26036	0.443343	0.930328	0.0827325	0.793212	1.31157	0.741161	0.560763	0.0630674
piR-hsa-13865	0	0	0	0	0	0	0	0	3.06246
piR-hsa-138651	0.28742	4.02952	1.04735	5.91368	0.797256	2.1191	1.01854	4.2443	0.429039
piR-hsa-1388	0	0	0	0	0	0	0	0	7.59707
piR-hsa-1388138	1.31956	1.11524	0.575237	0.807103	0.639605	0.4983	1.97762	1.69662	0.628024
piR-hsa-138821	0.807729	0.296814	0.307347	0.345599	0.576857	0.238591	0.358155	0.216915	0.151318
piR-hsa-138831	0.391268	0.153257	0.700253	0.430682	0.31045	1.21947	0.389578	0.287809	0.101294
piR-hsa-138868	0.451197	1.11869	0.846664	0.354113	0.454239	0.586947	0.34096	0.489523	0.140495
piR-hsa-1389062	0.712188	0.512821	0.182987	1.08064	0.743586	0.330974	1.43537	0.959364	0.0506471
piR-hsa-138920	0.901992	1.38373	0.781215	0.287045	0.596229	1.13772	0.494194	0	0.0823016
piR-hsa-138994	9.523	15.9502	14.2711	11.9444	6.59221	11.5126	7.42881	11.9284	3.87046
piR-hsa-13904	0	0	0	0	0	0	0	0	10.6865
piR-hsa-1391	0	0	0	0	0	0	0	0	3.16545
piR-hsa-139139	1.09773	8.38794	1.70923	4.75351	2.8118	1.09407	2.8199	0.39754	13.9096
piR-hsa-1391565	4.58998	0.377255	0.882414	0.0700442	0.683128	1.19555	0.617253	0.502406	0.0530935
piR-hsa-139279	1.12939	0.751771	0.839725	0.405723	0.525796	0.540018	0.82108	1.20443	0.689385
piR-hsa-1393044	0	0.000891	0.00105179	29.5892	14.2497	11.309	0	15.0631	6.60294
piR-hsa-139327	1.64129	2.72004	1.57084	2.49898	1.09807	1.7326	1.22247	2.22953	1.75325
piR-hsa-13939	0	0	0	0	0	0	0	0	12.9657
piR-hsa-1394038	1.0331	0.366811	0.486091	0.39662	1.14821	1.19084	0.823282	0.226018	0.183792
piR-hsa-13949	0	0	0	0	0	0	0	0	11.193
piR-hsa-13959	0	0	0	0	0	0	0	0	15.1154
piR-hsa-1395922	0.16125	0	0.703798	0.84425	0.0725449	0	0.151091	0.034886	0.101294
piR-hsa-139597	2.77524	7.13824	14.4604	4.39147	0.90695	3.22891	3.39035	2.36352	1.97246
piR-hsa-13960	0	0	0	0	0	0	0	0	47.2087
piR-hsa-1396233	0.269666	0.0618922	0.988054	0.248713	1.04074	0.987814	0.329972	0.549382	0.113956
piR-hsa-139628	0.27297	0.831786	0.860688	0.215387	0.273947	0.182441	0.341371	0.425274	0.356119
piR-hsa-13963	0	0	0	0	0	0	0	0	3.03883
piR-hsa-1397080	0.444476	0.0352838	0.027753	0.0361751	1.11629	0.0254253	0.0447105	0.0989621	0.063235
piR-hsa-1397100	7.87438	0.636606	4.30724	4.42387	8.85048	6.8953	1.76273	4.36075	0.202588
piR-hsa-13973	0	0	0	0	0	0	0	0	4.657
piR-hsa-13974	0	0	0	0	0	0	0	0	9.41783
piR-hsa-139773	0.0112386	0.829927	0.0107489	0.0870068	0.0151685	0.0379143	0.0355323	1.26639	0.00902742
piR-hsa-13979	0	0	0	0	0	0	0	0	6.60101
piR-hsa-1398011	0	0.000891	0.00105179	5.89228	2.67608	2.19884	0	3.03003	1.82725
piR-hsa-1398039	0	0	0	0	0	0	0	0	5.67781
piR-hsa-13982	0	0	0	0	0	0	0	0	10.1728
piR-hsa-1398942	0.886917	0.456331	1.42583	0.834231	0.436701	1.18798	0.310233	0.822695	0.155841
piR-hsa-1399380	0.537668	0.0456502	0.0234168	0.118321	1.52465	0.0600734	0.00793007	0.405293	0.187438
piR-hsa-1399496	2.82791	3.90481	1.53146	1.73092	2.02156	2.09574	2.83317	3.45025	0.580878
piR-hsa-1399565	4.9104	0.536479	0.934425	0.106374	0.84214	1.3334	0.729094	0.651258	0.0678996
piR-hsa-14	0	0	0	0	0	0	0	0	338.755
piR-hsa-140	0	0	0	0	0	0	0	0	8.00225
piR-hsa-1401	0	0	0	0	0	0	0	0	3.06323
piR-hsa-14016	0	0	0	0	0	0	0	0	3.41024
piR-hsa-1401846	1.51272	2.61325	2.00175	1.17128	1.21327	0.592757	2.02116	1.03849	0.75747
piR-hsa-1401951	0.310982	0	1.65493	0.160809	0.00604541	0	0.00839396	0.0116287	0.0506471
piR-hsa-1402671	0.601988	0.0516978	0.0104926	0.0140389	2.47636	0.0129143	0.0100838	0.0637653	0.0229761
piR-hsa-140325	0.0671875	0.0294725	0.868017	0.0225133	0.0241816	0.0137906	0.0167879	0.0232573	0.0675295
piR-hsa-14039	0	0	0	0	0	0	0	0	9.42037
piR-hsa-1404	0	0	0	0	0	0	0	0	6.68542
piR-hsa-1404485	0.578225	0.310175	0.317356	0.72866	1.24232	0.783625	2.21286	1.06233	0.155374
piR-hsa-140450	0.550938	0.300619	1.0557	0.928675	0.852403	1.21357	2.0901	0.418632	0.0506471
piR-hsa-1405	0	0	0	0	0	0	0	0	4.05177
piR-hsa-14053	0	0	0	0	0	0	0	0	3.64659
piR-hsa-1405430	5.32787	0.457149	0.940974	0.0837258	0.810216	1.37219	0.796283	0.574851	0.0640605
piR-hsa-1405509	0.564375	0.035367	0.957165	0.861135	0.108817	0.45509	0.302183	0.034886	0.303883
piR-hsa-1405797	1.86193	0.505832	1.01521	2.50292	1.55091	1.63011	1.38392	1.6006	0.0347295
piR-hsa-140586	0.37625	0.671972	0.337823	0.30393	0.253907	0.22065	0.15567	1.29078	0
piR-hsa-1406	0	0	0	0	0	0	0	0	37.5548
piR-hsa-1406280	0.3225	0.530505	1.04162	0.10131	0.29018	0.193068	0.201455	0.244202	0.202588
piR-hsa-1406613	0	0	0	0	0	0	0	0	3.41024
piR-hsa-1407	0	0	0	0	0	0	0	0	107.245
piR-hsa-1407253	0.783045	0.75868	0.742777	0.900484	0.546358	0.347856	3.35095	1.72424	0.702874
piR-hsa-1407621	0	0	0	0	0	0	0	0	3.14856
piR-hsa-1407624	5.48576	0.00443821	0.00563038	0	7.2123	0.00367749	0	0	0.0389288
piR-hsa-140802	0.618634	2.6614	1.27501	0.61115	0.745491	0.807755	0.920265	3.88079	1.01737
piR-hsa-14082	0	0	0	0	0	0	0	0	4.54666
piR-hsa-14083	0	0	0	0	0	0	0	0	40.6581
piR-hsa-1408840	0.601915	0.541662	1.06273	1.44889	0.370929	1.85024	1.17785	0.370041	0.0633089
piR-hsa-140946	0.0381136	2.53494	0.0382461	0.252715	0.0674683	0.145293	0.121034	3.23951	0.0349399
piR-hsa-140954	0.583248	2.53121	1.1837	0.582586	0.703196	0.758775	0.884981	3.73271	0.973084
piR-hsa-1409733	1.46663	0.0419983	0.26874	0.257607	0.281589	1.50751	0.133862	0.15561	0.283343
piR-hsa-1409954	0.994375	0.123784	0.344861	1.0131	0.58036	0.627472	0.214046	0.392467	0.936972
piR-hsa-1410214	6.50198	0.961095	6.20144	9.06583	6.5031	32.0574	6.09091	3.87509	1.55057
piR-hsa-1410261	0.103021	0.011789	1.13546	0.140708	0.265998	0.119519	0.243425	0	0.0675295
piR-hsa-1410606	1.01856	0.167993	0.626849	0.703541	1.6637	1.22001	0.450756	0.101169	0.0337647
piR-hsa-1411388	1.60966	0.156527	0.0222155	0.342402	2.4377	0.0912403	0.0633364	0.196299	0.120538
piR-hsa-14117	0	0	0	0	0	0	0	0	5.89219
piR-hsa-1411739	2.49028	0.284614	0.110886	0.1068	8.05299	0.0728308	0.195182	0.678926	0.0475128
piR-hsa-14118	0	0	0	0	0	0	0	0	5.89219
piR-hsa-141185	0.567897	2.49112	1.15075	0.572659	0.677634	0.736588	0.865367	3.68341	0.971445
piR-hsa-1412	0	0	0	0	0	0	0	0	54.2467
piR-hsa-1412241	0.463127	1.21719	0.18626	0.409406	0.771464	0.643813	0.349945	1.20632	0.125926
piR-hsa-1412502	0.690355	0.0279278	0.02263	0.0680953	1.18044	0.0166668	0.0559102	0.0782619	0.113381
piR-hsa-14126	0	0	0	0	0	0	0	0	5.16601
piR-hsa-1412869	0.444128	0.0797893	0.0305444	0.0341923	1.68652	0.0170891	0.0168313	0.0562532	0.016381
piR-hsa-1412878	0	0	0	0	0	0	0	0	29.7348
piR-hsa-14129	0	0	0	0	0	0	0	0	63.6765
piR-hsa-1412929	0.188125	0.035367	0.168911	0.94556	0.58036	0.330974	0.151091	0.279088	0
piR-hsa-1412969	11.5694	1.46311	1.2892	7.33184	5.38233	9.23457	2.15725	7.44612	0.280247
piR-hsa-1413	0	0	0	0	0	0	0	0	54.2467
piR-hsa-1413022	0.0313542	0	0.014076	0.016885	0.0725449	3.17184	0	0.017443	0.101294
piR-hsa-1413374	5.65285	2.75416	1.4986	1.19455	3.00585	0.976853	2.28151	1.91716	0.0588348
piR-hsa-1414	0	0	0	0	0	0	0	0	13.9873
piR-hsa-1414103	1.04495	0.168242	0.0877578	0.169626	1.44013	0.167628	0.222028	0.357232	0.232973
piR-hsa-141429	3.57928	0.18127	0.727165	0.0892643	0.402823	0.78524	0.306034	0.326432	0.14951
piR-hsa-1414363	0.787697	0.0613741	0.0548487	0.0772938	2.40493	0.0349171	0.107778	0.19359	0.00235568
piR-hsa-14144	0	0	0	0	0	0	0	0	9.11648
piR-hsa-14147	0	0	0	0	0	0	0	0	8.88857
piR-hsa-1414807	0.366177	0.0843717	0.0281428	0.110316	0.974867	0.132195	0.202858	0.126921	0
piR-hsa-1414816	33.3653	5.81787	4.30724	19.2658	25.2275	0	15.2854	3.59326	0.101294
piR-hsa-1414856	0.674381	0.0722055	0.0425172	0.177548	1.17586	0.0479892	0.168353	0.227693	0.120929
piR-hsa-1415043	1.89504	0.346765	0.0750717	0.714637	0.25775	2.84546	0.00629547	0.691324	0.875472
piR-hsa-14157	0	0	0	0	0	0	0	0	3.49465
piR-hsa-1415890	0	0	0	0	0	0	0	0	7.0906
piR-hsa-1416389	0.980737	0.127148	0.0402627	0.0617265	2.90906	0.0825999	0.237214	0.244054	0.136037
piR-hsa-141663	0.901992	1.38373	0.781215	0.287045	0.596229	1.13772	0.494194	0	0.0823016
piR-hsa-1416912	1.0754	0.391126	0.501673	0.455717	1.18569	1.26761	0.904704	0.199853	0.208875
piR-hsa-1417044	54.7844	1.71235	24.7329	24.6798	7.49329	20.1802	1.73335	0.0959364	2.16939
piR-hsa-1417176	0.493088	0.29627	0.443876	1.15018	0.231582	0.37455	0.697042	0.328096	1.48505
piR-hsa-14172	0	0	0	0	0	0	0	0	10.5008
piR-hsa-1417400	4.81958	3.86679	12.8373	22.7722	9.84193	10.8725	13.6654	4.87241	7.59707
piR-hsa-14176	0	0	0	0	0	0	0	0	9.11648
piR-hsa-1417623	0.496568	0.238212	0.874327	0.542055	0.290581	0.76973	0.222999	0.493607	0.114025
piR-hsa-14177	0	0	0	0	0	0	0	0	4.13362
piR-hsa-14178	0	0	0	0	0	0	0	0	4.18427
piR-hsa-14179	0	0	0	0	0	0	0	0	6.21016
piR-hsa-14180	0	0	0	0	0	0	0	0	4.13362
piR-hsa-1418138	0	0	0	0	0	0	0	0	3.24142
piR-hsa-1418229	0.20821	1.15529	0.326081	0	0	0.158801	0.14026	0	0.0810996
piR-hsa-14183	0	0	0	0	0	0	0	0	5.72313
piR-hsa-141859	0.336012	1.0506	1.14633	0.259231	0.328174	0.229537	0.45102	0.596382	0.439062
piR-hsa-141886	0.542016	1.62009	1.76634	0.4335	0.50328	0.413268	0.756815	0.883928	0.505554
piR-hsa-1418936	1.1701	0.451598	0.173374	0.0738454	0.423803	0.3464	0.343912	0.331013	0.0530712
piR-hsa-1419477	1.34535	1.92151	1.94579	1.76582	1.17218	1.21323	1.49484	0.986639	0.76331
piR-hsa-1419817	0.328623	0.109259	0.113948	1.02699	0.409125	0.424106	0.4173	0.942765	0.00942782
piR-hsa-1420148	1.51729	0.161678	0.95636	0.0699521	0.57725	2.27584	1.85123	0.48342	0.10853
piR-hsa-14208	0	0	0	0	0	0	0	0	25.7119
piR-hsa-1420830	0.814496	0.168758	0.0355612	0.00112567	0.26173	0.015169	0.00685507	0.0603286	0.130838
piR-hsa-1420875	0	0	0	0	0.0181362	0	0	0	3.9758
piR-hsa-1420925	0	0.000891	0.00105179	4.34612	2.02344	1.62063	0	2.24718	1.20058
piR-hsa-14211	0	0	0	0	0	0	0	0	10.7625
piR-hsa-1421149	2.14817	4.64612	4.88485	2.51711	2.40291	1.81219	6.79381	2.46901	0.933075
piR-hsa-14213	0	0	0	0	0	0	0	0	18.6389
piR-hsa-1421611	0.534813	0.252284	0.771362	2.24345	0.19708	0.501978	0.0872972	4.06916	3.64659
piR-hsa-1421712	1.17175	0.295314	1.76161	4.01748	2.78927	1.87458	0.854467	0.230247	0.0126618
piR-hsa-1422426	0.639625	0.270557	0.211608	0.659077	0.444942	1.72934	0.37521	0.980877	0.151941
piR-hsa-142343	1.64129	2.72004	1.57084	2.49898	1.09807	1.7326	1.22247	2.22953	1.75325
piR-hsa-1423446	1.05081	0.947386	0.379068	0.58347	1.00576	0.891792	1.84387	1.11527	0.0202588
piR-hsa-142358	5.80432	0.962106	1.44322	0.351193	2.48146	3.53811	3.05322	0.762184	0.386943
piR-hsa-1423803	0.984471	0.0640919	0.539047	6.34936	1.75771	0.83053	0.638716	0.636516	0.761183
piR-hsa-14240	0	0	0	0	0	0	0	0	4.27124
piR-hsa-14241	0	0	0	0	0	0	0	0	4.27124
piR-hsa-1424813	0.582816	0.0615565	0.221569	0.0897147	1.04702	0.021621	0.0508222	0.300823	0.0877993
piR-hsa-142493	11.8886	0.0207823	5.22165	0.432377	0.0305771	0.181587	0.365139	0.0988822	0.0455897
piR-hsa-14250	0	0	0	0	0	0	0	0	3.19077
piR-hsa-14254	0	0	0	0	0	0	0	0	4.28741
piR-hsa-1425483	0.7068	0.0682445	0.0104926	0.0162902	2.92312	0.014753	0.0100838	0.0695797	0.030768
piR-hsa-1425508	0.188125	0.35367	0.239291	0.354585	2.15821	1.47559	1.03246	0.296531	0
piR-hsa-142585	1.58786	0.43914	1.5202	0.13508	1.10026	1.62395	1.2507	0.549454	0.303883
piR-hsa-1425899	0.080625	0.247569	0.337823	0.16885	1.41463	0.827436	0	0.034886	0
piR-hsa-14259	0	0	0	0	0	0	0	0	4.55824
piR-hsa-142606	0.193259	1.134	2.91096	0.375781	1.45321	0.556893	0.959032	1.05467	1.02156
piR-hsa-1426183	0	0	0	0	0.00151135	0	0	0	3.10401
piR-hsa-14262	0	0	0	0	0	0	0	0	42.0878
piR-hsa-14263	0	0	0	0	0	0	0	0	56.6741
piR-hsa-1426488	3.02589	1.26233	1.5221	0.786598	0.67428	0.201024	1.92901	0.0380255	0.0363997
piR-hsa-1426622	0.69875	0.035367	0.900861	0.47278	0.0725449	0	1.56128	0.34886	0
piR-hsa-14269	0	0	0	0	0	0	0	0	3.60945
piR-hsa-1427009	0	0	0	0	0	0.00919373	0	0	10.701
piR-hsa-14272	0	0	0	0	0	0	0	0	3.24142
piR-hsa-1427579	0	0	0	0	0	0	0	0	3.14012
piR-hsa-1427590	0.76249	0.150649	0.0121868	0.0299603	3.13723	0.0202874	0.0544455	0.109939	0.0134987
piR-hsa-142773	1.64129	2.72004	1.57084	2.49898	1.09807	1.7326	1.22247	2.22953	1.75325
piR-hsa-1427911	0.542195	0.0471257	0.0514302	0.117526	1.59493	0.0747746	0.195064	0.138034	0.130111
piR-hsa-142814	0.513313	0.944298	0.517995	0.817234	0.373606	0.510252	0.361457	0.77098	0.415306
piR-hsa-142855	0.904577	0.619115	0.684972	0.328714	0.439204	0.444607	0.665396	1.01738	0.608686
piR-hsa-1428717	0.478151	0.296198	0.740161	1.11898	0.626305	0.285006	0.463766	0.501486	0.156162
piR-hsa-1428803	0.479719	0.0424404	107.825	54.9322	0.154158	0.209617	35.3881	0.13373	1.27631
piR-hsa-142896	0.366529	1.72004	0.908207	0.422021	0.435478	0.57685	0.676394	2.97145	0.862496
piR-hsa-1429118	6.40335	0.750773	1.00709	0.104161	1.02673	1.58596	0.971817	0.731594	0.067749
piR-hsa-1429272	0.026875	0	0	0.03377	0	0.00459687	0	0.017443	3.24817
piR-hsa-142948	0.157986	3.46395	0.236035	3.0207	1.31559	0.0925611	1.50313	0.0322879	7.57673
piR-hsa-14296	0	0	0	0	0	0	0	0	7.39448
piR-hsa-1429718	1.79391	0.330583	1.99644	3.59847	1.49574	4.19081	1.76973	1.28565	0.0633089
piR-hsa-1429999	0.587624	1.0616	0.815768	0.856683	0.450899	0.948391	0.91453	0.780071	0.472981
piR-hsa-143	0	0	0	0	0	0	0	0	21.5931
piR-hsa-14306	0	0	0	0	0	0	0	0	3.56218
piR-hsa-1430687	3.1645	1.57278	2.18664	3.52988	5.88973	3.9835	7.76984	3.01375	0.390883
piR-hsa-143082	0.938971	1.07679	0.912988	1.29105	0.746655	1.37397	0.599716	0.34725	0
piR-hsa-1430922	0.529012	0.0525053	0.0151504	0.0271354	0.935241	0.0287413	0.0282212	0.151476	0.0458854
piR-hsa-14312	0	0	0	0	0	0	0	0	5.16601
piR-hsa-143162	13.9725	0.0342642	6.43771	0.739026	0.0427614	0.211445	0.441248	0.12909	0.0628558
piR-hsa-1432266	1.80678	0.253463	2.40699	2.43948	0.779858	1.23656	0.117515	0.180244	0.101294
piR-hsa-1432410	0.636042	0.108459	0.465445	0.487413	0.430433	0.912938	0.426413	0.124427	0.0675295
piR-hsa-143250	3.57928	0.18127	0.727165	0.0892643	0.402823	0.78524	0.306034	0.326432	0.14951
piR-hsa-14330	0	0	0	0	0	0	0	0	28.6663
piR-hsa-14331	0	0	0	0	0	0	0	0	29.4766
piR-hsa-1433147	38.1268	17.2894	29.946	11.4105	27.5744	18.347	22.4647	4.79349	0.128511
piR-hsa-14333	0	0	0	0	0	0	0	0	5.52054
piR-hsa-1433639	0.83955	0.00276054	0	0	1.01757	0.00119918	0.00193707	0	0.0972936
piR-hsa-14337	0	0	0	0	0	0	0	0	4.45695
piR-hsa-1433883	0.441102	0.0186602	0.232187	2.53088	0.75281	0.376426	0.309259	0.354056	0.515252
piR-hsa-14343	0	0	0	0	0	0	0	0	4.10242
piR-hsa-1434466	1.22877	0.425792	0.267767	0.648771	0.532872	0.933928	0.848897	0.458566	0.024127
piR-hsa-1434629	6.00656	0.707339	2.43045	7.08044	1.96476	2.97877	4.07946	2.36643	0.202588
piR-hsa-143520	10.4661	17.506	15.7284	13.0604	7.22013	12.5757	8.16772	13.1982	4.37873
piR-hsa-1435287	0.594679	0.520391	0.341825	0.0590975	0	0.0482671	1.29934	0.597223	3.79158
piR-hsa-1435374	0.692235	0.295904	0.171727	0.23044	1.10268	0.604028	0.825966	0.286065	0
piR-hsa-1435491	5.07803	1.10345	1.78061	2.53106	1.83176	1.17082	2.12787	1.31695	0.278559
piR-hsa-1436290	5.33195	2.58273	1.31732	1.05434	2.81984	0.833099	2.10022	1.63839	0.0588348
piR-hsa-143684	9.8917	16.562	14.8594	12.3951	6.86032	11.9302	7.69511	12.4315	4.08548
piR-hsa-143701	0.0381136	2.53494	0.0382461	0.252715	0.0674683	0.146315	0.121034	3.23951	0.0349399
piR-hsa-1437368	0.570699	0.221189	3.26701	1.83599	0.428167	0.883555	0.480943	0.549639	0.953534
piR-hsa-14374	0	0	0	0	0	0	0	0	6.62633
piR-hsa-14375	0	0	0	0	0	0	0	0	7.33539
piR-hsa-14376	0	0	0	0	0	0	0	0	32.1103
piR-hsa-143770	0.565703	2.4844	1.14814	0.571281	0.677634	0.736128	0.860416	3.66801	0.963176
piR-hsa-14384	0	0	0	0	0	0	0	0	3.52842
piR-hsa-1438808	0.219597	1.17147	0.332284	0	0	0.163475	0.147943	0	0.0845333
piR-hsa-14391	0	0	0	0	0	0	0	0	3.91671
piR-hsa-14392	0	0	0	0	0	0	0	0	4.22059
piR-hsa-1439292	0.803361	0.754259	0.792043	0.946918	0.553914	0.369691	3.67202	1.64907	0.892801
piR-hsa-143932	0.324992	1.55878	0.757601	0.377634	0.388837	0.496114	0.601213	2.67414	0.801246
piR-hsa-143953	10.2515	17.1435	15.4146	12.81	7.0901	12.3664	7.93597	12.9447	4.27389
piR-hsa-1439788	0.9675	0	0	0	0.689177	0.303393	0	0	0
piR-hsa-144043	0.0275256	1.57095	0.0850974	0.145028	0.0505818	0.0488144	0.250833	0.944927	0.227182
piR-hsa-1441569	3.14692	1.28715	0.944393	0.685152	1.71928	0.594514	1.49169	1.2354	0.047147
piR-hsa-1441664	0.72138	0.0619338	0.213981	0.1064	1.97788	0.194979	0.156965	0.188777	0.0484779
piR-hsa-1441985	1.82862	0.0960249	0.0752243	0.252575	2.13081	0.157818	0.364403	0.37494	0.218049
piR-hsa-1442091	2.32693	0.586502	0.380051	2.82542	0.6922	1.07567	1.40599	3.29672	0
piR-hsa-1442328	3.12963	0.2217	0.673552	0.0546833	0.464421	0.950746	0.518096	0.340424	0.0480585
piR-hsa-1442342	0.244996	1.24868	0.370615	0	0	0.173611	0.159283	0	0.0875126
piR-hsa-144236	0.956989	1.20419	0.833515	1.57184	0.884008	1.65424	0.981778	0.594001	0.185816
piR-hsa-1442596	6.94495	0.333039	2.30846	5.21183	2.8625	9.87407	2.60213	3.5322	0.135059
piR-hsa-14429	0	0	0	0	0	0	0	0	3.04727
piR-hsa-1443177	2.91659	4.02506	1.63281	1.85249	2.08322	2.24467	3.06988	3.72275	0.601137
piR-hsa-14439	0	0	0	0	0	0	0	0	4.05177
piR-hsa-144393	9.8917	16.562	14.8594	12.3951	6.86032	11.9302	7.69511	12.4315	4.08548
piR-hsa-144394	13.5974	20.3317	18.363	15.2017	8.41841	14.3563	9.23415	16.4679	7.87904
piR-hsa-1444294	0.909271	2.21044	0	0	0.846358	0	1.43537	1.63964	0
piR-hsa-144465	0.157628	3.46395	0.236035	3.0207	1.31559	0.0925611	1.50313	0.0322879	7.57673
piR-hsa-1444668	0.48375	0.17542	2.46883	1.59761	0.366291	0.714823	0.38614	0.471658	0.935659
piR-hsa-1444763	98.1218	24.8645	21.8032	37.3053	55.9692	14.3823	10.8491	10.5651	0.425307
piR-hsa-1444871	0.168559	0.0481103	1.37482	0.208665	2.94689	0.0579438	0.0147894	0	0
piR-hsa-1445233	1.94396	3.06514	0.365975	0.579718	0.477588	0.285006	0.587577	3.8956	0
piR-hsa-1445318	0.789799	0.0329798	0.0287226	0.0597594	1.48475	0.0209816	0.073091	0.0732423	0.184389
piR-hsa-1445356	0	0	0	0	0	0	0	0.00872149	3.29544
piR-hsa-144563	2.12313	12.6614	2.54775	2.07967	1.70481	2.13754	1.68719	2.70366	2.38041
piR-hsa-1445742	0.859202	0.531235	0.68924	0.505816	0.387959	0.587443	0.280067	0.734422	0.170131
piR-hsa-1445981	0.525015	0.0615565	0.13548	0.0870613	0.978476	0.0213111	0.0340342	0.217097	0.0877993
piR-hsa-144623	13.5974	20.3317	18.363	15.2017	8.41841	14.3563	9.23415	16.4679	7.87904
piR-hsa-144643	0.288127	4.03654	1.05368	5.935	0.802029	2.12747	1.0265	4.26542	0.429039
piR-hsa-1446547	6.26021	0.641993	0.996446	0.102955	1.00048	1.56638	0.946895	0.704247	0.067749
piR-hsa-14471	0	0	0	0	0	0	0	0	4.06596
piR-hsa-14476	0	0	0	0	0	0	0	0	5.97636
piR-hsa-1448947	0.846563	0.256411	0	0.185735	0.29018	0.0183875	0.0251819	0.034886	0.151941
piR-hsa-1449496	0.562423	0.380553	0.467067	0.709089	2.99297	0.920378	0.879747	0.502729	0.0739485
piR-hsa-144984	0.0381136	2.69999	0.0382461	0.297742	0.152104	0.189423	0.171397	3.40232	0.0349399
piR-hsa-145	0	0	0	0	0	0	0	0	50.4445
piR-hsa-1450321	0.026875	21.008	0.168911	0	0	0.0275812	0	0	0
piR-hsa-1450430	1.10747	0.10632	0.0339156	0.121633	1.65992	0.0976495	0.229624	0.1801	0.141249
piR-hsa-145088	0.0275256	1.58863	0.0991733	0.145028	0.0505818	0.0488144	0.250833	0.944927	0.227182
piR-hsa-1450972	0.522277	0.0474088	0.0225108	0.0521094	1.03303	0.0270953	0.0184567	0.0853604	0.00675295
piR-hsa-145182	0.336012	1.0506	1.14633	0.259231	0.328174	0.229537	0.45102	0.596382	0.439062
piR-hsa-1452	0	0	0	0	0	0	0	0	11.5357
piR-hsa-1452635	1.02886	0.581825	0.284341	0.76448	0.9002	0.654428	1.01322	0.849424	0.0989113
piR-hsa-14530	0	0	0	0	0	0	0	0	89.4428
piR-hsa-145340	0.0842034	0.884856	0.269491	1.5932	0.239621	0.46708	0.262312	1.19768	0.0908716
piR-hsa-1453666	4.80039	0.400826	1.86154	2.66877	3.21465	10.2543	5.25642	3.65735	0
piR-hsa-1453716	0.68259	0.0658033	0.0250819	0.086676	0.931085	0.0264498	0.038073	0.0880125	0.0852442
piR-hsa-145378	0.582695	1.40658	1.74903	0.448529	0.452409	0.475324	0.803302	0.760388	1.16182
piR-hsa-1453875	1.26793	0.152263	0.043213	0.0759489	3.53138	0.0967993	0.260362	0.365027	0.150289
piR-hsa-1453932	0.326263	0.0176356	0.0170823	0.0462813	1.03485	0.0150923	0.0337659	0.030001	0.0256985
piR-hsa-145406	13.5974	20.3317	18.3639	15.2017	8.41841	14.3563	9.23415	16.4679	7.87904
piR-hsa-14543	0	0	0	0	0	0	0	0	45.539
piR-hsa-14544	0	0	0	0	0	0	0	0	282.49
piR-hsa-14545	0	0	0	0	0	0	0	0	652.885
piR-hsa-14546	0	0	0	0	0	0	0	0	282.896
piR-hsa-1454725	0.800957	0.453455	0.678178	0.736301	0.496591	0.837406	0.67043	0.574304	0.124554
piR-hsa-1454989	0.966589	2.11081	2.13631	1.09345	1.21598	1.71054	0.60813	0.504371	0.169615
piR-hsa-1455146	1.00125	0.361988	0.145245	0.0631109	0.386541	0.289732	0.269815	0.277442	0.0477135
piR-hsa-1455351	0.632141	2.72821	1.31432	0.625677	0.757403	0.818466	0.944312	4.01928	1.07871
piR-hsa-1455513	0.00674596	0.0992358	0.0076126	0.0388888	1.12783	0.019856	0.00908204	0.0149399	0.255328
piR-hsa-14558	0	0	0	0	0	0	0	0	5.04783
piR-hsa-1455854	0	0.000891	0.00105179	4.37299	2.06106	1.65559	0	2.28793	1.21315
piR-hsa-145645	0.495628	1.29129	0.950719	0.408691	0.521062	0.665485	0.400162	0.554185	0.181166
piR-hsa-14565	0	0	0	0	0	0	0	0	3.24142
piR-hsa-145656	3.3589	0.0619099	1.00119	0.224595	0.0622041	1.73187	0.122324	0.142031	0.0372174
piR-hsa-1456590	0	0.000891	0.00105179	4.1292	1.97179	1.6093	0	2.24655	1.1874
piR-hsa-1457698	0.145145	0.0542857	0.0468538	0.0687563	1.0052	0.012816	0.0206624	0.0840625	0.0161133
piR-hsa-14577	0	0	0	0	0	0	0	0	30.861
piR-hsa-14578	0	0	0	0	0	0	0	0	28.565
piR-hsa-145836	0.895366	0.0719728	0.492969	0.0529927	0.138719	0.587211	0.256946	0.436819	0.0184583
piR-hsa-145845	11.5061	19.4447	15.0972	12.5865	9.53281	12.8987	8.33865	12.8914	4.58208
piR-hsa-1459	0	0	0	0	0	0	0	0	4.76083
piR-hsa-1459430	0.404783	0.409269	0.137412	1.03216	1.09412	0.199946	0.0802822	4.96626	0.114243
piR-hsa-1459515	0.209311	1.07914	0.317514	0	0	0.158376	0.136661	0	0.0766955
piR-hsa-1459703	1.50759	1.85148	1.70038	2.03562	0.9729	2.65618	1.13815	0.99458	0.171324
piR-hsa-1460	0	0	0	0	0	0	0	0	6.9893
piR-hsa-1460221	0	0	0	0	0	0	0	0	3.23707
piR-hsa-1460301	0	0	0	0.03377	0	0.0137906	0.0671517	0	7.03995
piR-hsa-14604	0	0	0	0	0	0	0	0	4.65954
piR-hsa-1460655	0.689337	0.111254	0.0415836	0.0396794	1.98078	0.0555511	0.239902	0.261032	0.102897
piR-hsa-1460821	1.16003	0.851216	3.863	2.51524	0.393831	1.52302	0.258642	2.25845	3.55078
piR-hsa-1460960	0.748314	0.196881	0.0519755	0.387605	0.654015	0.678147	1.09648	1.04158	0.59992
piR-hsa-1461	0	0	0	0	0	0	0	0	7.19189
piR-hsa-146130	10.2109	17.052	15.3294	12.7438	7.0618	12.2949	7.9023	12.8622	4.24444
piR-hsa-1461393	1.17257	0.414003	0.245428	0.60659	0.519202	0.893692	0.815921	0.433274	0.024127
piR-hsa-1461663	2.13252	0.699654	1.61029	1.58484	0.963275	1.67958	1.0638	1.76826	0.318936
piR-hsa-1461669	4.53988	2.20393	7.48002	1.70375	7.99858	6.70744	6.03088	7.00538	2.49033
piR-hsa-1461696	3.26979	2.13381	7.82623	2.84794	5.48923	3.17184	8.91438	5.44221	2.46483
piR-hsa-1461753	0.215	0.141468	0.211139	0	0	0	3.4751	0.505847	0.202588
piR-hsa-146177	9.57783	16.0481	14.3612	12.015	6.63578	11.5806	7.46981	12.0007	3.8988
piR-hsa-14618	0	0	0	0	0	0	0	0	3.74789
piR-hsa-1461874	1.62146	0.204342	0.0444516	0.100749	4.24138	0.102527	0.318038	0.422098	0.193465
piR-hsa-1462102	0.354757	1.10181	1.08065	0.53677	0.564712	0.611931	0.35855	0.250534	0.115591
piR-hsa-146278	9.54214	15.9673	14.2839	11.9485	6.60157	11.6403	7.43492	11.939	3.87199
piR-hsa-146314	0.0381136	2.57116	0.0448463	0.276629	0.074584	0.153177	0.130914	3.29502	0.0349399
piR-hsa-1463296	1.72189	0.481277	0.184512	0.121858	0.410871	0.437123	0.723018	0.396496	0.0928355
piR-hsa-146351	9.523	15.9502	14.2711	11.9444	6.59221	11.5126	7.42881	11.9284	3.87046
piR-hsa-1463670	0.345215	0.0909717	1.26328	0.315221	1.28785	1.21429	0.45735	0.665136	0.120287
piR-hsa-146383	0.0804968	0.489723	0.632303	0.353811	0.120568	0.718424	0.182884	0.171084	0.0435878
piR-hsa-1463989	6.92927	1.01975	6.15448	2.93855	8.27798	5.25698	1.72496	6.75799	0.248171
piR-hsa-1464094	0	0	0	0	0	0	0	0	3.82386
piR-hsa-14643	0	0	0	0	0	0	0	0	3.3245
piR-hsa-1464445	0	0	0	0	0	0	0	0	8.95189
piR-hsa-1464559	0.341098	0.0505296	0.0111378	0.0426254	0.942046	0.00512265	0.0183127	0.0642373	0.32644
piR-hsa-14646	0	0	0	0	0	0	0	0	3.24986
piR-hsa-1464747	0.644073	0.0271764	0.102461	0.0711817	2.54682	0.0111406	0.0120513	0.0566833	0.060893
piR-hsa-14648	0	0	0	0	0	0	0	0	4.15306
piR-hsa-1464813	0.986061	0.560859	0.199637	0.279788	0.417196	0.442817	0.502833	0.356202	0.0505125
piR-hsa-14651	0	0	0	0	0	0	0	0	8.48846
piR-hsa-14652	0	0	0	0	0	0	0	0	11.1981
piR-hsa-14657	0	0	0	0	0	0	0	0	36.9724
piR-hsa-1465831	1.71383	2.00205	1.23787	1.15704	0.840476	1.44247	1.39837	1.27864	0.438896
piR-hsa-1466106	13.4792	3.75892	3.40966	9.8372	12.8816	19.5896	11.0725	17.9093	0.405177
piR-hsa-14663	0	0	0	0	0	0	0	0	3.00337
piR-hsa-1466744	0.612038	0.0601309	0.0489907	0.0584924	1.15343	0.0386022	0.0513624	0.164996	0.0165502
piR-hsa-14669	0	0	0	0	0	0	0	0	13.8749
piR-hsa-14674	0	0	0.014076	0	0	0	0	0	24.3444
piR-hsa-1468434	0.714383	0.00906849	0.0291344	0.0913658	1.14097	0.00959493	0	0.0251445	0.00690643
piR-hsa-1468527	0.927445	0	0	0	0	0.00153229	0	0	0.0204635
piR-hsa-1468887	1.43941	0.24785	0.0603255	0.03377	0.113999	0.0866838	0.151091	0.179414	0
piR-hsa-146907	0.572102	2.50461	1.16288	0.574497	0.68627	0.736128	0.870009	3.70954	0.972823
piR-hsa-1469482	0.9675	0.636606	0.351899	0	0	0	10.1735	2.04083	0.607765
piR-hsa-14698	0	0	0	0	0	0	0	0	5.51805
piR-hsa-14699	0	0	0	0	0	0	0	0	6.54418
piR-hsa-1470	0	0	0	0	0	0	0	0	57.7606
piR-hsa-14700	0	0	0	0	0	0	0	0	10.0801
piR-hsa-14701	0	0	0	0	0	0	0	0	10.6972
piR-hsa-14702	0	0	0	0	0	0	0	0	3.09897
piR-hsa-14703	0	0	0	0	0	0	0	0	13.1047
piR-hsa-14704	0	0	0	0	0	0	0	0	5.83031
piR-hsa-14705	0	0	0	0	0	0	0	0	8.50434
piR-hsa-147058	0.811369	1.1368	0.75608	1.02275	0.549269	0.977163	0.525222	0.910524	0.289412
piR-hsa-147074	4.53182	2.20039	7.4575	1.69868	7.98226	6.68951	6.01074	6.97922	2.49033
piR-hsa-1471129	0	0	0	0	0	0	0	0	5.75773
piR-hsa-147139	0.0275256	1.57095	0.0850974	0.145028	0.0505818	0.0488144	0.250833	0.944927	0.227182
piR-hsa-14715	0	0	0	0	0	0	0	0	4.2341
piR-hsa-1471717	0.907427	0.298477	0.148824	0.0613592	0.333645	0.252966	0.271429	0.269487	0.0507155
piR-hsa-1472924	0.176925	0.0736431	0.038977	0.068076	0.961657	0.0876763	0.101249	0.270302	0.0625854
piR-hsa-14738	0	0	0	0	0	0	0	0	49.9381
piR-hsa-1473827	6.33795	0.662873	0.998155	0.0962119	0.98904	1.56696	0.952452	0.692759	0.0664162
piR-hsa-1474569	1.21164	0.0662626	0.0318274	0.0999891	1.51511	0.0264498	0.0643041	0.211651	0.113381
piR-hsa-1474578	5.68665	2.75921	1.50468	1.19877	3.01039	0.989494	2.28151	1.91716	0.0588348
piR-hsa-147459	0.319463	1.5362	0.738008	0.371555	0.378628	0.487221	0.593769	2.64576	0.797368
piR-hsa-14752	0	0	0	0	0	0	0	0	3.17389
piR-hsa-1475272	1.11083	0.129679	0.126684	0.196992	0.278089	0.151697	0.218243	0.151173	0
piR-hsa-147534	0.264701	0.809845	0.837458	0.210664	0.268113	0.179548	0.331157	0.414819	0.35116
piR-hsa-1475546	1.30432	0.0846806	0.685972	8.80618	2.26337	1.1096	0.894963	0.802776	1.74573
piR-hsa-1475612	0.725478	0.0870751	0.0547068	0.0509794	2.17498	0.0281892	0.0560808	0.0665621	0.016381
piR-hsa-1476	0	0	0	0	0	0	0	0	12.6111
piR-hsa-1476608	2.37575	0.157972	2.10013	2.13651	3.37818	6.06511	1.7728	0.509335	0.0202588
piR-hsa-14770	0	0	0	0	0	0	0	0	3.95251
piR-hsa-147707	0.975354	1.22187	0.860728	1.57691	0.885822	1.6763	0.986814	0.599234	0.190881
piR-hsa-14771	0	0	0	0	0	0	0	0	3.95251
piR-hsa-1477163	0.871646	0.0766284	0.241168	0.215753	0.574314	0.397169	0.81917	0.263971	0.0506471
piR-hsa-14772	0	0	0	0	0	0	0	0	3.95251
piR-hsa-14773	0	0	0	0	0	0	0	0	5.24401
piR-hsa-14774	0	0	0	0	0	0	0	0	5.95307
piR-hsa-14775	0	0	0	0	0	0	0	0	5.24401
piR-hsa-14776	0	0	0	0	0	0	0	0	3.95251
piR-hsa-14777	0	0	0	0	0	0	0	0	3.95251
piR-hsa-14778	0	0	0	0	0	0	0	0	3.95251
piR-hsa-1478	0	0	0	0	0	0	0	0	5.77377
piR-hsa-147823	0.376801	0.964345	0.932537	1.05775	0.474151	0.364849	0.677307	1.50189	1.00248
piR-hsa-147864	11.8886	0.0207823	5.22165	0.432377	0.0305771	0.181587	0.365139	0.0988822	0.0455897
piR-hsa-147869	10.9884	17.9363	16.1554	13.4296	7.38214	13.0133	8.37757	13.4971	5.15882
piR-hsa-1478761	1.2932	0.106101	0.571752	0.230762	0.658259	0.705619	0.242226	0.249186	0
piR-hsa-1479005	0	0.35367	1.18238	0.16885	0	0	0.151091	0.034886	0
piR-hsa-1479020	0.18984	0.253843	0.267493	0.194014	0.353199	0.73086	0.106573	0.05332	0.0765143
piR-hsa-1479070	0.580315	0.0747318	0.0166586	0.149959	1.47675	0.0664222	0.0544871	0.698631	0.0569131
piR-hsa-1480	0	0	0	0	0	0	0	0	14.5357
piR-hsa-1480316	0.186549	0.0257757	0.0106177	0.0185317	1.04186	0.00844669	0.014966	0.0319979	0.00235568
piR-hsa-1480927	0.386957	0.0531894	0.0565988	0.0552922	1.06979	0.0374156	0.022527	0.0338688	0.469754
piR-hsa-1481079	1.4566	0.362874	0.85645	0.906525	0.494224	2.75258	0.463266	1.48466	0.326154
piR-hsa-1481130	8.49876	0.176589	6.17484	3.96359	7.17788	8.74837	1.75482	0.0167162	0.0330909
piR-hsa-148140	0.41562	1.37721	1.37454	0.335699	0.409232	0.282033	0.609913	0.726462	0.458542
piR-hsa-148151	1.14712	1.02206	1.12519	2.904	2.31776	0.646413	2.09201	0.901074	0.128862
piR-hsa-148161	0.649272	1.62521	2.01391	0.519139	0.521656	0.534874	0.937224	0.892796	1.61304
piR-hsa-1481801	5.20533	11.8381	7.5966	4.91012	4.95501	7.14102	3.94919	10.3967	1.81141
piR-hsa-1483821	0	0.000891	0.00105179	3.9352	1.86899	1.48383	0	2.0267	0.991303
piR-hsa-14842	0	0	0	0	0	0	0	0	3.07935
piR-hsa-1484568	1.39112	0.0404194	0.0226068	0.0226412	0.106756	0	0	0	0.403028
piR-hsa-1485	0	0	0	0	0	0	0	0	25.1885
piR-hsa-1485287	0.40075	0.133573	0.154417	1.20639	0.515409	0.496506	0.502289	1.04088	0.00942782
piR-hsa-1485308	3.01756	2.05731	1.43773	1.91056	2.96945	2.91114	2.23771	1.11726	0.109363
piR-hsa-1486	0	0	0	0	0	0	0	0	25.1885
piR-hsa-148606	9.523	15.9502	14.2711	11.9444	6.59221	11.5126	7.42881	11.9284	3.87046
piR-hsa-1486446	0.611246	0.3947	0.609234	0.715843	3.04738	0.981057	0.970402	0.511451	0.160049
piR-hsa-1487736	1.79501	0.661752	0.762122	0.829447	0.512455	0.327954	0.648584	0.788025	0.155551
piR-hsa-148783	5.2048	1.1527	0.962623	1.35228	1.42166	1.58211	3.24138	2.00451	0.340466
piR-hsa-14889	0	0	0	0	0	0	0	0	3.27518
piR-hsa-14890	0	0	0	0	0	0	0	0	3.98424
piR-hsa-148913	0.336012	1.0506	1.14633	0.259231	0.328174	0.229537	0.45102	0.596382	0.439062
piR-hsa-1489250	0.651557	0.0680585	0.0506635	0.113547	1.3459	0.0490951	0.0649962	0.205582	0.0697297
piR-hsa-1489835	3.04012	2.05731	1.44028	1.91056	2.97463	2.92034	2.23771	1.11726	0.123834
piR-hsa-149	0	0	0	0	0	0	0	0	8.17155
piR-hsa-14900	0	0	0	0	0	0	0	0	22.9938
piR-hsa-1490792	2.71904	0.13017	0.210748	0.345439	0.553911	0.767102	0.0783436	0	2.23129
piR-hsa-14912	0	0	0	0	0	0	0	0	18.081
piR-hsa-14915	0	0	0	0	0	0	0	0	2.98818
piR-hsa-149184	0.551663	1.64069	1.79088	0.440427	0.516301	0.426705	0.768437	0.895557	0.505554
piR-hsa-149254	1.72707	1.56777	1.41565	4.21504	2.76185	0.851596	2.92136	1.30047	0.157262
piR-hsa-149255	7.30834	21.9975	16.3492	16.8426	8.44901	15.6183	7.82046	9.83692	4.88218
piR-hsa-1492608	0	0	0	0	0	0	0	0	3.75633
piR-hsa-14929	0	0	0	0	0	0	0	0	7.29319
piR-hsa-149340	5.81228	150.129	8.75067	18.9981	5.54826	9.38532	26.3246	222.585	29.3541
piR-hsa-1494409	6.19481	0.624826	0.987514	0.0950059	0.962792	1.54739	0.92753	0.665412	0.0664162
piR-hsa-14952	0	0	0	0	0	0	0	0	3.17389
piR-hsa-1495268	2.44115	0.530505	0.351899	1.62096	1.03377	3.06611	0.881366	3.57581	0
piR-hsa-14953	0	0	0	0	0	0	0	0	3.17389
piR-hsa-1495360	0.80625	0.176835	0.816405	1.04687	0.652904	0.827436	0.302183	0.0697719	0.101294
piR-hsa-1495439	1.20095	0.768974	0.875666	0.631296	0.530289	0.697742	0.394255	1.0246	0.368218
piR-hsa-1495581	1.6073	0.14312	0.060625	0.0757636	5.50584	0.0495837	0.0864603	0.35115	0.0415543
piR-hsa-1495633	0.499746	0.0683411	0.0408355	0.0565285	1.24644	0.0452699	0.0330227	0.191062	0.0874165
piR-hsa-1496135	0.643115	0.0630025	0.126694	0.0900594	2.08302	0.0370143	0.188808	0.236472	0.205322
piR-hsa-1496966	3.23567	0.260182	0.690507	0.065812	0.526279	0.980599	0.533263	0.382248	0.0480585
piR-hsa-1497223	0.0120938	0.0530505	0.0727258	1.20398	0.0120908	0.00919373	0.170517	0.0616319	0.0202588
piR-hsa-1497321	0.591915	0.171863	0.410544	0.285912	0.176972	0.689589	0.426993	4.49032	0.0258483
piR-hsa-1497797	3.26177	1.34633	0.990807	0.72582	1.78499	0.641519	1.57021	1.33334	0.047147
piR-hsa-149794	2.97298	0.177944	0.639563	0.0424565	0.408986	0.857408	0.430807	0.304904	0.0270189
piR-hsa-1498288	0.241331	1.2326	0.359098	0	0	0.171104	0.156994	0	0.0875126
piR-hsa-14984	0	0	0	0	0	0	0	0	3.88007
piR-hsa-1498479	0.999988	0.303872	0.178095	0.0681997	0.320014	0.251731	0.23475	0.315613	0.0711299
piR-hsa-14985	0	0	0	0	0	0	0	0	4.84995
piR-hsa-14986	0	0	0	0	0	0	0	0	50.7462
piR-hsa-14987	0	0	0	0	0	0	0	0	53.8024
piR-hsa-14988	0	0	0	0	0	0	0	0	4.84995
piR-hsa-14989	0	0	0	0	0	0	0	0	4.84995
piR-hsa-1499	0	0	0	0	0	0	0	0	3.65278
piR-hsa-14990	0	0	0	0	0	0	0	0	4.84995
piR-hsa-1499090	0	0	0	0	0	0	0	0	4.42524
piR-hsa-14991	0	0	0	0	0	0	0	0	3.88007
piR-hsa-149992	3.00625	0.191417	0.647606	0.0424565	0.41935	0.860035	0.438001	0.348096	0.0270189
piR-hsa-15	0	0	0	0	0	0	0	0	219.853
piR-hsa-1500389	0.725707	0.0972592	0.938129	1.2554	1.34041	1.39193	1.44718	2.01104	0.00844119
piR-hsa-1501	0	0	0	0	0	0	0	0	4.81148
piR-hsa-15011	0	0	0	0	0	0	0	0	41.9611
piR-hsa-15014	0	0	0	0	0	0	0	0	33.579
piR-hsa-1501415	0.080625	0.618922	0.802329	1.05813	0.398997	0	0.545607	0.418632	0.101294
piR-hsa-150144	4.53182	2.20039	7.4575	1.69868	7.98226	6.68951	6.01074	6.97922	2.49033
piR-hsa-150173	0.00390274	0.0130678	0.658554	0.66512	0.391027	1.04856	0.0615366	0.0125701	0.123824
piR-hsa-1502069	1.39616	0.0442087	0.353306	1.28326	1.01926	0.961205	0.939284	0.156987	0.222847
piR-hsa-1502141	1.08058	0.405531	0.211991	0.556994	1.39292	0.672092	0.433561	0.283912	0.0347786
piR-hsa-1502656	0.026875	0	0	0.006754	0	0	0	0	8.50872
piR-hsa-15027	0	0	0	0	0	0	0	0	17.2082
piR-hsa-15028	0	0	0	0	0	0	0	0	18.1451
piR-hsa-15029	0	0	0	0	0	0	0	0	3.64659
piR-hsa-150325	0.219848	1.17892	0.33341	0	0	0.162963	0.148397	0	0.0845333
piR-hsa-1503472	0.823554	0.397563	0.0663235	0.067632	2.15656	0.100349	0.35886	0.686305	0.0648327
piR-hsa-150358	1.35814	2.69759	1.42158	2.16642	1.46112	2.33497	1.34991	1.75664	0.350218
piR-hsa-1503789	0.885967	0.213312	0.318933	0.31989	2.14364	0.130203	0.234668	0.348259	0.19884
piR-hsa-15042	0	0	0	0	0	0	0	0	9.37056
piR-hsa-15043	0	0	0	0	0	0	0	0	11.0926
piR-hsa-150435	1.64129	2.72004	1.57084	2.49898	1.09807	1.7326	1.22247	2.22953	1.75325
piR-hsa-1505706	0.837002	1.04377	1.9231	0.836352	1.41614	1.12936	0.434379	0.640737	0.455553
piR-hsa-150669	0.578884	0.0992364	0.0604347	0.0951067	1.74141	0.0480581	0.0524469	0.202533	0.0323458
piR-hsa-1506694	1.10687	1.57874	0.673984	0.723332	0.855469	0.854929	1.12126	1.55042	0.197249
piR-hsa-1508150	0.105708	0.023578	1.8599	0.718738	2.05458	0.677578	0.285874	2.01815	0
piR-hsa-15090	0	0	0	0	0	0	0	0	5.67248
piR-hsa-15097	0	0	0	0	0	0	0	0	7.47523
piR-hsa-150972	6.7934	1.8941	1.92684	0.791718	1.31387	1.33922	1.21433	0.546547	0.348902
piR-hsa-15098	0	0	0	0	0	0	0	0	159.235
piR-hsa-150985	0.263049	0.439622	0.407662	0.465923	0.408432	0.747768	0.649845	0.156987	0.0230214
piR-hsa-15102	0	0	0	0	0	0	0	0	17.8784
piR-hsa-15103	0	0	0	0	0	0	0	0	6.97242
piR-hsa-1510540	0	0.000891	0.00105179	4.1489	1.98509	1.61481	0	2.27853	1.23805
piR-hsa-1511005	0.810117	0.344512	0.0663235	0.067632	1.86308	0.100349	0.35886	0.686305	0.0648327
piR-hsa-1511404	3.13977	1.74087	0.824758	0.659772	1.87959	0.526315	1.27504	0.910884	0.025684
piR-hsa-15121	0	0	0	0	0	0	0	0	8.50872
piR-hsa-151211	0.627377	1.04425	1.79908	0.836352	1.39815	0.984931	0.448146	0.654826	0.504253
piR-hsa-1512631	0	0.000891	0.00105179	3.92125	1.89344	1.51061	0	2.07074	0.962833
piR-hsa-1512810	1.39119	0.522283	0.935633	0.683322	0.941961	0.297629	0.881618	0.92425	0.402332
piR-hsa-1514	0	0	0	0	0	0	0	0	3.0687
piR-hsa-1514302	15.1749	19.9165	43.8707	11.6033	10.5069	13.73	14.9141	15.2375	15.7926
piR-hsa-151436	7.809	10.8834	22.5288	5.90671	5.41151	6.85253	7.95973	7.58827	7.71095
piR-hsa-151448	3.43751	0.142169	0.694623	0.0650563	0.348822	0.724661	0.25682	0.273309	0.145106
piR-hsa-15151	0	0	0	0	0	0	0	0	25.121
piR-hsa-151554	0.361021	1.69276	0.895641	0.416524	0.429092	0.571649	0.664235	2.92097	0.838584
piR-hsa-151558	2.82791	3.90481	1.53146	1.73092	2.02156	2.09574	2.83317	3.45025	0.580878
piR-hsa-151575	0.595016	1.7808	1.95208	0.524727	0.531616	0.456943	0.820853	1.02626	0.562238
piR-hsa-1516059	0.836859	0.324395	0.114219	0.0593881	0.324654	0.233455	0.228875	0.250187	0.0433677
piR-hsa-151719	0.783045	0.75868	0.742777	0.900484	0.546358	0.347856	3.35095	1.71262	0.702874
piR-hsa-1517374	0.782381	0.120375	0.116253	0.136826	0.231873	0.22135	0.201012	0.0658644	0.0511295
piR-hsa-15177	0	0	0	0	0	0	0	0	3.84918
piR-hsa-15178	0	0	0	0	0	0	0	0	4.71018
piR-hsa-1518181	5.1584	0.404083	0.906136	0.0753775	0.764608	1.25866	0.694345	0.545401	0.0613792
piR-hsa-1518183	1.11083	0.801651	0.821097	1.45211	1.8499	3.01738	1.28092	2.34172	0
piR-hsa-1518662	1.96095	0.0622594	1.46193	0.0551777	0.246506	1.12485	0.430011	0.49811	0.0466811
piR-hsa-1518782	0.961395	0.102524	0.0137965	0.0340514	2.85979	0.0327815	0.038533	0.138926	0.0527083
piR-hsa-151910	0.456867	1.47095	1.47946	0.358973	0.43276	0.314832	0.658235	0.782562	0.465386
piR-hsa-1519280	0.788333	1.52078	0	0	0.773813	0	1.108	1.5001	0
piR-hsa-1519798	0.984941	0.589526	0.332515	0.425712	0.535451	0.965485	0.494489	0.507756	0.141012
piR-hsa-1520453	2.19255	0.969645	1.64923	2.14439	2.2368	3.09599	2.69866	3.06415	0.405177
piR-hsa-152050	0.426216	1.03743	1.01838	0.500561	0.507675	0.335509	1.48613	0.517228	0.153109
piR-hsa-152126	10.2934	17.1815	15.4525	12.8321	7.10837	12.4028	7.9478	12.9806	4.29586
piR-hsa-1521571	32.6352	3.59564	3.6879	52.3491	27.1197	55.2911	11.4997	15.8499	0
piR-hsa-1521811	1.66689	0.179193	1.36507	1.20482	1.97004	2.0551	0.621633	1.11292	0.0877883
piR-hsa-1522245	9.61901	0.545241	2.61813	6.10674	3.42473	12.1495	3.53386	4.64856	0.287
piR-hsa-1522673	0.575931	0.0985905	0.0356674	0.0436922	1.00176	0.0334243	0.0392411	0.178121	0.061254
piR-hsa-15233	0	0	0	0	0	0	0	0	3.14012
piR-hsa-1523419	1.69532	0.240489	0.180753	0.428647	1.63966	0.133115	0.168609	1.12859	0.113969
piR-hsa-1523588	0.167969	0.209844	0.644679	0.692285	1.20243	1.5804	0.992166	0.24769	0.0253236
piR-hsa-15242	0	0	0	0	0	0	0	0	4.4063
piR-hsa-152432	2.76031	6.77278	14.3134	4.28641	0.888813	3.19673	3.26164	2.32863	1.87117
piR-hsa-1524446	0.557705	0.308308	0.422277	0.414975	0.391666	1.11406	0.517327	0.207278	0.363903
piR-hsa-1525030	1.29259	1.50665	1.48572	1.58394	0.791537	2.35624	0.930401	0.872479	0.171324
piR-hsa-1525070	0.34115	0.0530795	0.0211911	0.0277646	0.95584	0.0359177	0.142401	0.13388	0.0648327
piR-hsa-1525568	22.6264	12.6366	11.7247	10.2421	18.9682	23.8802	12.272	11.0745	0.30124
piR-hsa-152619	10.2109	17.052	15.3294	12.7438	7.0618	12.2922	7.9023	12.8622	4.24444
piR-hsa-1526651	0.389315	1.10352	0.161846	0.357933	0.638096	0.531948	0.29942	1.004	0.122309
piR-hsa-1526736	0.409068	0.026976	0.00745035	0.021277	1.04668	0.0310631	0.0257054	0.0672763	0.132757
piR-hsa-1526821	0	0	0	0	0	0	0	0	3.02195
piR-hsa-1526867	1.50546	0.407704	0.36546	0.596945	0.60607	0.547589	2.06551	2.14531	0
piR-hsa-1527	0	0	0	0	0	0	0	0	5.29685
piR-hsa-152712	0.351419	1.64946	0.863818	0.408861	0.413841	0.55219	0.651941	2.86976	0.815878
piR-hsa-1527136	0.3225	1.06101	0.225215	0.81048	0.326452	0.413718	1.56128	0.662833	0.303883
piR-hsa-152728	0.0381136	2.53494	0.0382461	0.252715	0.0674683	0.146315	0.121034	3.2411	0.0349399
piR-hsa-1527334	0.706586	0.091968	0.115955	0.126175	1.99941	0.0127075	0.0340687	0.201192	0.594147
piR-hsa-1527563	0.575154	0.0790518	0.0404235	0.0582974	1.69332	0.0318162	0.0524469	0.200489	0.0323458
piR-hsa-1528	0	0	0	0	0	0.00344765	0	0	8.33567
piR-hsa-152814	1.10878	1.79834	1.18114	1.43123	1.1097	1.87061	0.94948	1.42951	0.331952
piR-hsa-152824	9.57783	16.0481	14.3612	12.015	6.63578	11.5806	7.46981	12.0007	3.8988
piR-hsa-1528306	0	0	0.168911	0.06754	0	0	0	0	3.03883
piR-hsa-1528884	1.53188	0.0707339	0.534886	1.28326	0.58036	0.717111	0.503638	0.279088	0.202588
piR-hsa-1529	0	0	0	0	0	0.00344765	0	0	8.65823
piR-hsa-152936	0.41562	1.37721	1.37454	0.335699	0.409232	0.282033	0.609913	0.726462	0.458542
piR-hsa-152972	5.79471	150.065	8.66775	18.9748	5.53332	9.34233	26.2846	222.437	29.3481
piR-hsa-153009	10.4661	17.506	15.7294	13.0604	7.22013	12.5757	8.16772	13.1982	4.37873
piR-hsa-1530496	0.496755	0.0432047	0.0705316	0.0901463	1.05264	0.0403576	0.038534	0.17712	0.162318
piR-hsa-1531332	0.797292	0.215739	0.138883	0.489946	0.616027	0.461066	0.51455	0.566897	0.141812
piR-hsa-15314	0	0	0	0	0	0	0	0	8.25697
piR-hsa-153143	9.53093	15.9504	14.2705	11.9334	6.59433	11.5173	7.42872	11.9254	3.86748
piR-hsa-15315	0	0	0	0	0	0	0	0	8.25697
piR-hsa-1531522	1.5728	2.54839	4.13515	1.43742	1.24894	1.37252	1.74104	1.51322	0.582859
piR-hsa-15316	0	0	0	0	0	0	0	0	118.026
piR-hsa-15317	0	0	0	0	0	0	0	0	126.434
piR-hsa-15319	0	0	0	0	0	0	0	0	27.4507
piR-hsa-153205	0.0381136	2.56147	0.0417651	0.256937	0.0856046	0.146902	0.121034	3.29184	0.0349399
piR-hsa-1532366	0.910273	0.163738	0.12279	0.351958	1.26899	0.0931364	0.222977	0.933963	0.0501629
piR-hsa-153247	0.981805	2.51127	3.08894	0.769938	0.766858	0.808848	1.34483	1.5347	2.17354
piR-hsa-15325	0	0	0	0	0	0	0	0	9.62295
piR-hsa-153254	0.403741	1.28372	0.860038	0.427994	0.447341	0.668536	0.430401	0.978902	0.128804
piR-hsa-1533	0	0	0	0	0	0	0	0	7.62239
piR-hsa-15330	0	0	0	0	0	0	0	0	4.67642
piR-hsa-1533503	1.25469	0.0784913	0.664604	8.41966	2.193	1.05016	0.836179	0.766447	0.751281
piR-hsa-15336	0	0	0	0	0	0	0	0	6.67685
piR-hsa-15337	0	0	0	0	0	0	0	0	37.3401
piR-hsa-15338	0	0	0	0	0	0	0	0	37.3401
piR-hsa-15339	0	0	0	0	0	0	0	0	90.1101
piR-hsa-1533914	7.56727	1.66045	1.23192	1.56066	1.8111	2.43801	5.12297	3.94343	0.59454
piR-hsa-1534	0	0	0	0	0	0	0	0	23.3421
piR-hsa-1534194	0.295625	0	0.337823	0.27016	0.979357	0.744693	0.302183	0.244202	0
piR-hsa-1534195	9.62125	5.41115	2.73073	5.09927	11.0631	3.39249	9.1662	10.4658	0
piR-hsa-15343	0	0	0	0	0	0	0	0	46.6966
piR-hsa-1534319	18.4807	17.9467	7.6167	12.5029	14.1386	13.677	7.84653	17.6107	0.282812
piR-hsa-153452	1.88081	8.82105	2.08599	2.82481	1.73679	3.19863	1.72954	5.25228	1.34813
piR-hsa-1534691	0.45403	0.0311442	0.00745035	0.0236892	1.21838	0.0224962	0.0295426	0.0766027	0.125521
piR-hsa-1534747	2.31125	0.671972	1.71727	30.5618	6.8555	6.84014	4.53274	4.04677	0
piR-hsa-1534933	1.40376	0.355801	0.817037	0.866308	0.474274	2.67466	0.428011	1.3172	0.295766
piR-hsa-1535892	0.622002	1.02745	1.7282	0.836352	1.38545	0.978725	0.438253	0.646104	0.478929
piR-hsa-153671	0.952409	1.07679	0.912988	1.29105	0.746655	1.37397	0.599716	0.34725	0
piR-hsa-1536875	0.262931	0.0598313	0.0558906	0.0579139	1.15117	0.0665465	0.0739535	0.0843188	0.0317893
piR-hsa-153704	4.51506	0.390647	0.880496	0.071846	0.67545	1.19615	0.631183	0.514212	0.0540866
piR-hsa-1537493	0.409844	0.194518	15.2743	0.244832	0.181362	10.2358	1.44796	0	1.94991
piR-hsa-15375	0	0	0	0	0	0	0	0	3.08947
piR-hsa-1537641	1.54132	0.4788	1.23838	0.858553	0.663508	1.95326	0.410435	0.894056	0.498454
piR-hsa-15378	0	0	0	0	0	0	0	0	5.49015
piR-hsa-1538023	0.883082	0.114376	0.0823976	0.133851	2.22495	0.392219	0.275749	0.479767	0.0460723
piR-hsa-15383	0	0	0	0	0	0	0	0	4.55824
piR-hsa-1539027	0.265391	0.0035367	0.553698	0.32421	0.376746	1.25925	0.0270705	0.0443343	0
piR-hsa-1539164	0	0.000891	0.00105179	13.9111	6.88085	5.70525	0	7.03155	3.16644
piR-hsa-1539169	5.48576	0.00443821	0.00563038	0	7.21004	0.00367749	0	0	0.0389288
piR-hsa-1539284	2.73269	10.032	3.91804	8.57399	3.68812	3.36463	8.34571	5.33133	2.42931
piR-hsa-1539693	0.678855	0.0932691	1.47717	0.563899	2.17151	2.03675	0.70132	1.17805	0.377321
piR-hsa-153973	2.44074	1.38235	1.73008	0.877963	0.87563	0.867004	1.54531	1.13587	4.43513
piR-hsa-154019	0.231705	1.22139	0.354938	0	0	0.167019	0.155803	0	0.0875126
piR-hsa-1540314	0	0	0	0	0	0	0	0	8.89701
piR-hsa-1540379	2.75469	0.141468	6.54532	3.0393	1.10631	1.7652	8.96475	0.697719	0.202588
piR-hsa-1540550	1.44946	0.0830462	0.722827	9.43583	2.41207	1.15955	0.91951	0.830732	0.789266
piR-hsa-15407	0	0	0	0	0	0	0	0	11.5475
piR-hsa-15408	0	0	0	0	0	0	0	0	18.1317
piR-hsa-15411	0	0	0	0	0	0	0	0	11.155
piR-hsa-15420	0	0	0	0	0	0	0	0	4.65954
piR-hsa-154218	0.55582	1.3889	1.70993	0.427892	0.430242	0.45234	0.76413	0.752635	1.16182
piR-hsa-1542450	2.11786	2.0893	0.389086	5.61403	1.21434	1.48228	0.631056	0.630863	0.21444
piR-hsa-15429	0	0	0	0	0	0	0	0	3.95048
piR-hsa-1543115	98.0258	24.8369	21.7985	37.2946	55.9311	14.3665	10.8365	10.5529	0.425307
piR-hsa-154345	0.388526	1.84983	0.956043	0.441857	0.459194	0.608357	0.724676	3.28808	0.884225
piR-hsa-15436	0	0	0	0	0	0	0	0	10.2437
piR-hsa-15438	0	0	0	0	0	0	0	0	4.05177
piR-hsa-154394	1.72707	1.56777	1.41565	4.21504	2.76185	0.851596	2.92136	1.30047	0.157262
piR-hsa-15446	0	0	0	0	0	0	0	0	118.16
piR-hsa-154493	0.333484	0.869516	0.85682	0.957393	0.452123	0.328879	0.616868	1.3332	0.886137
piR-hsa-1546177	0.385571	0.240749	0.142772	0.238943	1.05896	0.105966	0.101348	1.40562	0.0708222
piR-hsa-15463	0	0	0	0	0	0	0	0	3.64659
piR-hsa-1546320	2.90107	0.0252799	0.762905	0.138964	0.053136	1.47576	0.0899469	0.0784884	0.0227468
piR-hsa-15464	0	0	0	0	0	0	0	0	6.66854
piR-hsa-15465	0	0	0	0	0	0	0	0	30.9792
piR-hsa-154652	6.89452	9.49233	19.9386	5.18603	4.75827	5.99864	7.06784	6.59069	5.75551
piR-hsa-1546645	0.141094	0.389037	0.539578	0.380757	0.300759	0.0170084	1.72496	0.537244	0.2583
piR-hsa-1546802	0.05375	1.37342	0.61465	0.40524	0.181362	0.00919373	1.662	0.761677	0.911648
piR-hsa-154694	1.40577	5.32012	2.47476	2.16632	4.11852	1.65301	13.7868	3.17526	10.5304
piR-hsa-15470	0	0	0	0	0	0	0	0	6.28024
piR-hsa-1547114	1.09272	0.0226227	0.031945	0.0942725	1.3062	0.0228841	0.0371077	0.0674831	0.134484
piR-hsa-1547279	3.26177	1.34633	0.990807	0.72582	1.78499	0.641519	1.57021	1.33129	0.047147
piR-hsa-1547608	0.947056	0.455264	0.0898853	0.0940535	0.430602	0.300494	0.3329	0.318892	0.0821522
piR-hsa-154785	0.366021	19.9998	0.722449	1.79779	0.422015	0.66823	2.30258	13.513	1.63482
piR-hsa-1548068	1.15025	0.832892	0.329377	0.261717	0.789531	0.476235	0.140179	0.434912	0.101294
piR-hsa-1548155	34.83	21.9983	14.9768	27.7758	76.3536	19.7481	10.8282	3.43627	0
piR-hsa-15483	0	0	0	0	0	0	0	0	4.08705
piR-hsa-15484	0	0	0	0	0	0	0	0	21.2479
piR-hsa-15485	0	0	0	0	0	0	0	0	31.3664
piR-hsa-154869	1.4183	1.01294	1.05018	0.576606	0.683674	0.695827	1.1108	1.50898	0.775745
piR-hsa-154878	10.9884	17.9363	16.1554	13.4296	7.38214	13.0133	8.37757	13.4971	5.15882
piR-hsa-154890	0.34896	1.65645	0.825295	0.398725	0.420542	0.533856	0.636399	2.82346	0.856537
piR-hsa-1548955	0	0.000891	0.00105179	4.09227	1.95705	1.58122	0	2.2302	1.15892
piR-hsa-1549001	0.000368	0	0.000427	0.001296	0	0	0.00152617	0	5.44338
piR-hsa-15492	0	0	0	0	0	0	0	0	37.9178
piR-hsa-154920	6.44186	0.753235	6.12638	0.267748	1.94863	8.15406	6.19251	1.46066	0.340059
piR-hsa-154922	0.140558	0.0147251	0.0166181	0.00359709	2.08871	0.00573937	0.0183145	0.0258501	0.0822149
piR-hsa-154968	35.4477	5.95805	41.2756	70.4551	26.1664	48.9238	35.7666	20.3898	2.41646
piR-hsa-1549959	0.491377	0.0533586	0.100474	0.176187	1.54183	0.0691668	0.135602	0.0902454	0.0505899
piR-hsa-155	0	0	0	0	0	0	0	0	49.5329
piR-hsa-15500	0	0	0	0	0	0	0	0	5.53629
piR-hsa-15509	0	0	0	0	0	0	0	0	4.23129
piR-hsa-155102	50.5881	2.63538	27.8166	1.78991	6.18425	18.6151	6.08902	15.1783	2.10684
piR-hsa-1551485	0	0	0	0	0	0	0	0	3.30895
piR-hsa-1551737	0.0672605	0.600922	0.192673	2.06175	0.949398	0.0462821	0.37291	0.0423875	4.36675
piR-hsa-155181	10.1901	17.0336	15.3122	12.7397	7.05119	12.2766	7.8962	12.8516	4.24291
piR-hsa-1551950	0.485959	0.0204286	0.246271	2.69884	0.792075	0.449951	0.333898	0.387338	1.29101
piR-hsa-1552198	1.24393	0.0943119	0.524832	0.213877	0.715086	0.726305	0.242226	0.2143	0
piR-hsa-1552686	0	0	0	0	0	0	0	0	4.96342
piR-hsa-1552699	2.3584	9.95964	2.62891	3.36286	2.03463	3.88413	2.24281	5.80742	1.60474
piR-hsa-1553	0	0	0	0	0	0	0	0	36.7286
piR-hsa-155345	10.262	17.1606	15.4324	12.8256	7.09572	12.3779	7.93957	12.963	4.28474
piR-hsa-15537	0	0	0	0	0	0	0	0	3.76815
piR-hsa-1554	0	0	0	0	0	0	0	0	946.489
piR-hsa-15546	0	0	0	0	0	0	0	0	8.29091
piR-hsa-155509	13.6302	0.0300284	6.25313	0.684208	0.0427614	0.199964	0.398526	0.125723	0.0530797
piR-hsa-155515	0.0775023	0.485604	0.62677	0.35157	0.119025	0.710138	0.179416	0.165537	0.0328118
piR-hsa-1555210	0.00961368	0.0205832	1.2508	1.05348	0.672139	2.11274	0.0793738	0.0169309	0.153368
piR-hsa-155580	1.97111	9.01163	2.14715	2.89979	1.80405	3.28597	1.81138	5.42525	1.39244
piR-hsa-1555889	4.36496	0.962106	1.30679	0.358429	1.86172	2.20161	2.79451	0.741585	0.394178
piR-hsa-1556076	3.19809	1.57278	2.25702	3.54508	5.8988	4.00143	7.7705	3.08398	0.390883
piR-hsa-1556977	5.08475	5.26732	1.44232	3.91732	1.19699	3.27757	0.0906548	1.80244	0.121553
piR-hsa-1557449	0.431518	0.0415634	0.0136367	0.036414	1.47065	0.0261913	0.0572936	0.0849178	0.0710139
piR-hsa-1558079	0	0.000891	0.00105179	15.7435	7.86573	6.48228	0	7.94638	3.7667
piR-hsa-1558340	0.69026	0.339512	0.693562	0.382311	0.812747	0.808753	0.658264	0.117121	0.011166
piR-hsa-15585	0	0	0	0	0	0	0	0	6.78671
piR-hsa-15586	0	0	0	0	0	0	0	0	6.78671
piR-hsa-1561	0	0	0	0	0	0	0	0	14.3494
piR-hsa-1562034	2.61602	2.57736	0.724443	3.00024	2.41115	1.85891	2.28113	1.68637	0.19021
piR-hsa-1562771	1.1419	0.0658603	0.554613	6.81798	1.8682	0.926861	0.719314	0.772305	1.83954
piR-hsa-1563609	0	0.000891	0.00105179	3.98792	1.89768	1.50114	0	2.1011	1.07348
piR-hsa-1563723	0.270169	0.50673	0.371459	0	0.969475	0.399577	0.512057	0	0
piR-hsa-1564047	1.18536	0.387414	4.91275	3.67055	0.804624	1.7786	0.997531	0.98551	1.91596
piR-hsa-1564222	0.608473	0.0872827	0.106419	0.0873311	1.30367	0.0514855	0.111028	0.212197	0.0292729
piR-hsa-156426	0.298449	0.0324086	0.041251	0.0204821	4.68672	0.0126347	0.0497919	0.0520146	0.335451
piR-hsa-15645	0	0	0	0	0	0	0	0	3.84918
piR-hsa-15646	0	0	0	0	0	0	0	0	3.95048
piR-hsa-1564673	0.671875	0.176835	0.309671	2.46521	1.55972	3.75104	0.906548	0.383746	0
piR-hsa-1566299	0.950426	0.364601	0.46226	0.385363	1.06962	1.19084	0.730949	0.191132	0.17511
piR-hsa-156639	1.40223	2.79968	1.47459	2.21456	1.49503	2.41579	1.40109	1.82287	0.401691
piR-hsa-1566627	6.35753	0	0	0.0145825	0	0.00153229	0	0	0.0360472
piR-hsa-156664	0.372336	1.73738	0.920469	0.424859	0.440012	0.582796	0.684788	3.00362	0.870965
piR-hsa-15667	0	0	0	0	0	0	0	0	6.78671
piR-hsa-1567599	1.10593	0.195716	0.234055	0.26721	1.94947	0.19092	0.20468	0.326813	0.283975
piR-hsa-1567735	5.38503	4.71713	2.58607	5.95661	5.3176	4.87404	2.13519	0.628348	0.0805847
piR-hsa-1567866	1.97649	0.21995	0.118792	0.296033	2.65295	0.260807	0.420695	0.670503	0.245836
piR-hsa-1567923	0.252777	1.25137	0.371462	0	0	0.174434	0.168367	0	0.0875126
piR-hsa-1568273	0.537024	0.0474515	0.0314288	0.0616732	1.98729	0.0238518	0.0560808	0.0775569	0.0124851
piR-hsa-1568347	0.611406	0.0884174	0.320932	1.0722	0.75084	1.71279	0.828484	0.718651	0
piR-hsa-15684	0	0	0	0	0	0	0	0	18.3352
piR-hsa-15685	0	0	0	0	0	0	0	0	21.9818
piR-hsa-1568882	1.96712	1.2287	0.574979	0.232262	0.350208	0.0926717	0.853971	0.756042	2.04703
piR-hsa-156942	2.6991	9.85072	3.84414	8.3967	3.64278	3.32326	8.15685	5.22667	2.29003
piR-hsa-1569525	0.463532	0.0204286	0.246271	2.66239	0.780914	0.407132	0.326149	0.365625	1.22324
piR-hsa-156995	0.41562	1.37721	1.37454	0.335699	0.409232	0.282033	0.609913	0.726462	0.458542
piR-hsa-1570	0	0	0	0	0	0	0	0	11.9527
piR-hsa-1570161	0.636496	0.0827757	0.0788146	0.0521094	1.25067	0.0270953	0.0184567	0.216183	0.00675295
piR-hsa-1571	0	0	0	0	0	0	0	0	11.9527
piR-hsa-15713	0	0	0	0	0	0	0	0	4.55824
piR-hsa-1571594	1.32233	0.739631	1.12186	0.85828	0.657986	1.5195	0.508504	0.976133	0.132123
piR-hsa-15716	0	0	0	0	0	0	0	0	5.72313
piR-hsa-157168	1.72707	1.56777	1.41565	4.21504	2.76185	0.851596	2.92136	1.30047	0.157262
piR-hsa-1571801	8.36352	0.611994	10.8235	6.74194	5.14895	13.1423	2.34903	6.62423	0.536887
piR-hsa-1572	0	0	0	0	0	0	0	0	4.15306
piR-hsa-15723	0	0	0	0	0	0	0	0	21.4517
piR-hsa-157246	0.288127	4.03026	1.04978	5.93017	0.798352	2.12074	1.02452	4.26188	0.422961
piR-hsa-15731	0	0	0	0	0	0	0	0	13.0754
piR-hsa-15732	0	0	0	0	0	0	0	0	4.03071
piR-hsa-1573280	1.61997	0.817987	1.27334	0.85299	1.3239	1.64315	1.05235	0.195768	0.0197307
piR-hsa-15733	0	0	0	0	0	0	0	0	4.63847
piR-hsa-1573881	0.704621	0.23107	0.0722231	0.0489146	2.26208	0.0378945	0.0578448	0.222731	0.123485
piR-hsa-1574489	0.249112	1.23529	0.359946	0	0	0.171926	0.166078	0	0.0875126
piR-hsa-157471	0.0922005	2.14603	0.162794	2.33033	0.986831	0.0468705	0.865669	0.0149904	4.75923
piR-hsa-1575355	1.04932	0.18778	0.238514	0.27642	1.47707	0.184753	0.225336	0.34601	0.191121
piR-hsa-157621	0.319463	1.5362	0.738008	0.371555	0.378628	0.487221	0.593769	2.64576	0.797368
piR-hsa-1576302	4.62724	2.05423	3.96942	5.13726	5.14465	10.0828	5.71377	6.28384	0.0253236
piR-hsa-1576588	0.827366	1.25616	2.441	1.42859	2.49978	0.985864	5.11282	0.842662	0.404574
piR-hsa-15767	0	0	0	0	0	0	0	0	11.6879
piR-hsa-15768	0	0	0	0	0	0	0	0	39.8477
piR-hsa-157688	10.4661	17.506	15.7294	13.0604	7.22013	12.5757	8.16772	13.1982	4.37873
piR-hsa-15769	0	0	0	0	0	0	0	0	11.6879
piR-hsa-1577244	0.621761	0.238873	3.6161	2.00821	0.453558	0.952508	0.496052	0.556616	0.953534
piR-hsa-1577430	0.922814	0.492246	0.535542	0.363941	0.357786	0.38131	0.333268	0.356263	0.179033
piR-hsa-1578117	0.739337	0.130547	0.177898	0.213083	0.262345	0.223365	1.02415	1.165	0
piR-hsa-1578126	0.05375	0.530505	5.75237	2.88733	5.73105	5.2887	2.46782	0.558176	0.202588
piR-hsa-15789	0	0	0	0	0	0	0	0	7.0906
piR-hsa-1580438	1.8926	0.0419983	0.26874	0.257607	0.281589	1.85917	0.133862	0.15561	0.452166
piR-hsa-15805	0	0	0	0	0	0	0	0	7.19189
piR-hsa-1580643	0.473349	0.0564163	0.00982328	0.0467608	1.72095	0.000756	0.00714195	0.10179	0.347064
piR-hsa-158077	9.523	15.9502	14.2711	11.9444	6.59221	11.5126	7.42881	11.9284	3.87046
piR-hsa-1581885	0	0	0	0	0	0	0	0	3.24142
piR-hsa-1582	0	0	0	0	0	0	0	0	3.34271
piR-hsa-15822	0	0	0	0	0	0	0	0	14.0218
piR-hsa-15823	0	0	0	0	0	0	0	0	14.0218
piR-hsa-15824	0	0	0	0	0	0	0	0	35.3695
piR-hsa-15825	0	0	0	0	0	0	0	0	37.598
piR-hsa-15826	0	0	0	0	0	0	0	0	14.0218
piR-hsa-158271	0.456875	0.76039	0.844557	0.40524	0.525951	0.537833	0.478456	0.156987	0.0506471
piR-hsa-15829	0	0	0	0	0	0	0	0	5.66404
piR-hsa-158309	3.16261	0.245814	0.67995	0.0615908	0.487739	0.960775	0.523819	0.371346	0.0480585
piR-hsa-1583129	6.4102	1.63471	1.00087	1.47413	1.63587	2.29834	3.75781	2.47033	0.445181
piR-hsa-1583296	1.52065	0.166098	0.959879	0.0699521	0.57725	2.28274	1.85752	0.487781	0.10853
piR-hsa-158336	10.2685	17.1631	15.4354	12.828	7.09776	12.3845	7.9417	12.9701	4.29432
piR-hsa-158342	10.4661	17.506	15.7284	13.0604	7.22013	12.5757	8.16772	13.1982	4.37873
piR-hsa-1583544	3.78139	3.55614	2.34565	2.02877	2.17276	2.23699	2.87581	3.07026	0.171879
piR-hsa-15838	0	0	0	0	0	0	0	0	19.8337
piR-hsa-1583847	0.84395	0.145398	0.159918	0.649731	0.724946	0.46505	0.121013	0.676885	0.0351716
piR-hsa-15839	0	0	0	0	0	0	0	0	86.9816
piR-hsa-15840	0	0	0	0	0	0	0	0	86.9816
piR-hsa-15841	0	0	0	0	0	0	0	0	19.8337
piR-hsa-15842	0	0	0	0	0	0	0	0	19.8337
piR-hsa-15846	0	0	0	0	0	0	0	0	6.00168
piR-hsa-15847	0	0	0	0	0	0	0	0	10.0197
piR-hsa-1584936	4.78903	4.30712	4.26642	4.73046	2.62753	7.8649	3.52204	2.54701	0.566371
piR-hsa-1586	0	0	0	0	0	0	0	0	25.5262
piR-hsa-1586088	0.169262	0.0207224	0.00734129	0.0160587	0.987083	0.00654454	0.010283	0.0301958	0.00235568
piR-hsa-1586559	1.19183	0.0350012	0.031945	0.0886442	1.87947	0.0170724	0.0559102	0.150207	0.113381
piR-hsa-1587164	0.340417	0.011789	0.0985317	0.0562833	0.108817	8.8076	0.419698	0	0.135059
piR-hsa-1587259	1.33721	0.444885	5.64892	4.18892	0.888957	2.02338	1.063	1.0579	1.96661
piR-hsa-15873	0	0	0	0	0	0	0	0	7.29319
piR-hsa-15874	0	0	0	0	0	0	0	0	10.025
piR-hsa-158760	0.0275256	1.60631	0.0850974	0.145028	0.0505818	0.0763956	0.301197	0.944927	0.227182
piR-hsa-1587678	0.394107	0.0145095	0.237503	0.300584	1.02441	0.324281	0.401438	0.0746998	0.00844119
piR-hsa-1587970	0.938642	0.337422	0.539486	0.559781	1.81507	0.236075	0.306199	1.24547	0.151295
piR-hsa-15880	0	0	0	0	0	0	0	0	15.5824
piR-hsa-1588074	0.76091	0.377183	0.544688	0.573203	0.410095	0.712356	0.473218	0.549673	0.124554
piR-hsa-1588138	0.815863	0.28031	0.408368	0.313274	0.963067	1.11394	0.621127	0.174538	0.153691
piR-hsa-1588583	43.1868	0.103154	10.815	36.0314	108.637	33.4703	9.49105	1.15124	0
piR-hsa-1588707	11.6673	19.7984	15.1254	12.7891	9.96808	12.9815	8.33865	13.2053	4.88597
piR-hsa-158883	0.580465	2.53138	1.18006	0.583964	0.696479	0.751062	0.880605	3.73131	0.981353
piR-hsa-1588889	0.752662	0.0678416	0.0686562	0.0734823	1.41575	0.0373902	0.0851521	0.325351	0.112827
piR-hsa-1589216	2.59304	0.0252799	0.661125	0.129612	0.0495087	1.27208	0.0810364	0.0758049	0.0227468
piR-hsa-1589493	1.29445	0.0829122	0.680844	8.67253	2.24373	1.09006	0.865177	0.794096	1.45815
piR-hsa-1589813	0.00832199	0.0172781	0.0219389	0.101371	1.43576	0.0347075	0.0207387	0.219309	0.240997
piR-hsa-15899	0	0	0	0	0	0	0	0	3.71581
piR-hsa-15900	0	0	0	0	0	0	0	0	7.56499
piR-hsa-1590290	0.454256	0.292867	1.62256	1.2749	0.188794	0.725844	0.0578909	1.27152	1.85572
piR-hsa-15907	0	0	0	0	0	0	0	0	3.20283
piR-hsa-159070	1.25315	0.275086	0.334717	0.48424	0.436951	0.257769	0.802182	0.431707	0.0987966
piR-hsa-159094	3.57994	0.182132	0.727165	0.0892643	0.402823	0.78721	0.306034	0.326432	0.14951
piR-hsa-15915	0	0	0	0	0	0	0	0	17.1187
piR-hsa-15916	0	0	0	0	0	0	0	0	28.7676
piR-hsa-1591887	0.586815	0.0568509	0.103265	0.0900656	1.09254	0.0333188	0.0526074	0.0936855	0.217909
piR-hsa-1592184	2.42403	2.57414	2.49285	3.41343	1.43054	3.8932	2.01112	1.5702	0.262488
piR-hsa-1592221	0	0	0	0	0	0	0.00839396	0	3.89476
piR-hsa-159233	0.513313	0.944298	0.517995	0.817234	0.373606	0.510252	0.361457	0.77098	0.415306
piR-hsa-15924	0	0	0	0	0	0	0	0	610.906
piR-hsa-15925	0	0	0	0	0	0	0	0	63.5635
piR-hsa-159269	9.523	15.9502	14.2711	11.9444	6.59221	11.5126	7.42881	11.9284	3.87046
piR-hsa-1593058	1.26536	0.586797	1.40126	2.25449	0.965452	0.659421	0.933828	0.864881	0.189927
piR-hsa-1593307	0.1075	0.176835	0.0563038	0.84425	0.29018	0.606786	0.151091	0.104658	0
piR-hsa-1593686	1.80063	0.282936	1.30437	1.72227	1.03981	1.6181	1.29267	0.837263	0.64153
piR-hsa-1594097	0.739575	1.02196	0.24023	0.470247	0.166098	0.739052	0.426413	0.392592	0.0144706
piR-hsa-159415	2.76031	6.77278	14.3134	4.28641	0.888813	3.19673	3.26164	2.32863	1.87117
piR-hsa-1594379	0.599381	0.240885	0.055182	0.0368671	3.01154	0.027503	0.0294867	0.340576	0.176522
piR-hsa-1594843	2.0443	0.0686161	0.0115275	0.0150553	1.8364	0.0235881	0.0281479	0.299622	0.0144524
piR-hsa-1594920	0.525108	0.249239	0.492971	1.02161	0.478797	0.693974	0.470481	0.534434	0.146976
piR-hsa-15950	0	0	0	0	0	0	0	0	5.06471
piR-hsa-1595521	1.44652	0.362874	0.85645	0.906525	0.485156	2.74913	0.463266	1.48466	0.326154
piR-hsa-159567	9.57783	16.0481	14.3612	12.015	6.63578	11.5806	7.46981	12.0007	3.8988
piR-hsa-1595994	1.7091	6.31365	1.55088	3.39814	1.37319	0.720981	1.05909	2.30409	3.22625
piR-hsa-159680	12.5538	19.7069	17.7155	14.6818	8.11614	13.9267	8.88161	15.7644	6.14925
piR-hsa-1597	0	0	0	0	0	0	0	0	9.30765
piR-hsa-15970	0	0	0	0	0	0	0	0	3.30533
piR-hsa-1597206	21.5388	3.37597	3.25624	0	3.4832	10.6485	0	0	1.79797
piR-hsa-15975	0	0	0	0	0	0	0	0	6.90489
piR-hsa-1597635	0.26763	0.0795757	0.255127	0.529063	0.813998	0.779169	0.324217	0.484663	0.0189927
piR-hsa-1597816	5.76064	0.00443821	0.00563038	0	7.3174	0.00367749	0	0	0.0591876
piR-hsa-159790	0.363762	1.70665	0.901912	0.419098	0.431939	0.575355	0.670376	2.94917	0.850423
piR-hsa-1598574	1.02923	2.38035	2.33951	1.13761	1.27634	1.77666	0.616764	0.521009	0.235846
piR-hsa-1598739	0	0.035367	0	0	0	0	0	0	14.7144
piR-hsa-15988	0	0	0	0	0	0	0	0	3.19077
piR-hsa-1598829	0.16125	0	0	0.835807	0.779858	0	0.0503638	0.0697719	0.0506471
piR-hsa-1599065	0.454837	0.0410473	0.0262163	0.0994336	1.17332	0.0314949	0.0499579	0.263296	0.145505
piR-hsa-159950	2.01134	3.2241	5.47725	1.7706	1.58841	1.77811	2.34667	2.03983	1.10927
piR-hsa-159957	9.8917	16.562	14.8594	12.3951	6.86032	11.9302	7.69511	12.4315	4.08548
piR-hsa-15996	0	0	0	0	0	0	0	0	3.444
piR-hsa-16	0	0	0	0	0	0	0	0	1491.07
piR-hsa-16002	0	0	0	0	0	0	0	0	91.3047
piR-hsa-16003	0	0	0	0	0	0	0	0	95.7161
piR-hsa-1600336	0.778054	0.0769478	0.0290728	0.0704628	0.958627	0.0666391	0.0708108	0.175852	0.122003
piR-hsa-16004	0	0	0	0	0	0	0	0	99.81
piR-hsa-1600898	0.166625	0.429456	0.385547	0.539717	0.499999	0.030799	2.32141	0.658597	0.111424
piR-hsa-1601227	0.785242	2.95618	0.322888	0.964508	1.47854	1.26414	0.55606	2.56747	0.142812
piR-hsa-1601570	0	0.000891	0.00105179	4.05102	1.94741	1.55624	0	2.22287	1.17003
piR-hsa-160168	0.622397	1.60753	1.97481	0.498502	0.49949	0.51189	0.898052	0.885043	1.61304
piR-hsa-1601857	1.27192	2.10838	0.838971	0.781226	0.838067	1.67352	0.808098	0.982539	0
piR-hsa-1602274	0.00048	0	0	0.00307	0	0	0	0	3.27113
piR-hsa-1603033	0.832599	0.0576589	0.0126213	0.0794545	0.842235	0.00655601	0.0816725	0.0450781	0.362287
piR-hsa-160313	0.0922005	2.14603	0.162794	2.33033	0.986831	0.0468705	0.865669	0.0149904	4.75923
piR-hsa-1603227	1.42706	1.18597	0.490782	0.807103	0.56706	0.443138	1.97762	1.97571	0.52673
piR-hsa-16033	0	0	0	0	0	0	0	0	3.5453
piR-hsa-1603528	0.873438	0.0442087	0.293249	0.84425	0.713359	0.799855	0.419698	0.505847	0
piR-hsa-16038	0	0	0	0	0	0	0	0	7.93369
[truncated: 15,623 more rows]
