# Supplementary material for: Molecular and Functional Characterization of the Somatic PIWIL1/piRNA Pathway in Colorectal Cancer Cells
Source: Cells. 2019 Nov 5;8(11):1390. doi: 10.3390/cells8111390 (PMC6912267; doi:10.3390/cells8111390)
Supplement: Supplementary file 1 [file cells-08-01390-s001.zip › Table_S5.xlsx]

## Sheet: Table S5
Table S5
Expression of piRNA pathway genes in COLO 205
Data relative to expression of transcripts encoding known components of the piRNA biogenesis pathway in COLO 205 obtained by RNA-seq. The expression for each given transcript is represented as Fragments Per Kilobase Million (FPKM), genes are grouped on the basis of their function in the pathway.
Role in the piRNA pathway	Gene Name	FPKM
PIWI-interacting protein	PIWIL1	497
	PIWIL2	38
	PIWIL3	0
	PIWIL4	37
Transcription	ASZ1	0
	GPAT2	0
	MAEL	3
	MYB	660
Nuclear export	DDX39A	0
	NUP155	867
	NUP43	170
	NXT1	306
Nuage component	DDX6	2401
	TDRD1	0
	TDRD5	2
	TDRD6	1
	TDRD7	235
	TDRD9	0
PIWI loading	FKBP6	0
	PRMT5	950
	WDR77	122
5'-end processing	MOV10L1	5
	PLD6	23
	RNF17	0
3'-end processing	EXD3	62
	PARN	223
	PNLDC1	1
	TDRKH	247
	HENMT1	167
Secondary biogenesis	GTSF1	0
	TDRD12	0
	DDX4	0
