# Supplementary material for: Molecular and Functional Characterization of the Somatic PIWIL1/piRNA Pathway in Colorectal Cancer Cells
Source: Cells. 2019 Nov 5;8(11):1390. doi: 10.3390/cells8111390 (PMC6912267; doi:10.3390/cells8111390)
Supplement: Supplementary file 1 [file cells-08-01390-s001.zip › Table_S6.xlsx]

## Sheet: Table S6
Table S6
Pathway Analysis of piwil1 loss of function in COLO 205 cells
Pathway analysis performed with InnateDB for 2708 differentially expressed genes (|Fold-change|> 1.2, p value ≤ 0.05) upon PIWIL1 KO based on GEO dataset GSE128526 [30].
Pathway Name	Source Name	Pathway p value	Pathway pvalue (corrected)	Gene Symbols
p53 signaling pathway	KEGG	7.0683e-05	0.028662	ATM; ATR; BBC3; BID; CCND3; CCNE1; CCNE2; CCNG2; CDK2; CDKN2A; IGFBP3; PMAIP1; RRM2; RRM2B; SERPINB5; SERPINE1; SESN1; SESN3; SIAH1; THBS1; TP53; TP53I3; TP73;
PPARA activates gene expression	REACTOME	0.000125572	0.0290969	ABCA1; AGT; CDK19; CDK8; CTGF; ESRRA; FABP1; FDFT1; G0S2; GLIPR1; HMGCS1; HMGCS2; MED10; MED13; MED16; MED17; MED20; MED21; MED23; MED25; MED7; MED9; NCOA1; NFYB; NR1D1; PPARA; PPARGC1A; PPARGC1B; PRIC285; RORA; TEAD4;
Regulation of lipid metabolism by Peroxisome proliferator-activated receptor alpha (PPARalpha)	REACTOME	0.000182209	0.0328381	ABCA1; AGT; CDK19; CDK8; CTGF; ESRRA; FABP1; FDFT1; G0S2; GLIPR1; HMGCS1; HMGCS2; MED10; MED13; MED16; MED17; MED20; MED21; MED23; MED25; MED7; MED9; NCOA1; NFYB; NR1D1; PPARA; PPARGC1A; PPARGC1B; PRIC285; RORA; TEAD4;
Cellular responses to stress	REACTOME	0.000902177	0.0812962	AKT1S1; ATM; ATR; CA9; CAMK2D; CBX6; CCNE1; CCNE2; CDK2; CDKN2A; CDKN2B; CEBPB; EGLN3; EIF2C1; EPAS1; FOS; GPX3; GPX8; H1F0; H3F3A; H3F3B; HIST1H1C; HIST1H1D; HIST1H2BF; HIST1H2BH; HIST1H2BL; HIST1H4B; HIST1H4C; HIST1H4H; HIST1H4J; HIST2H2AA4; HIST2H2AC; HIST2H3A; HIST2H3C; HIST2H3D; HIST4H4; HMGA1; HSPA2; ID1; IL8; JUN; KDM6B; MAP2K4; MAP3K5; MAP4K4; MAPK3; MAPK8; PHC1; PHC3; PRDX2; RPS6KA1; RPS…
Formation of the beta-catenin:TCF transactivating complex	REACTOME	0.00103175	0.0880786	AXIN2; H3F3A; H3F3B; HIST1H2BF; HIST1H2BH; HIST1H2BL; HIST1H4B; HIST1H4C; HIST1H4H; HIST1H4J; HIST2H2AA4; HIST2H2AC; HIST2H3A; HIST2H3C; HIST2H3D; HIST4H4; LEF1; MYC; TCF7L2; TERT;
DNA Damage/Telomere Stress Induced Senescence	REACTOME	0.00117598	0.0908307	ATM; CCNE1; CCNE2; CDK2; H1F0; HIST1H1C; HIST1H1D; HIST1H2BF; HIST1H2BH; HIST1H2BL; HIST1H4B; HIST1H4C; HIST1H4H; HIST1H4J; HIST2H2AA4; HIST2H2AC; HIST4H4; HMGA1; TP53;
mTOR signaling pathway	PID NCI	0.0012385	0.0913112	AKT1S1; CCNE1; CDK2; DDIT4; DEPTOR; EEF2; EIF4EBP1; PPARGC1A; PRR5; RB1CC1; RPS6KA1; RRN3; SGK1; SREBF1;
TNF receptor signaling pathway	PID NCI	0.0013202	0.093103	BIRC3; CAV1; CYLD; FADD; MAP3K1; MAP3K3; MAP3K5; RFFL; SQSTM1; TNFAIP3; TNFRSF1B; TRADD; TRAF2;
BH3-only proteins associate with and inactivate anti-apoptotic BCL-2 members	REACTOME	0.00271216	0.133307	BBC3; BCL2L1; BID; BMF; PMAIP1;
Regulation of nuclear SMAD2/3 signaling	PID NCI	0.00539924	0.199036	CDKN2B; CEBPB; FOS; GATA3; HNF4A; JUN; KAT2B; LAMC1; MYC; NCOA1; PIAS3; PIAS4; RUNX2; SAP18; SERPINE1; SKI; SKIL; TGIF1; VDR;
Rb tumor suppressor/checkpoint signaling in response to dna damage	PID BIOCARTA	0.00712304	0.222184	ATM; CDK2; MYT1; RASGRF1; TP53; YWHAH;
IL6-mediated signaling events	PID NCI	0.00766745	0.234653	BCL2L1; CEBPB; CEBPD; FOS; FOXO1; IL6R; IRF1; JAK2; JUN; JUNB; MAP2K4; MYC; PIAS3;
EGF signaling pathway	INOH	0.00776171	0.2289	EGF; JUN; MAP2K2; MAP2K4; MAP3K1; MAPK3; MAPK8; SHC3;
Interferon alpha/beta signaling	REACTOME	0.0102982	0.265139	EGR1; HLA-A; HLA-B; HLA-C; HLA-F; HLA-G; IFI6; IFIT1; IFITM3; IP6K2; IRF1; IRF6; OAS1; PSMB8; RNASEL; XAF1;
Phosphorylation of proteins involved in G1/S transition by active Cyclin E:Cdk2 complexes	REACTOME	0.0116207	0.27317	CCNE1; CCNE2; CDK2;
Cdc25 and chk1 regulatory pathway in response to DNA damage	PID BIOCARTA	0.0116407	0.258646	ATM; MYT1; RASGRF1; YWHAH;
Mechanism of gene regulation by peroxisome proliferators via ppara	PID BIOCARTA	0.0134042	0.271769	FABP1; FAT1; JUN; MAPK3; MRPL11; MYC; NCOA1; NOS2; NR1H3; NR2F1; PPARA; PPARGC1A;
Caspase Cascade in Apoptosis	PID NCI	0.0198795	0.346716	ARHGDIB; BCL2L1; BID; BIRC3; CASP10; CASP2; FADD; MAP3K1; PRF1; SATB1; SPTAN1; SREBF1; TRADD; TRAF2;
Loss of Function of SMAD2/3 in Cancer	REACTOME	0.0248594	0.310168	BAMBI; CDK8; CDKN2B; E2F5; JUNB; MTMR4; MYC; PMEPA1; PPP1R15A; SERPINE1; SKI; SKIL; STRAP; STUB1; TFDP2; TGFBR1; TGIF1;
Signaling by TGF-beta Receptor Complex in Cancer	REACTOME	0.0248594	0.310168	BAMBI; CDK8; CDKN2B; E2F5; JUNB; MTMR4; MYC; PMEPA1; PPP1R15A; SERPINE1; SKI; SKIL; STRAP; STUB1; TFDP2; TGFBR1; TGIF1;
SMAD2/3 MH2 Domain Mutants in Cancer	REACTOME	0.0248594	0.310168	BAMBI; CDK8; CDKN2B; E2F5; JUNB; MTMR4; MYC; PMEPA1; PPP1R15A; SERPINE1; SKI; SKIL; STRAP; STUB1; TFDP2; TGFBR1; TGIF1;
SMAD2/3 Phosphorylation Motif Mutants in Cancer	REACTOME	0.0248594	0.310168	BAMBI; CDK8; CDKN2B; E2F5; JUNB; MTMR4; MYC; PMEPA1; PPP1R15A; SERPINE1; SKI; SKIL; STRAP; STUB1; TFDP2; TGFBR1; TGIF1;
Loss of Function of SMAD4 in Cancer	REACTOME	0.0248594	0.310168	BAMBI; CDK8; CDKN2B; E2F5; JUNB; MTMR4; MYC; PMEPA1; PPP1R15A; SERPINE1; SKI; SKIL; STRAP; STUB1; TFDP2; TGFBR1; TGIF1;
Loss of Function of TGFBR1 in Cancer	REACTOME	0.0248594	0.310168	BAMBI; CDK8; CDKN2B; E2F5; JUNB; MTMR4; MYC; PMEPA1; PPP1R15A; SERPINE1; SKI; SKIL; STRAP; STUB1; TFDP2; TGFBR1; TGIF1;
Loss of Function of TGFBR2 in Cancer	REACTOME	0.0248594	0.310168	BAMBI; CDK8; CDKN2B; E2F5; JUNB; MTMR4; MYC; PMEPA1; PPP1R15A; SERPINE1; SKI; SKIL; STRAP; STUB1; TFDP2; TGFBR1; TGIF1;
NOTCH2 Activation and Transmission of Signal to the Nucleus	REACTOME	0.027187	0.312747	APH1A; JAG2; MDK; MIB1; MIB2; NEURL1B; PSEN2;
Transcriptional regulation by small RNAs	REACTOME	0.0271908	0.310588	AAAS; EIF2C1; H3F3A; H3F3B; HIST1H2BF; HIST1H2BH; HIST1H2BL; HIST1H4B; HIST1H4C; HIST1H4H; HIST1H4J; HIST2H2AA4; HIST2H2AC; HIST2H3A; HIST2H3C; HIST2H3D; HIST4H4; POLR2K;
Signaling by EGFR in Cancer	REACTOME	0.0293876	0.277132	ADCY4; ADCY7; ADRBK1; AKT1S1; ARHGEF7; CLTA; EGF; EIF2C1; EPN1; EREG; FGF19; FGF9; FGFR4; FOXO1; FYN; GAB1; HBEGF; IL6R; IRS2; JAK2; LCK; MAP2K2; MAPK3; NR4A1; PAG1; PDGFB; PDGFRB; PHLPP1; PIK3R3; PRKCE; SH3KBP1; SPRY2; STAM; THEM4;
Class I PI3K signaling events	PID NCI	0.0303467	0.279672	ADAP1; ARAP3; ARF1; CYTH2; CYTH3; SGK1;
TGF_beta_Receptor	NETPATH	0.033002	0.283223	AXIN2; BCAR1; CAMK2D; CAV1; CCNE1; CDK2; DVL1; E2F5; EIF4EBP1; FOS; FOSB; FOXO1; FOXO4; HNF4A; IRF2BP1; JUN; JUNB; JUND; KAT2B; LEF1; MAP2K2; MAPK3; MAPK8; MYC; NCOA1; NFYB; PDK1; PPP1R15A; RUNX2; RUNX3; SKI; SKIL; SOX9; STK11; STRAP; TFDP2; TGFBR1; TGIF1; TP53; TP73; VDR; XPO4; ZFYVE16;
Cell cycle: g2/m checkpoint	PID BIOCARTA	0.0349096	0.294914	ATM; ATR; MYT1; RASGRF1; RPS6KA1; TP53; YWHAH;
MAPK signaling pathway	KEGG	0.0361621	0.302345	ARRB1; CACNA1C; CACNA1E; DDIT3; DUSP10; DUSP6; DUSP8; ECSIT; EGF; FGF19; FGF9; FGFR4; FLNA; FLNC; FOS; HSPA2; IL1R2; JUN; JUND; MAP2K2; MAP2K4; MAP3K1; MAP3K3; MAP3K5; MAP3K6; MAP3K8; MAP4K4; MAPK3; MAPK8; MECOM; MYC; NFKB2; NLK; NR4A1; PAK2; PDGFB; PDGFRB; PLA2G4E; RASA1; RASGRF1; RPS6KA1; RPS6KA2; RRAS; STK3; STMN1; TGFBR1; TP53; TRAF2; ZAK;
PI3K events in ERBB4 signaling	REACTOME	0.041122	0.316114	AKT1S1; EGF; EIF2C1; EREG; FGF19; FGF9; FGFR4; FOXO1; FYN; GAB1; HBEGF; IRS2; LCK; NR4A1; PDGFB; PDGFRB; PHLPP1; PIK3R3; THEM4;
PI3K/AKT Signaling in Cancer	REACTOME	0.041122	0.316114	AKT1S1; EGF; EIF2C1; EREG; FGF19; FGF9; FGFR4; FOXO1; FYN; GAB1; HBEGF; IRS2; LCK; NR4A1; PDGFB; PDGFRB; PHLPP1; PIK3R3; THEM4;
PI3K events in ERBB2 signaling	REACTOME	0.041122	0.316114	AKT1S1; EGF; EIF2C1; EREG; FGF19; FGF9; FGFR4; FOXO1; FYN; GAB1; HBEGF; IRS2; LCK; NR4A1; PDGFB; PDGFRB; PHLPP1; PIK3R3; THEM4;
PI-3K cascade	REACTOME	0.041122	0.316114	AKT1S1; EGF; EIF2C1; EREG; FGF19; FGF9; FGFR4; FOXO1; FYN; GAB1; HBEGF; IRS2; LCK; NR4A1; PDGFB; PDGFRB; PHLPP1; PIK3R3; THEM4;
PIP3 activates AKT signaling	REACTOME	0.041122	0.316114	AKT1S1; EGF; EIF2C1; EREG; FGF19; FGF9; FGFR4; FOXO1; FYN; GAB1; HBEGF; IRS2; LCK; NR4A1; PDGFB; PDGFRB; PHLPP1; PIK3R3; THEM4;
Caspase cascade in apoptosis	PID BIOCARTA	0.0439556	0.334723	ARHGDIB; BIRC3; CASP10; CASP1; CASP2; PRF1; SREBF1;
VEGF signaling pathway	INOH	0.0440129	0.333593	ADRBK1; ADRBK2; BMPR2; CAMK2D; CDK2; CDK8; FGFR4; FYN; GRK5; INSR; JAK2; LCK; MAP2K2; MAP2K4; MAP3K1; MAP3K3; MAP3K5; MAP3K8; MAPK3; MAPK8; NLK; PAK2; PAK4; PDGFRB; PLCG2; PRKAG2; PRKCE; PRKCH; PRKCI; PRKCQ; PRKG1; RPS6KA1; RPS6KA2; SH2D2A; TGFBR1; VEGFA;
Beta3 integrin cell surface interactions	PID NCI	0.0462896	0.335186	CYR61; FBN1; LAMC1; PDGFB; PDGFRB; SEBOX; TGFBI; THBS1; TNC; VEGFA;
Fc epsilon receptor (FCERI) signaling	REACTOME	0.0497868	0.354185	AKT1S1; CARD11; EGF; EIF2C1; EREG; FGF19; FGF9; FGFR4; FOS; FOXO1; FYN; GAB1; HBEGF; IL6R; IRS2; JAK2; JUN; LAT2; LCK; MAP2K2; MAP2K4; MAP3K1; MAPK3; MAPK8; NR4A1; PAK2; PDGFB; PDGFRB; PHLPP1; PIK3R3; PLCG2; PRKCQ; THEM4; VAV3;
