# Supplementary material for: Molecular and Functional Characterization of the Somatic PIWIL1/piRNA Pathway in Colorectal Cancer Cells
Source: Cells. 2019 Nov 5;8(11):1390. doi: 10.3390/cells8111390 (PMC6912267; doi:10.3390/cells8111390)
Supplement: Supplementary file 1 [file cells-08-01390-s001.zip › Table_S7.xls]

## Sheet: Table S7
Table S7
Relative mean ratios and cpm values of samples treated with sodium Periodate /β-elimination of COLO205 cell line
Counts Per Million (cpm) normalized (Trimmed Mean of M-values -TMM) values of whole cell (Total) treated with sodium Periodate /β-elimination and non-treated small RNA-seq samples in triplicates of COLO 205 cell line. Furthermore, calculated mean, median, standard deviation, median absolute deviation, mean ratios between treated / non-treated samples and status of methylation are reported.
DB	sRNA annotation	TOTAL_1_NaIO4	TOTAL_1	TOTAL_2_NaIO4	TOTAL_2	TOTAL_3_NaIO4	TOTAL_3	Tot_mean	Tot_median	Tot_sd	Tot_mad	Tot_NAIO4_mean	Tot_NAIO4_median	Tot_NAIO4_sd	Tot_NAIO4_mad	Ratio_mean	Ratio_median	Status
ensembl	ENST00000315707.3 ncrna chromosome:GRCh38:17:8220642:8224043:-1 gene:ENSG00000178977.3 gene_biotype:lincRNA transcript_biotype:lincRNA gene_symbol:LINC00324 description:long intergenic non-protein coding RNA 324 [Source:HGNC Symbol;Acc:HGNC:26628]	0.999579	3.6681	0	3.59967	1.16502	3.56718	3.61165	3.59967	0.0515156	0.048172	0.721534	0.999579	0.630319	0.245286	0.221339	0.29721	not-methylated
ensembl	ENST00000318426.6 ncrna chromosome:GRCh38:12:13371089:13376711:-1 gene:ENSG00000180861.9 gene_biotype:lincRNA transcript_biotype:lincRNA gene_symbol:LINC01559 description:long intergenic non-protein coding RNA 1559 [Source:HGNC Symbol;Acc:HGNC:26598]	2.58225	0.108422	2.68495	0.0962969	2.09704	0.116783	0.107167	0.108422	0.0103003	0.0123959	2.45475	2.58225	0.314009	0.152267	12.3318	12.8693	methylated
ensembl	ENST00000355837.4 ncrna chromosome:GRCh38:7:30548357:30564617:-1 gene:ENSG00000196295.11 gene_biotype:processed_transcript transcript_biotype:retained_intron gene_symbol:AC005154.1	1.36167	0.713404	3.41796	0.422093	0.574352	0.406303	0.513933	0.422093	0.172927	0.0234102	1.78466	1.36167	1.46823	1.16728	3.06981	2.79964	partially-methylated
ensembl	ENST00000362330.2 ncrna chromosome:GRCh38:10:34201979:34202074:-1 gene:ENSG00000199200.2 gene_biotype:misc_RNA transcript_biotype:misc_RNA gene_symbol:Y_RNA description:Y RNA [Source:RFAM;Acc:RF00019]	0.0761379	1.49437	0.150132	1.70909	0	1.57116	1.59154	1.57116	0.108804	0.113852	0.0754232	0.0761379	0.0750684	0.109703	0.103706	0.105399	not-methylated
ensembl	ENST00000362352.1 ncrna chromosome:GRCh38:10:21481716:21481817:1 gene:ENSG00000199222.1 gene_biotype:misc_RNA transcript_biotype:misc_RNA gene_symbol:Y_RNA description:Y RNA [Source:RFAM;Acc:RF00019]	2.23507	3.43811	2.9984	3.00294	2.48226	2.63376	3.02494	3.00294	0.402627	0.547345	2.57191	2.48226	0.389478	0.366485	0.855028	0.832199	partially-methylated
ensembl	ENST00000362353.1 ncrna chromosome:GRCh38:19:6572956:6573057:-1 gene:ENSG00000199223.1 gene_biotype:misc_RNA transcript_biotype:misc_RNA gene_symbol:Y_RNA description:Y RNA [Source:RFAM;Acc:RF00019]	0.0709393	0.488088	0.0583095	0.624844	0	0.559088	0.55734	0.559088	0.0683947	0.0974892	0.0430829	0.0583095	0.0378415	0.0187249	0.21767	0.240195	not-methylated
ensembl	ENST00000362354.1 ncrna chromosome:GRCh38:7:115833273:115833373:-1 gene:ENSG00000199224.1 gene_biotype:misc_RNA transcript_biotype:misc_RNA gene_symbol:Y_RNA description:Y RNA [Source:RFAM;Acc:RF00019]	0.0234475	1.74211	0.150563	1.33053	0.0253266	1.21391	1.42885	1.33053	0.277486	0.172903	0.0664457	0.0253266	0.0728537	0.00278595	0.10887	0.0876083	not-methylated
ensembl	ENST00000362415.1 ncrna chromosome:GRCh38:14:38987281:38987383:1 gene:ENSG00000199285.1 gene_biotype:misc_RNA transcript_biotype:misc_RNA gene_symbol:Y_RNA description:Y RNA [Source:RFAM;Acc:RF00019]	0.238758	6.83196	1.25321	5.0136	1.10976	5.49624	5.7806	5.49624	0.941938	0.71556	0.867242	1.10976	0.548989	0.212687	0.16448	0.216173	not-methylated
ensembl	ENST00000362421.1 ncrna chromosome:GRCh38:14:31258608:31258709:-1 gene:ENSG00000199291.1 gene_biotype:misc_RNA transcript_biotype:misc_RNA gene_symbol:Y_RNA description:Y RNA [Source:RFAM;Acc:RF00019]	0.392068	3.03852	0.647628	2.34078	0.445816	2.33167	2.57033	2.34078	0.405498	0.0134973	0.49517	0.445816	0.134739	0.0796864	0.222883	0.223624	not-methylated
ensembl	ENST00000362423.1 ncrna chromosome:GRCh38:17:38852863:38852994:-1 gene:ENSG00000199293.1 gene_biotype:snoRNA transcript_biotype:snoRNA gene_symbol:SNORA21 description:small nucleolar RNA, H/ACA box 21 [Source:HGNC Symbol;Acc:HGNC:32611]	2.49895	1.42874	2.23746	1.46738	3.49507	1.60523	1.50045	1.46738	0.0927781	0.0572977	2.74382	2.49895	0.663603	0.387686	1.77689	1.65815	partially-methylated
ensembl	ENST00000362433.1 ncrna chromosome:GRCh38:6:99642237:99642347:-1 gene:ENSG00000199303.1 gene_biotype:misc_RNA transcript_biotype:misc_RNA gene_symbol:Y_RNA description:Y RNA [Source:RFAM;Acc:RF00019]	0.302896	3.35042	7.80046	2.02802	4.65707	2.95991	2.77945	2.95991	0.679418	0.578965	4.25348	4.65707	3.76504	4.66038	1.51191	1.55464	partially-methylated
ensembl	ENST00000362443.1 ncrna chromosome:GRCh38:9:124887410:124887549:-1 gene:ENSG00000199313.1 gene_biotype:snRNA transcript_biotype:snRNA gene_symbol:RNU4-82P description:RNA, U4 small nuclear 82, pseudogene [Source:HGNC Symbol;Acc:HGNC:47018]	3.91758	1.73208	2.78176	1.41067	3.07437	1.44749	1.53008	1.44749	0.175903	0.054591	3.2579	3.07437	0.589737	0.433824	2.05996	2.0513	partially-methylated
ensembl	ENST00000362455.1 ncrna chromosome:GRCh38:11:66614964:66615090:-1 gene:ENSG00000199325.1 gene_biotype:snRNA transcript_biotype:snRNA gene_symbol:RNU4-39P description:RNA, U4 small nuclear 39, pseudogene [Source:HGNC Symbol;Acc:HGNC:46975]	0.45894	0.981467	0.665151	0.766122	1.00206	1.00014	0.915909	0.981467	0.130055	0.0276836	0.708716	0.665151	0.274168	0.305728	0.796052	0.707512	partially-methylated
ensembl	ENST00000362477.1 ncrna chromosome:GRCh38:1:11908152:11908271:1 gene:ENSG00000199347.1 gene_biotype:snRNA transcript_biotype:snRNA gene_symbol:RNU5E-1 description:RNA, U5E small nuclear 1 [Source:HGNC Symbol;Acc:HGNC:10215]	27.7515	17.9351	25.3206	46.3236	8.81975	46.6763	36.9784	46.3236	16.4929	0.522967	20.6306	25.3206	10.3005	3.60413	0.559103	0.547579	partially-methylated
ensembl	ENST00000362487.1 ncrna chromosome:GRCh38:18:23456371:23456467:1 gene:ENSG00000199357.1 gene_biotype:misc_RNA transcript_biotype:misc_RNA gene_symbol:Y_RNA description:Y RNA [Source:RFAM;Acc:RF00019]	0.0761379	1.29081	0.443132	1.4357	0.376363	1.30993	1.34548	1.30993	0.0787176	0.0283517	0.298544	0.376363	0.195481	0.0989922	0.275718	0.337863	partially-methylated
ensembl	ENST00000362507.1 ncrna chromosome:GRCh38:1:44721786:44721902:-1 gene:ENSG00000199377.1 gene_biotype:snRNA transcript_biotype:snRNA gene_symbol:RNU5F-1 description:RNA, U5F small nuclear 1 [Source:HGNC Symbol;Acc:HGNC:10216]	3.62625	1.7091	3.62965	1.84721	0.751969	3.51197	2.3561	1.84721	1.0034	0.20477	2.66929	3.62625	1.66045	0.00504386	1.12752	1.91363	partially-methylated
ensembl	ENST00000362512.1 ncrna chromosome:GRCh38:22:42615244:42615393:1 gene:ENSG00000276027.1 gene_biotype:snRNA transcript_biotype:snRNA gene_symbol:RNU12 description:RNA, U12 small nuclear [Source:HGNC Symbol;Acc:HGNC:19380]	2.91544	4.34025	4.47492	5.16259	5.14552	6.91353	5.47212	5.16259	1.31427	1.2192	4.17862	4.47492	1.14418	0.994234	0.767863	0.869329	partially-methylated
ensembl	ENST00000362540.1 ncrna chromosome:GRCh38:X:16912215:16912317:-1 gene:ENSG00000199410.1 gene_biotype:misc_RNA transcript_biotype:misc_RNA gene_symbol:Y_RNA description:Y RNA [Source:RFAM;Acc:RF00019]	1.5518	1.82149	3.47728	1.5888	1.05273	1.68883	1.69971	1.68883	0.116728	0.148312	2.02727	1.5518	1.2803	0.739909	1.18201	0.923394	partially-methylated
ensembl	ENST00000362552.1 ncrna chromosome:GRCh38:X:53462209:53462310:1 gene:ENSG00000199422.1 gene_biotype:misc_RNA transcript_biotype:misc_RNA gene_symbol:VTRNA3-1P description:vault RNA 3-1, pseudogene [Source:HGNC Symbol;Acc:HGNC:23027]	0	2.13128	0	1.75398	0.582511	1.6753	1.85352	1.75398	0.243743	0.11665	0.19417	0	0.336313	0	0.150585	0.053938	not-methylated
ensembl	ENST00000362554.1 ncrna chromosome:GRCh38:X:136571705:136571815:-1 gene:ENSG00000199424.1 gene_biotype:misc_RNA transcript_biotype:misc_RNA gene_symbol:Y_RNA description:Y RNA [Source:RFAM;Acc:RF00019]	0.144583	6.76058	1.18751	4.94333	1.0921	5.36437	5.68943	5.36437	0.951237	0.62423	0.808065	1.0921	0.576569	0.141447	0.156849	0.21816	not-methylated
ensembl	ENST00000362566.1 ncrna chromosome:GRCh38:14:21392150:21392253:-1 gene:ENSG00000199436.1 gene_biotype:snoRNA transcript_biotype:snoRNA gene_symbol:SNORD9 description:small nucleolar RNA, C/D box 9 [Source:HGNC Symbol;Acc:HGNC:32705]	0.749685	1.04369	0.745819	2.56792	0	1.78359	1.7984	1.78359	0.762224	1.09698	0.498501	0.745819	0.431719	0.00573061	0.315267	0.449046	partially-methylated
ensembl	ENST00000362591.1 ncrna chromosome:GRCh38:14:20679411:20679512:1 gene:ENSG00000199461.1 gene_biotype:misc_RNA transcript_biotype:misc_RNA gene_symbol:Y_RNA description:Y RNA [Source:RFAM;Acc:RF00019]	3.23465	3.85099	3.75778	3.49847	2.48226	3.04118	3.46355	3.49847	0.406031	0.52264	3.15823	3.23465	0.641181	0.775583	0.914323	0.926686	partially-methylated
ensembl	ENST00000362599.1 ncrna chromosome:GRCh38:3:72576691:72576854:1 gene:ENSG00000199469.1 gene_biotype:snRNA transcript_biotype:snRNA gene_symbol:RNU1-62P description:RNA, U1 small nuclear 62, pseudogene [Source:HGNC Symbol;Acc:HGNC:48404]	3.56381	0.0666828	4.92256	0.14262	2.14432	0.0892862	0.0995297	0.0892862	0.0389913	0.0335117	3.54356	3.56381	1.38923	2.01448	18.2607	19.3559	methylated
ensembl	ENST00000362607.1 ncrna chromosome:GRCh38:13:45337480:45337609:-1 gene:ENSG00000199477.1 gene_biotype:snoRNA transcript_biotype:snoRNA gene_symbol:SNORA31 description:small nucleolar RNA, H/ACA box 31 [Source:HGNC Symbol;Acc:HGNC:32621]	552.518	7.08794	697.341	7.0847	488.145	6.39544	6.85603	7.0847	0.398883	0.0048061	579.334	552.518	107.145	95.4394	83.2996	76.9158	methylated
ensembl	ENST00000362692.1 ncrna chromosome:GRCh38:1:10298966:10299072:1 gene:ENSG00000199562.1 gene_biotype:snRNA transcript_biotype:snRNA gene_symbol:RNU6-37P description:RNA, U6 small nuclear 37, pseudogene [Source:HGNC Symbol;Acc:HGNC:34281]	2.10979	0.389637	1.98564	0.338587	1.66022	0.519527	0.415917	0.389637	0.093289	0.0756867	1.91855	1.98564	0.232171	0.184076	3.91255	4.25956	partially-methylated
ensembl	ENST00000362697.1 ncrna chromosome:GRCh38:X:86019608:86019715:1 gene:ENSG00000199567.1 gene_biotype:misc_RNA transcript_biotype:misc_RNA gene_symbol:Y_RNA description:Y RNA [Source:RFAM;Acc:RF00019]	0.767967	2.44043	1.68311	1.80004	1.15543	1.71069	1.98372	1.80004	0.398038	0.132476	1.20217	1.15543	0.459361	0.574455	0.624926	0.660739	partially-methylated
ensembl	ENST00000362698.1 ncrna chromosome:GRCh38:15:65296051:65296166:1 gene:ENSG00000199568.1 gene_biotype:snRNA transcript_biotype:snRNA gene_symbol:RNU5A-1 description:RNA, U5A small nuclear 1 [Source:HGNC Symbol;Acc:HGNC:10211]	85.4647	35.564	60.5605	38.0191	62.9351	92.8934	55.4922	38.0191	32.4137	3.64004	69.6534	62.9351	13.7444	3.52048	1.25474	1.65363	partially-methylated
ensembl	ENST00000362704.1 ncrna chromosome:GRCh38:15:66501250:66501318:-1 gene:ENSG00000199574.1 gene_biotype:snoRNA transcript_biotype:snoRNA gene_symbol:SNORD18C description:small nucleolar RNA, C/D box 18C [Source:HGNC Symbol;Acc:HGNC:32716]	16.1182	49.3395	32.8161	87.0914	13.3978	85.5231	73.9847	85.5231	21.3578	2.32513	20.7773	16.1182	10.5142	4.03335	0.281804	0.189414	partially-methylated
ensembl	ENST00000362710.1 ncrna chromosome:GRCh38:15:74983274:74983376:-1 gene:ENSG00000199580.1 gene_biotype:misc_RNA transcript_biotype:misc_RNA gene_symbol:Y_RNA description:Y RNA [Source:RFAM;Acc:RF00019]	1.5518	1.50945	3.10437	1.26788	1.05273	1.28752	1.35495	1.28752	0.134159	0.0291222	1.90297	1.5518	1.06995	0.739909	1.37666	1.19046	partially-methylated
ensembl	ENST00000362761.1 ncrna chromosome:GRCh38:19:49490615:49490699:1 gene:ENSG00000199631.1 gene_biotype:snoRNA transcript_biotype:snoRNA gene_symbol:SNORD33 description:small nucleolar RNA, C/D box 33 [Source:HGNC Symbol;Acc:HGNC:10160]	87.4632	265.917	159.605	256.322	62.3287	193.519	238.586	256.322	39.3226	14.2258	103.132	87.4632	50.4958	37.2644	0.432503	0.341481	partially-methylated
ensembl	ENST00000362765.1 ncrna chromosome:GRCh38:9:21160235:21160336:-1 gene:ENSG00000199635.1 gene_biotype:misc_RNA transcript_biotype:misc_RNA gene_symbol:Y_RNA description:Y RNA [Source:RFAM;Acc:RF00019]	0.148395	2.3635	0.122419	1.74837	0.607838	1.56993	1.89393	1.74837	0.416329	0.264554	0.292884	0.148395	0.273067	0.0385122	0.19704	0.134386	not-methylated
ensembl	ENST00000362803.1 ncrna chromosome:GRCh38:15:66502812:66502910:-1 gene:ENSG00000199673.1 gene_biotype:snoRNA transcript_biotype:snoRNA gene_symbol:SNORD16 description:small nucleolar RNA, C/D box 16 [Source:HGNC Symbol;Acc:HGNC:32712]	3.24863	2.40149	0.745819	4.24165	2.33005	4.73925	3.79413	4.24165	1.23146	0.737745	2.10817	2.33005	1.26607	1.3619	0.56705	0.559705	partially-methylated
ensembl	ENST00000362805.1 ncrna chromosome:GRCh38:11:93721797:93721866:1 gene:ENSG00000273885.1 gene_biotype:snoRNA transcript_biotype:snoRNA gene_symbol:snoU2-30 description:Small nucleolar RNA U2-30 [Source:RFAM;Acc:RF00493]	0.749685	6.27563	0.37291	4.60467	2.33005	5.1809	5.35373	5.1809	0.848777	0.854317	1.15088	0.749685	1.03842	0.558606	0.229362	0.160898	not-methylated
ensembl	ENST00000362813.1 ncrna chromosome:GRCh38:20:37975156:37975481:-1 gene:ENSG00000199683.1 gene_biotype:misc_RNA transcript_biotype:misc_RNA gene_symbol:RN7SKP185 description:RNA, 7SK small nuclear pseudogene 185 [Source:HGNC Symbol;Acc:HGNC:45909]	7.32676	0.138665	5.54393	0.173552	11.301	0.136658	0.149625	0.138665	0.0207459	0.0029742	8.05724	7.32676	2.94725	2.64324	32.678	31.118	methylated
ensembl	ENST00000362821.1 ncrna chromosome:GRCh38:20:38761528:38761842:1 gene:ENSG00000199691.1 gene_biotype:misc_RNA transcript_biotype:misc_RNA gene_symbol:RN7SKP173 description:RNA, 7SK small nuclear pseudogene 173 [Source:HGNC Symbol;Acc:HGNC:45897]	7.7227	0.137988	10.161	0.141321	10.2968	0.22953	0.169613	0.141321	0.0519162	0.0049415	9.39352	10.161	1.44857	0.201329	35.2117	42.5203	methylated
ensembl	ENST00000362839.1 ncrna chromosome:GRCh38:11:122927034:122927173:1 gene:ENSG00000199709.1 gene_biotype:snRNA transcript_biotype:snRNA gene_symbol:RNU4-23P description:RNA, U4 small nuclear 23, pseudogene [Source:HGNC Symbol;Acc:HGNC:46959]	2.74884	0.144393	6.15301	0.149031	6.11637	0.178359	0.157261	0.149031	0.0184178	0.0068756	5.00607	6.11637	1.95491	0.0543222	19.8478	24.9622	methylated
ensembl	ENST00000362862.1 ncrna chromosome:GRCh38:8:96309221:96309322:-1 gene:ENSG00000199732.1 gene_biotype:misc_RNA transcript_biotype:misc_RNA gene_symbol:Y_RNA description:Y RNA [Source:RFAM;Acc:RF00019]	0.781893	2.65255	1.83823	1.94569	1.15543	1.86015	2.1528	1.94569	0.434907	0.126824	1.25852	1.15543	0.535662	0.553808	0.603037	0.613696	partially-methylated
ensembl	ENST00000362874.1 ncrna chromosome:GRCh38:9:133350456:133350528:1 gene:ENSG00000199744.1 gene_biotype:snoRNA transcript_biotype:snoRNA gene_symbol:SNORD36A description:small nucleolar RNA, C/D box 36A [Source:HGNC Symbol;Acc:HGNC:10163]	26.822	20.514	32.8161	26.1416	63.4937	40.4238	29.0265	26.1416	10.2636	8.34342	41.0439	32.8161	19.6717	8.88671	1.4126	1.25435	partially-methylated
ensembl	ENST00000362883.1 ncrna chromosome:GRCh38:17:64146083:64146152:1 gene:ENSG00000199753.1 gene_biotype:snoRNA transcript_biotype:snoRNA gene_symbol:SNORD104 description:small nucleolar RNA, C/D box 104 [Source:HGNC Symbol;Acc:HGNC:32768]	13.4943	200.682	79.8027	225.679	11.6502	244.836	223.732	225.679	22.1415	28.4024	34.9824	13.4943	38.8264	2.73405	0.156735	0.0602108	not-methylated
ensembl	ENST00000362915.1 ncrna chromosome:GRCh38:11:811681:811814:1 gene:ENSG00000199785.1 gene_biotype:snoRNA transcript_biotype:snoRNA gene_symbol:SNORA52 description:small nucleolar RNA, H/ACA box 52 [Source:HGNC Symbol;Acc:HGNC:32645]	1.99916	3.08039	5.22074	5.38804	2.33005	3.0321	3.83351	3.08039	1.34648	0.0715959	3.18331	2.33005	1.7722	0.490573	0.834703	0.764071	partially-methylated
ensembl	ENST00000362918.1 ncrna chromosome:GRCh38:13:49095391:49095492:1 gene:ENSG00000199788.1 gene_biotype:misc_RNA transcript_biotype:misc_RNA gene_symbol:RNY3P2 description:RNA, Ro-associated Y3 pseudogene 2 [Source:HGNC Symbol;Acc:HGNC:42486]	0.767967	2.63343	1.83823	1.94069	1.15543	1.86135	2.14515	1.94069	0.424713	0.117631	1.25388	1.15543	0.541882	0.574455	0.603022	0.6152	partially-methylated
ensembl	ENST00000362931.1 ncrna chromosome:GRCh38:17:69985986:69986094:1 gene:ENSG00000199801.1 gene_biotype:misc_RNA transcript_biotype:misc_RNA gene_symbol:Y_RNA description:Y RNA [Source:RFAM;Acc:RF00019]	0.0100118	1.03268	0.0423109	0.871497	0.0497562	0.710498	0.871558	0.871497	0.161091	0.238698	0.0340263	0.0423109	0.0211277	0.0110384	0.13795	0.146486	not-methylated
ensembl	ENST00000362935.1 ncrna chromosome:GRCh38:20:63908955:63909119:1 gene:ENSG00000199805.1 gene_biotype:snRNA transcript_biotype:snRNA gene_symbol:RNU1-134P description:RNA, U1 small nuclear 134, pseudogene [Source:HGNC Symbol;Acc:HGNC:48476]	2.49041	0.247438	2.93657	0.19727	1.51685	0.152677	0.199129	0.19727	0.0474082	0.0661146	2.31461	2.49041	0.726005	0.66148	8.07215	8.71398	methylated
ensembl	ENST00000362969.1 ncrna chromosome:GRCh38:3:181822872:181822990:-1 gene:ENSG00000199839.1 gene_biotype:rRNA transcript_biotype:rRNA gene_symbol:RNA5SP150 description:RNA, 5S ribosomal pseudogene 150 [Source:HGNC Symbol;Acc:HGNC:43050]	1.99916	0.101329	0.745819	0.0458557	6.99014	0.0764396	0.0745413	0.0764396	0.0277852	0.0369007	3.24504	1.99916	3.30334	1.8582	19.1647	11.8973	methylated
ensembl	ENST00000363004.1 ncrna chromosome:GRCh38:18:24170505:24170623:-1 gene:ENSG00000199874.1 gene_biotype:rRNA transcript_biotype:rRNA gene_symbol:RNA5SP452 description:RNA, 5S ribosomal pseudogene 452 [Source:HGNC Symbol;Acc:HGNC:43352]	3.26145	0.0238967	2.23746	0	5.82511	0.0254799	0.0164588	0.0238967	0.0142757	0.0023472	3.77467	3.26145	1.84807	1.51817	33.2708	27.1311	methylated
ensembl	ENST00000363005.1 ncrna chromosome:GRCh38:11:93719603:93719715:1 gene:ENSG00000199875.1 gene_biotype:misc_RNA transcript_biotype:misc_RNA gene_symbol:Y_RNA description:Y RNA [Source:RFAM;Acc:RF00019]	0.130762	2.88791	0.630348	1.75798	0.192171	2.3833	2.34306	2.3833	0.566038	0.748139	0.31776	0.192171	0.272444	0.0910448	0.170999	0.117654	not-methylated
ensembl	ENST00000363009.1 ncrna chromosome:GRCh38:1:148263476:148263632:1 gene:ENSG00000199879.1 gene_biotype:snRNA transcript_biotype:snRNA gene_symbol:RNU1-120P description:RNA, U1 small nuclear 120, pseudogene [Source:HGNC Symbol;Acc:HGNC:48462]	0.441023	0.343098	0.458685	0.58783	0.230125	0.374836	0.435255	0.374836	0.133083	0.0470539	0.376611	0.441023	0.127168	0.0261856	0.890439	1.13939	partially-methylated
ensembl	ENST00000363013.1 ncrna chromosome:GRCh38:11:16842253:16842587:1 gene:ENSG00000199883.1 gene_biotype:misc_RNA transcript_biotype:misc_RNA gene_symbol:RN7SKP90 description:RNA, 7SK small nuclear pseudogene 90 [Source:HGNC Symbol;Acc:HGNC:45814]	4.50203	0.0952406	3.11026	0.122195	2.9553	0.144493	0.120643	0.122195	0.0246629	0.0330586	3.52253	3.11026	0.851803	0.229748	16.4181	14.4479	methylated
ensembl	ENST00000363046.1 ncrna chromosome:GRCh38:9:35657754:35658017:-1 gene:ENSG00000277027.1 gene_biotype:ribozyme transcript_biotype:ribozyme gene_symbol:RMRP description:RNA component of mitochondrial RNA processing endoribonuclease [Source:HGNC Symbol;Acc:HGNC:10031]	34.3605	5.39575	37.5396	7.05031	29.7081	6.78613	6.41073	6.78613	0.888866	0.391669	33.8694	34.3605	3.93878	4.71323	5.21745	5.00434	methylated
ensembl	ENST00000363064.1 ncrna chromosome:GRCh38:1:85592280:85592356:1 gene:ENSG00000199934.1 gene_biotype:snoRNA transcript_biotype:snoRNA gene_symbol:SNORD81 description:Small nucleolar RNA SNORD81 [Source:RFAM;Acc:RF00136]	0.249895	3.6149	2.98328	4.23707	0.932018	3.79522	3.8824	3.79522	0.320111	0.267345	1.3884	0.932018	1.42269	1.01132	0.373744	0.264944	partially-methylated
ensembl	ENST00000363068.1 ncrna chromosome:GRCh38:6:38565950:38566055:1 gene:ENSG00000199938.1 gene_biotype:misc_RNA transcript_biotype:misc_RNA gene_symbol:Y_RNA description:Y RNA [Source:RFAM;Acc:RF00019]	0.0100118	1.31371	0.0423109	0.934734	0.0497562	0.856747	1.03506	0.934734	0.244446	0.115624	0.0340263	0.0423109	0.0211277	0.0110384	0.118078	0.137534	not-methylated
ensembl	ENST00000363079.2 ncrna chromosome:GRCh38:16:86275429:86275523:-1 gene:ENSG00000199949.2 gene_biotype:misc_RNA transcript_biotype:misc_RNA gene_symbol:Y_RNA description:Y RNA [Source:RFAM;Acc:RF00019]	0.114257	0.437387	0.037291	0.714038	0.718722	0.749364	0.633596	0.714038	0.170838	0.0523751	0.29009	0.114257	0.373195	0.114109	0.53175	0.263202	partially-methylated
ensembl	ENST00000363091.1 ncrna chromosome:GRCh38:17:76561109:76561192:1 gene:ENSG00000199961.1 gene_biotype:snoRNA transcript_biotype:snoRNA gene_symbol:SNORD1B description:small nucleolar RNA, C/D box 1B [Source:HGNC Symbol;Acc:HGNC:32676]	25.4893	125.384	43.2575	101.823	41.9408	74.6815	100.629	101.823	25.3724	34.9325	36.8959	41.9408	9.90032	1.95214	0.36728	0.412478	partially-methylated
ensembl	ENST00000363120.1 ncrna chromosome:GRCh38:5:140711275:140711373:1 gene:ENSG00000199990.1 gene_biotype:misc_RNA transcript_biotype:misc_RNA gene_symbol:VTRNA1-1 description:vault RNA 1-1 [Source:HGNC Symbol;Acc:HGNC:12654]	3.04872	49.8216	13.0518	48.5612	3.49507	64.6233	54.3354	49.8216	8.93186	1.86879	6.53187	3.49507	5.65086	0.66176	0.12183	0.0720142	not-methylated
ensembl	ENST00000363156.1 ncrna chromosome:GRCh38:9:38147428:38147561:1 gene:ENSG00000200026.1 gene_biotype:snoRNA transcript_biotype:snoRNA gene_symbol:U8 description:U8 small nucleolar RNA [Source:RFAM;Acc:RF00096]	4.93542	9.23561	9.44704	9.83146	4.75718	10.0272	9.69808	9.83146	0.412294	0.290165	6.37988	4.93542	2.65774	0.264269	0.661342	0.507018	partially-methylated
ensembl	ENST00000363171.1 ncrna chromosome:GRCh38:9:75181520:75181621:-1 gene:ENSG00000200041.1 gene_biotype:misc_RNA transcript_biotype:misc_RNA gene_symbol:Y_RNA description:Y RNA [Source:RFAM;Acc:RF00019]	0.582818	3.60328	0.779069	2.74332	0.612479	2.74748	3.03136	2.74748	0.4953	0.006174	0.658122	0.612479	0.105788	0.0439751	0.242106	0.250214	not-methylated
ensembl	ENST00000363187.1 ncrna chromosome:GRCh38:22:21389191:21389491:1 gene:ENSG00000200057.1 gene_biotype:misc_RNA transcript_biotype:misc_RNA gene_symbol:RN7SKP63 description:RNA, 7SK small nuclear pseudogene 63 [Source:HGNC Symbol;Acc:HGNC:45787]	3.12443	0.0378838	6.49344	0.0678639	6.88588	0.0932582	0.0663353	0.0678639	0.0277189	0.0376496	5.50125	6.49344	2.06772	0.581835	33.6744	39.2785	methylated
ensembl	ENST00000363194.1 ncrna chromosome:GRCh38:13:49908634:49908730:-1 gene:ENSG00000200064.1 gene_biotype:misc_RNA transcript_biotype:misc_RNA gene_symbol:RNY4P9 description:RNA, Ro-associated Y4 pseudogene 9 [Source:HGNC Symbol;Acc:HGNC:34058]	0.0761379	1.9303	0.299296	2.09683	0.020804	1.78555	1.93756	1.9303	0.155765	0.214603	0.132079	0.0761379	0.147433	0.0820381	0.113901	0.0867547	not-methylated
ensembl	ENST00000363214.1 ncrna chromosome:GRCh38:16:89561434:89561517:1 gene:ENSG00000200084.1 gene_biotype:snoRNA transcript_biotype:snoRNA gene_symbol:SNORD68 description:small nucleolar RNA, C/D box 68 [Source:HGNC Symbol;Acc:HGNC:32729]	4.9979	323.066	38.0368	343.551	3.49507	419.042	361.886	343.551	50.5466	30.3702	15.5099	4.9979	19.5233	2.22809	0.043123	0.0148345	not-methylated
ensembl	ENST00000363217.1 ncrna chromosome:GRCh38:1:28508559:28508762:1 gene:ENSG00000200087.1 gene_biotype:snoRNA transcript_biotype:snoRNA gene_symbol:SNORA73B description:small nucleolar RNA, H/ACA box 73B [Source:HGNC Symbol;Acc:HGNC:10116]	23.7817	4.26087	12.6789	3.34555	19.417	5.15118	4.25253	4.26087	0.90284	1.31996	18.6259	19.417	5.59349	6.47098	4.30229	4.47549	methylated
ensembl	ENST00000363220.1 ncrna chromosome:GRCh38:11:47726894:47726992:-1 gene:ENSG00000200090.1 gene_biotype:misc_RNA transcript_biotype:misc_RNA gene_symbol:Y_RNA description:Y RNA [Source:RFAM;Acc:RF00019]	1.728	3.23774	4.98756	2.63977	1.44108	2.74685	2.87479	2.74685	0.318849	0.158758	2.71888	1.728	1.96997	0.425401	0.947591	0.642114	partially-methylated
ensembl	ENST00000363248.1 ncrna chromosome:GRCh38:3:170244782:170244881:1 gene:ENSG00000200118.1 gene_biotype:misc_RNA transcript_biotype:misc_RNA gene_symbol:Y_RNA description:Y RNA [Source:RFAM;Acc:RF00019]	0.781893	2.65437	1.83823	1.94618	1.15543	1.86015	2.15356	1.94618	0.435837	0.127547	1.25852	1.15543	0.535662	0.553808	0.602831	0.61355	partially-methylated
ensembl	ENST00000363251.2 ncrna chromosome:GRCh38:2:175176493:175176586:-1 gene:ENSG00000200121.2 gene_biotype:misc_RNA transcript_biotype:misc_RNA gene_symbol:Y_RNA description:Y RNA [Source:RFAM;Acc:RF00019]	0.0761379	1.27612	0.150132	1.42373	0.020804	1.29012	1.32999	1.29012	0.0814839	0.0207529	0.0823579	0.0761379	0.0648879	0.0820381	0.127524	0.126707	not-methylated
ensembl	ENST00000363286.1 ncrna chromosome:GRCh38:15:65304677:65304792:1 gene:ENSG00000200156.1 gene_biotype:snRNA transcript_biotype:snRNA gene_symbol:RNU5B-1 description:RNA, U5B small nuclear 1 [Source:HGNC Symbol;Acc:HGNC:10212]	136.372	10.3608	150.059	15.5705	99.9245	19.8261	15.2525	15.5705	4.74065	6.30936	128.785	136.372	25.914	20.2914	8.39509	8.70889	methylated
ensembl	ENST00000363299.1 ncrna chromosome:GRCh38:1:44731055:44731170:-1 gene:ENSG00000200169.1 gene_biotype:snRNA transcript_biotype:snRNA gene_symbol:RNU5D-1 description:RNA, U5D small nuclear 1 [Source:HGNC Symbol;Acc:HGNC:10214]	2.98277	1.66798	2.51093	2.18712	2.02379	3.31896	2.39135	2.18712	0.84423	0.769682	2.50583	2.51093	0.479514	0.699561	1.04595	1.14158	partially-methylated
ensembl	ENST00000363301.1 ncrna chromosome:GRCh38:1:44153385:44153480:-1 gene:ENSG00000200171.1 gene_biotype:misc_RNA transcript_biotype:misc_RNA gene_symbol:Y_RNA description:Y RNA [Source:RFAM;Acc:RF00019]	0.0761379	1.25673	0.150132	1.38878	0	1.22985	1.29179	1.25673	0.0850682	0.0398513	0.0754232	0.0761379	0.0750684	0.109703	0.126042	0.129825	not-methylated
ensembl	ENST00000363306.1 ncrna chromosome:GRCh38:10:86889569:86889733:1 gene:ENSG00000200176.1 gene_biotype:snRNA transcript_biotype:snRNA gene_symbol:RNU1-19P description:RNA, U1 small nuclear 19, pseudogene [Source:HGNC Symbol;Acc:HGNC:41945]	6.17	0.060945	3.95709	0.0390671	2.26844	0.0340049	0.0446723	0.0390671	0.014318	0.00750524	4.13184	3.95709	1.95664	2.50359	29.2512	29.1736	methylated
ensembl	ENST00000363312.1 ncrna chromosome:GRCh38:3:169764610:169765047:-1 gene:ENSG00000277925.1 gene_biotype:misc_RNA transcript_biotype:misc_RNA gene_symbol:Telomerase-vert description:Vertebrate telomerase RNA [Source:RFAM;Acc:RF00024]	1.12453	0.744766	1.11873	1.06614	0.291256	0.738916	0.849942	0.744766	0.18726	0.00867381	0.844837	1.11873	0.479424	0.00859591	0.994626	1.44268	partially-methylated
ensembl	ENST00000363315.1 ncrna chromosome:GRCh38:17:76558791:76558868:1 gene:ENSG00000274091.1 gene_biotype:snoRNA transcript_biotype:snoRNA gene_symbol:SNORD1C description:small nucleolar RNA, C/D box 1C [Source:HGNC Symbol;Acc:HGNC:32677]	3.24863	10.1552	5.96655	15.4992	11.4561	12.7909	12.8151	12.7909	2.67211	3.90772	6.89042	5.96655	4.18098	4.02959	0.541259	0.470608	partially-methylated
ensembl	ENST00000363331.1 ncrna chromosome:GRCh38:11:3665164:3665259:-1 gene:ENSG00000200201.1 gene_biotype:misc_RNA transcript_biotype:misc_RNA gene_symbol:Y_RNA description:Y RNA [Source:RFAM;Acc:RF00019]	0.746377	3.58241	1.37977	3.68252	2.08762	2.7341	3.33301	3.58241	0.521082	0.148423	1.40459	1.37977	0.670965	0.939062	0.438271	0.401847	partially-methylated
ensembl	ENST00000363334.1 ncrna chromosome:GRCh38:16:3086143:3086300:1 gene:ENSG00000200204.1 gene_biotype:snRNA transcript_biotype:snRNA gene_symbol:RNU1-22P description:RNA, U1 small nuclear 22, pseudogene [Source:HGNC Symbol;Acc:HGNC:41963]	2.53699	0.194551	2.77278	0.161319	1.60211	0.159417	0.171763	0.161319	0.0197587	0.00281972	2.30396	2.53699	0.619151	0.349592	8.84581	10.0911	methylated
ensembl	ENST00000363341.1 ncrna chromosome:GRCh38:13:95336106:95336201:-1 gene:ENSG00000200211.1 gene_biotype:misc_RNA transcript_biotype:misc_RNA gene_symbol:RNY4P27 description:RNA, Ro-associated Y4 pseudogene 27 [Source:HGNC Symbol;Acc:HGNC:42495]	0.240374	2.25074	0.376837	3.00179	1.03021	2.68231	2.64495	2.68231	0.376916	0.473656	0.54914	0.376837	0.422168	0.202321	0.236485	0.171381	not-methylated
ensembl	ENST00000363367.1 ncrna chromosome:GRCh38:19:9819954:9820094:1 gene:ENSG00000200237.1 gene_biotype:snoRNA transcript_biotype:snoRNA gene_symbol:SNORA70 description:Small nucleolar RNA SNORA70 [Source:RFAM;Acc:RF00156]	0.749685	2.02955	0.186455	5.61761	0.699014	4.92343	4.1902	4.92343	1.90309	1.0292	0.545051	0.699014	0.311585	0.0751247	0.150355	0.159058	not-methylated
ensembl	ENST00000363373.1 ncrna chromosome:GRCh38:5:6848127:6848462:-1 gene:ENSG00000200243.1 gene_biotype:misc_RNA transcript_biotype:misc_RNA gene_symbol:RN7SKP79 description:RNA, 7SK small nuclear pseudogene 79 [Source:HGNC Symbol;Acc:HGNC:45803]	4.12794	0.1101	5.80814	0.113698	3.65297	0.141528	0.121776	0.113698	0.0172003	0.0053344	4.52968	4.12794	1.13236	0.704189	20.8755	19.7846	methylated
ensembl	ENST00000363389.1 ncrna chromosome:GRCh38:19:49491175:49491260:1 gene:ENSG00000200259.1 gene_biotype:snoRNA transcript_biotype:snoRNA gene_symbol:SNORD35A description:small nucleolar RNA, C/D box 35A [Source:HGNC Symbol;Acc:HGNC:10162]	9.496	8.7548	24.612	13.0918	5.2426	13.224	11.6902	13.0918	2.543	0.196069	13.1169	9.496	10.1797	6.30609	1.121	0.727422	partially-methylated
ensembl	ENST00000363421.1 ncrna chromosome:GRCh38:X:117914244:117914345:-1 gene:ENSG00000200291.1 gene_biotype:misc_RNA transcript_biotype:misc_RNA gene_symbol:Y_RNA description:Y RNA [Source:RFAM;Acc:RF00019]	2.76639	4.23556	5.49344	3.22595	2.32506	3.61781	3.69311	3.61781	0.508998	0.580961	3.5283	2.76639	1.71611	0.654311	0.95655	0.770989	partially-methylated
ensembl	ENST00000363439.1 ncrna chromosome:GRCh38:12:49132853:49132947:-1 gene:ENSG00000200309.1 gene_biotype:misc_RNA transcript_biotype:misc_RNA gene_symbol:Y_RNA description:Y RNA [Source:RFAM;Acc:RF00019]	0.0761379	1.29366	0.150132	1.42908	0.020804	1.25184	1.32486	1.29366	0.0926443	0.0619998	0.0823579	0.0761379	0.0648879	0.0820381	0.127983	0.126385	not-methylated
ensembl	ENST00000363442.1 ncrna chromosome:GRCh38:14:89712511:89712823:1 gene:ENSG00000200312.1 gene_biotype:misc_RNA transcript_biotype:misc_RNA gene_symbol:RN7SKP255 description:RNA, 7SK small nuclear pseudogene 255 [Source:HGNC Symbol;Acc:HGNC:45979]	12.0005	0.211618	9.51809	0.233387	8.15047	0.337143	0.260716	0.233387	0.0670766	0.0322756	9.8897	9.51809	1.95175	2.02763	27.6941	28.8496	methylated
ensembl	ENST00000363444.1 ncrna chromosome:GRCh38:6:106454828:106454929:1 gene:ENSG00000200314.1 gene_biotype:misc_RNA transcript_biotype:misc_RNA gene_symbol:Y_RNA description:Y RNA [Source:RFAM;Acc:RF00019]	1.4618	5.33776	1.63327	4.68309	0.889135	4.86464	4.96183	4.86464	0.337983	0.269162	1.32807	1.4618	0.389676	0.254234	0.282125	0.314584	partially-methylated
ensembl	ENST00000363450.1 ncrna chromosome:GRCh38:3:186787300:186787431:1 gene:ENSG00000200320.1 gene_biotype:snoRNA transcript_biotype:snoRNA gene_symbol:SNORA63 description:small nucleolar RNA, H/ACA box 63 [Source:HGNC Symbol;Acc:HGNC:10106]	21.366	1.21088	29.087	0.962969	28.8343	1.04467	1.07284	1.04467	0.126332	0.121135	26.4291	28.8343	4.38658	0.374564	22.6195	25.2773	methylated
ensembl	ENST00000363462.1 ncrna chromosome:GRCh38:22:41648089:41648190:-1 gene:ENSG00000200332.1 gene_biotype:misc_RNA transcript_biotype:misc_RNA gene_symbol:Y_RNA description:Y RNA [Source:RFAM;Acc:RF00019]	0.0555661	0.521707	0.203064	0.506633	0.0102195	0.422453	0.483598	0.506633	0.0534866	0.0223492	0.0896164	0.0555661	0.10083	0.0672309	0.324909	0.256442	partially-methylated
ensembl	ENST00000363484.1 ncrna chromosome:GRCh38:20:38433865:38433998:-1 gene:ENSG00000200354.1 gene_biotype:snoRNA transcript_biotype:snoRNA gene_symbol:SNORA71D description:small nucleolar RNA, H/ACA box 71D [Source:HGNC Symbol;Acc:HGNC:32657]	0.999579	0.378294	1.49164	0.664907	2.52422	0.382198	0.475133	0.382198	0.164361	0.0057879	1.67181	1.49164	0.778123	0.729527	3.0807	3.3008	partially-methylated
ensembl	ENST00000363509.1 ncrna chromosome:GRCh38:3:56072104:56072407:1 gene:ENSG00000200379.1 gene_biotype:misc_RNA transcript_biotype:misc_RNA gene_symbol:RN7SKP45 description:RNA, 7SK small nuclear pseudogene 45 [Source:HGNC Symbol;Acc:HGNC:45769]	3.04379	0.0302719	7.48963	0.0722374	7.70482	0.0893262	0.0639451	0.0722374	0.0303879	0.0253358	6.07941	7.48963	2.63113	0.319047	37.6919	44.0649	methylated
ensembl	ENST00000363538.1 ncrna chromosome:GRCh38:1:204562413:204562521:-1 gene:ENSG00000200408.1 gene_biotype:rRNA transcript_biotype:rRNA gene_symbol:RNA5SP74 description:RNA, 5S ribosomal pseudogene 74 [Source:HGNC Symbol;Acc:HGNC:42851]	21.9907	0.081063	17.1538	0.0534983	27.0868	0.0254799	0.053347	0.0534983	0.0277919	0.0408674	22.0771	21.9907	4.96703	7.17119	144.62	143.915	methylated
ensembl	ENST00000363552.1 ncrna chromosome:GRCh38:X:87146733:87146804:1 gene:ENSG00000200422.1 gene_biotype:snoRNA transcript_biotype:snoRNA gene_symbol:SNORD45 description:Small nucleolar RNA SNORD45 [Source:RFAM;Acc:RF00279]	1.58267	11.2661	4.22631	12.2588	3.49507	12.0859	11.8703	12.0859	0.530328	0.256206	3.10135	3.49507	1.36509	1.08414	0.267442	0.295018	partially-methylated
ensembl	ENST00000363558.1 ncrna chromosome:GRCh38:12:50743568:50743684:1 gene:ENSG00000200428.1 gene_biotype:misc_RNA transcript_biotype:misc_RNA gene_symbol:Y_RNA description:Y RNA [Source:RFAM;Acc:RF00019]	0.208721	3.3274	7.6726	1.9471	4.63942	2.82255	2.69901	2.82255	0.698392	0.748488	4.17358	4.63942	3.75368	4.497	1.52682	1.62167	partially-methylated
ensembl	ENST00000363566.1 ncrna chromosome:GRCh38:X:112661657:112661768:1 gene:ENSG00000200436.1 gene_biotype:misc_RNA transcript_biotype:misc_RNA gene_symbol:Y_RNA description:Y RNA [Source:RFAM;Acc:RF00019]	0.0837733	3.16911	0.418623	2.40267	0.124958	2.51756	2.69645	2.51756	0.413349	0.170345	0.209118	0.124958	0.182601	0.0610605	0.11054	0.0859418	not-methylated
ensembl	ENST00000363593.1 ncrna chromosome:GRCh38:17:8173454:8173587:-1 gene:ENSG00000200463.1 gene_biotype:snoRNA transcript_biotype:snoRNA gene_symbol:SNORD118 description:small nucleolar RNA, C/D box 118 [Source:HGNC Symbol;Acc:HGNC:32952]	63.5982	97.7775	78.6839	65.1143	47.5718	95.9516	86.2811	95.9516	18.3537	2.70706	63.2846	63.5982	15.5585	22.3661	0.733779	0.663167	partially-methylated
ensembl	ENST00000363618.1 ncrna chromosome:GRCh38:2:76445079:76445410:-1 gene:ENSG00000200488.1 gene_biotype:misc_RNA transcript_biotype:misc_RNA gene_symbol:RN7SKP203 description:RNA, 7SK small nuclear pseudogene 203 [Source:HGNC Symbol;Acc:HGNC:45927]	31.8337	0.332038	47.5523	0.501619	42.9255	0.66542	0.499693	0.501619	0.166699	0.242851	40.7705	42.9255	8.07783	6.85961	68.1524	71.5162	methylated
ensembl	ENST00000363624.1 ncrna chromosome:GRCh38:20:16670641:16670742:-1 gene:ENSG00000200494.1 gene_biotype:misc_RNA transcript_biotype:misc_RNA gene_symbol:Y_RNA description:Y RNA [Source:RFAM;Acc:RF00019]	0.609325	4.11083	1.55825	3.76947	0.0791493	3.8233	3.9012	3.8233	0.183527	0.0798133	0.748907	0.609325	0.749363	0.786038	0.212163	0.180798	not-methylated
ensembl	ENST00000363626.1 ncrna chromosome:GRCh38:11:123301390:123301523:1 gene:ENSG00000200496.1 gene_biotype:snoRNA transcript_biotype:snoRNA gene_symbol:U8 description:U8 small nucleolar RNA [Source:RFAM;Acc:RF00096]	2.24905	1.09942	0.745819	1.19989	1.16502	1.57975	1.29302	1.19989	0.253348	0.148962	1.38663	1.16502	0.775733	0.621511	1.0672	0.973177	partially-methylated
ensembl	ENST00000363636.1 ncrna chromosome:GRCh38:14:99583017:99583118:1 gene:ENSG00000200506.1 gene_biotype:misc_RNA transcript_biotype:misc_RNA gene_symbol:Y_RNA description:Y RNA [Source:RFAM;Acc:RF00019]	1.18016	5.95605	1.16554	5.02481	0.751549	5.26988	5.41691	5.26988	0.482715	0.36335	1.03241	1.16554	0.243347	0.0216727	0.205262	0.235673	not-methylated
ensembl	ENST00000363651.1 ncrna chromosome:GRCh38:4:157768013:157768113:-1 gene:ENSG00000200521.1 gene_biotype:misc_RNA transcript_biotype:misc_RNA gene_symbol:Y_RNA description:Y RNA [Source:RFAM;Acc:RF00019]	1.0354	5.19104	1.21835	4.33462	0.604388	4.13114	4.55227	4.33462	0.562473	0.301683	0.952714	1.0354	0.315224	0.271248	0.22628	0.256031	not-methylated
ensembl	ENST00000363656.1 ncrna chromosome:GRCh38:13:39785415:39785510:-1 gene:ENSG00000200526.1 gene_biotype:misc_RNA transcript_biotype:misc_RNA gene_symbol:RNY4P14 description:RNA, Ro-associated Y4 pseudogene 14 [Source:HGNC Symbol;Acc:HGNC:34064]	0.0256386	0.599182	0.037291	0.870075	0.608989	0.997268	0.822175	0.870075	0.20332	0.188576	0.223973	0.037291	0.333485	0.0172759	0.351314	0.141526	partially-methylated
ensembl	ENST00000363660.1 ncrna chromosome:GRCh38:19:49497720:49497806:1 gene:ENSG00000200530.1 gene_biotype:snoRNA transcript_biotype:snoRNA gene_symbol:SNORD35B description:small nucleolar RNA, C/D box 35B [Source:HGNC Symbol;Acc:HGNC:17365]	0.49979	5.0867	6.71237	5.18169	1.16502	5.17241	5.14693	5.17241	0.0523691	0.0137612	2.7924	1.16502	3.41106	0.986275	0.551254	0.239933	partially-methylated
ensembl	ENST00000363664.1 ncrna chromosome:GRCh38:6:132817219:132817348:1 gene:ENSG00000200534.1 gene_biotype:snoRNA transcript_biotype:snoRNA gene_symbol:SNORA33 description:small nucleolar RNA, H/ACA box 33 [Source:HGNC Symbol;Acc:HGNC:32623]	4.748	2.72574	11.1873	1.42153	4.07758	2.80278	2.31668	2.72574	0.776186	0.114221	6.67096	4.748	3.9256	0.993968	2.80175	1.71566	partially-methylated
ensembl	ENST00000363667.1 ncrna chromosome:GRCh38:11:117015897:117015992:1 gene:ENSG00000200537.1 gene_biotype:misc_RNA transcript_biotype:misc_RNA gene_symbol:RNY4P6 description:RNA, Ro-associated Y4 pseudogene 6 [Source:HGNC Symbol;Acc:HGNC:34055]	0.118734	1.84886	0.187423	2.26657	0.202764	2.03921	2.05155	2.03921	0.209125	0.282206	0.16964	0.187423	0.0447487	0.0227452	0.125324	0.134359	not-methylated
ensembl	ENST00000363673.1 ncrna chromosome:GRCh38:16:81961926:81962243:1 gene:ENSG00000260682.3 gene_biotype:misc_RNA transcript_biotype:misc_RNA gene_symbol:RN7SKP176 description:RNA, 7SK small nuclear pseudogene 176 [Source:HGNC Symbol;Acc:HGNC:45900]	35.2871	0.471518	45.6174	0.654374	41.7735	0.739216	0.621702	0.654374	0.136807	0.125787	40.8927	41.7735	5.22115	5.69901	56.8	55.5076	methylated
ensembl	ENST00000363674.1 ncrna chromosome:GRCh38:9:33352788:33352874:-1 gene:ENSG00000200544.1 gene_biotype:misc_RNA transcript_biotype:misc_RNA gene_symbol:Y_RNA description:Y RNA [Source:RFAM;Acc:RF00019]	0.273342	1.80528	0.150563	1.37443	0.0253266	1.27957	1.48643	1.37443	0.28018	0.140646	0.149744	0.150563	0.12401	0.182033	0.157425	0.169939	not-methylated
ensembl	ENST00000363745.1 ncrna chromosome:GRCh38:11:33004250:33004345:-1 gene:ENSG00000200615.1 gene_biotype:misc_RNA transcript_biotype:misc_RNA gene_symbol:Y_RNA description:Y RNA [Source:RFAM;Acc:RF00019]	26.1515	340.975	73.111	332.491	28.1107	305.305	326.257	332.491	18.6344	12.5793	42.4578	28.1107	26.5646	2.90476	0.130402	0.0848212	not-methylated
ensembl	ENST00000363753.1 ncrna chromosome:GRCh38:15:66503243:66503314:-1 gene:ENSG00000200623.1 gene_biotype:snoRNA transcript_biotype:snoRNA gene_symbol:SNORD18A description:small nucleolar RNA, C/D box 18A [Source:HGNC Symbol;Acc:HGNC:32714]	44.6479	246.259	122.314	478.871	62.9112	377.535	367.555	377.535	116.627	150.241	76.6245	62.9112	40.6086	27.0772	0.208686	0.166857	not-methylated
ensembl	ENST00000363804.1 ncrna chromosome:GRCh38:1:173791548:173791887:1 gene:ENSG00000200674.1 gene_biotype:misc_RNA transcript_biotype:misc_RNA gene_symbol:RN7SKP160 description:RNA, 7SK small nuclear pseudogene 160 [Source:HGNC Symbol;Acc:HGNC:45884]	10.0111	0.962239	19.5785	1.90476	22.6279	1.95642	1.60781	1.90476	0.559674	0.0765872	17.4058	19.5785	6.58304	4.52104	10.2505	9.81589	methylated
ensembl	ENST00000363836.1 ncrna chromosome:GRCh38:6:38207274:38207345:1 gene:ENSG00000200706.1 gene_biotype:snoRNA transcript_biotype:snoRNA gene_symbol:SNORD45 description:Small nucleolar RNA SNORD45 [Source:RFAM;Acc:RF00279]	1.58267	11.2661	4.22631	12.2588	3.49507	12.0859	11.8703	12.0859	0.530328	0.256206	3.10135	3.49507	1.36509	1.08414	0.267442	0.295018	partially-methylated
ensembl	ENST00000363872.1 ncrna chromosome:GRCh38:14:55651534:55651634:1 gene:ENSG00000200742.1 gene_biotype:misc_RNA transcript_biotype:misc_RNA gene_symbol:Y_RNA description:Y RNA [Source:RFAM;Acc:RF00019]	0.369438	0.985351	0.534162	0.853722	0.484893	0.926365	0.921813	0.926365	0.0659327	0.087453	0.462831	0.484893	0.0845492	0.0730464	0.550816	0.569868	partially-methylated
ensembl	ENST00000363891.1 ncrna chromosome:GRCh38:4:4920770:4921064:-1 gene:ENSG00000200761.1 gene_biotype:misc_RNA transcript_biotype:misc_RNA gene_symbol:RN7SKP113 description:RNA, 7SK small nuclear pseudogene 113 [Source:HGNC Symbol;Acc:HGNC:45837]	2.60513	0.0531798	5.27908	0.0806268	6.3815	0.120156	0.0846542	0.0806268	0.0336691	0.0406928	4.75524	5.27908	1.94192	1.63444	26.2937	29.7801	methylated
ensembl	ENST00000363894.1 ncrna chromosome:GRCh38:2:207687960:207688059:1 gene:ENSG00000200764.1 gene_biotype:misc_RNA transcript_biotype:misc_RNA gene_symbol:Y_RNA description:Y RNA [Source:RFAM;Acc:RF00019]	0.358573	0.674843	0.534162	0.613698	0.484893	0.556779	0.615106	0.613698	0.0590447	0.0843883	0.459209	0.484893	0.0905684	0.0730464	0.781994	0.819524	partially-methylated
ensembl	ENST00000363899.1 ncrna chromosome:GRCh38:7:92202243:92202334:-1 gene:ENSG00000200769.1 gene_biotype:misc_RNA transcript_biotype:misc_RNA gene_symbol:Y_RNA description:Y RNA [Source:RFAM;Acc:RF00019]	0.00324539	0.374622	0.0447492	0.387544	0	0.315565	0.359244	0.374622	0.0383744	0.0191582	0.0159982	0.00324539	0.0249519	0.00481161	0.252585	0.217532	partially-methylated
ensembl	ENST00000363913.1 ncrna chromosome:GRCh38:17:72663823:72664152:-1 gene:ENSG00000200783.1 gene_biotype:misc_RNA transcript_biotype:misc_RNA gene_symbol:RN7SKP180 description:RNA, 7SK small nuclear pseudogene 180 [Source:HGNC Symbol;Acc:HGNC:45904]	9.99327	0.108295	12.1974	0.190133	11.5827	0.238427	0.178951	0.190133	0.0657827	0.0715999	11.2578	11.5827	1.13742	0.911281	40.7161	40.2668	methylated
ensembl	ENST00000363915.1 ncrna chromosome:GRCh38:14:21397292:21397401:-1 gene:ENSG00000200785.1 gene_biotype:snoRNA transcript_biotype:snoRNA gene_symbol:SNORD8 description:small nucleolar RNA, C/D box 8 [Source:HGNC Symbol;Acc:HGNC:20159]	1.49937	8.9068	5.22074	27.0319	1.16502	18.9061	18.2816	18.9061	9.07869	12.0474	2.62838	1.49937	2.25126	0.495702	0.14843	0.0841505	not-methylated
ensembl	ENST00000363922.1 ncrna chromosome:GRCh38:21:32377187:32377322:-1 gene:ENSG00000200792.1 gene_biotype:snoRNA transcript_biotype:snoRNA gene_symbol:SNORA80A description:small nucleolar RNA, H/ACA box 80A [Source:HGNC Symbol;Acc:HGNC:32666]	0.999579	0.363095	0.248606	0.569375	0.291256	0.624256	0.518909	0.569375	0.137701	0.0813676	0.513147	0.291256	0.421802	0.0632318	0.990691	0.584509	partially-methylated
ensembl	ENST00000363925.1 ncrna chromosome:GRCh38:12:120293097:120293237:-1 gene:ENSG00000200795.1 gene_biotype:snRNA transcript_biotype:snRNA gene_symbol:RNU4-1 description:RNA, U4 small nuclear 1 [Source:HGNC Symbol;Acc:HGNC:10192]	57.2291	3.25494	53.4223	3.25905	38.8494	3.28904	3.26768	3.25905	0.0186159	0.00608328	49.8336	53.4223	9.70115	5.64393	14.8273	15.9338	methylated
ensembl	ENST00000363961.1 ncrna chromosome:GRCh38:9:133350095:133350168:1 gene:ENSG00000200831.1 gene_biotype:snoRNA transcript_biotype:snoRNA gene_symbol:SNORD36B description:small nucleolar RNA, C/D box 36B [Source:HGNC Symbol;Acc:HGNC:10164]	20.4914	80.3638	26.4766	30.9755	16.8928	63.2155	58.1849	63.2155	25.0755	25.4241	21.2869	20.4914	4.84115	5.33521	0.366937	0.325219	partially-methylated
ensembl	ENST00000363981.1 ncrna chromosome:GRCh38:11:62855012:62855083:-1 gene:ENSG00000275996.1 gene_biotype:snoRNA transcript_biotype:snoRNA gene_symbol:SNORD27 description:small nucleolar RNA, C/D box 27 [Source:HGNC Symbol;Acc:HGNC:10149]	5.74758	16.5429	6.71237	11.0741	2.67955	15.4	14.339	15.4	2.88464	1.69447	5.0465	5.74758	2.10584	1.4304	0.35643	0.377263	partially-methylated
ensembl	ENST00000363985.1 ncrna chromosome:GRCh38:11:108084913:108085014:1 gene:ENSG00000200855.1 gene_biotype:misc_RNA transcript_biotype:misc_RNA gene_symbol:Y_RNA description:Y RNA [Source:RFAM;Acc:RF00019]	0.940568	4.4647	0.779069	3.71281	0.604388	3.54777	3.90842	3.71281	0.488764	0.244691	0.774675	0.779069	0.168133	0.239439	0.218209	0.230557	not-methylated
ensembl	ENST00000364009.1 ncrna chromosome:GRCh38:11:123058077:123058161:-1 gene:ENSG00000200879.1 gene_biotype:snoRNA transcript_biotype:snoRNA gene_symbol:SNORD14E description:small nucleolar RNA, C/D box 14E [Source:HGNC Symbol;Acc:HGNC:30354]	17.8258	30.5447	37.291	25.7155	12.6211	30.544	28.9347	30.544	2.78794	0.00107694	22.5793	17.8258	13.0037	7.71657	0.781109	0.584971	partially-methylated
ensembl	ENST00000364018.1 ncrna chromosome:GRCh38:17:45071442:45071543:1 gene:ENSG00000200888.1 gene_biotype:misc_RNA transcript_biotype:misc_RNA gene_symbol:Y_RNA description:Y RNA [Source:RFAM;Acc:RF00019]	0.501708	3.32914	0.737634	2.57634	0.539665	2.527	2.81083	2.57634	0.44955	0.0731531	0.593002	0.539665	0.126685	0.0562747	0.238078	0.239007	not-methylated
ensembl	ENST00000364033.1 ncrna chromosome:GRCh38:17:48949361:48949520:-1 gene:ENSG00000200903.1 gene_biotype:snRNA transcript_biotype:snRNA gene_symbol:RNU1-42P description:RNA, U1 small nuclear 42, pseudogene [Source:HGNC Symbol;Acc:HGNC:48384]	7.34282	0.298332	9.97492	0.879893	4.42035	0.450704	0.542976	0.450704	0.301561	0.225906	7.24603	7.34282	2.77855	3.90235	11.425	13.5151	methylated
ensembl	ENST00000364043.1 ncrna chromosome:GRCh38:1:44776490:44776593:1 gene:ENSG00000200913.1 gene_biotype:snoRNA transcript_biotype:snoRNA gene_symbol:SNORD46 description:small nucleolar RNA, C/D box 46 [Source:HGNC Symbol;Acc:HGNC:10186]	2.24905	58.8315	39.1555	107.451	9.02893	115.373	93.8852	107.451	30.6147	11.7443	16.8112	9.02893	19.6455	10.0518	0.179934	0.0848797	not-methylated
ensembl	ENST00000364089.1 ncrna chromosome:GRCh38:5:139278781:139278978:1 gene:ENSG00000200959.1 gene_biotype:snoRNA transcript_biotype:snoRNA gene_symbol:SNORA74A description:small nucleolar RNA, H/ACA box 74A [Source:HGNC Symbol;Acc:HGNC:10119]	14.7438	0.592773	12.6789	0.894186	36.9895	0.891795	0.792918	0.891795	0.173335	0.00354479	21.4707	14.7438	13.4792	3.06137	24.1576	14.9666	methylated
ensembl	ENST00000364102.1 ncrna chromosome:GRCh38:1:210374154:210374267:-1 gene:ENSG00000200972.1 gene_biotype:snRNA transcript_biotype:snRNA gene_symbol:RNU5A-8P description:RNA, U5A small nuclear 8, pseudogene [Source:HGNC Symbol;Acc:HGNC:42530]	3.66998	0.620575	2.51093	0.857304	4.45092	1.11113	0.863004	0.857304	0.245329	0.350975	3.54394	3.66998	0.976118	1.15781	3.78393	3.93813	partially-methylated
ensembl	ENST00000364113.1 ncrna chromosome:GRCh38:11:8684227:8684356:1 gene:ENSG00000200983.1 gene_biotype:snoRNA transcript_biotype:snoRNA gene_symbol:SNORA3A description:small nucleolar RNA, H/ACA box 3A [Source:HGNC Symbol;Acc:HGNC:32586]	14.4939	7.3514	33.5619	14.7426	41.3583	11.3003	11.1314	11.3003	3.69849	5.10353	29.8047	33.5619	13.8207	11.559	2.66259	2.95271	partially-methylated
ensembl	ENST00000364139.1 ncrna chromosome:GRCh38:7:132753023:132753126:1 gene:ENSG00000201009.1 gene_biotype:snoRNA transcript_biotype:snoRNA gene_symbol:SNORD46 description:Small nucleolar RNA SNORD46 [Source:RFAM;Acc:RF00218]	0.749685	54.8391	7.08528	103.852	1.45628	111.602	90.0975	103.852	30.7796	11.4903	3.09708	1.45628	3.47191	1.0476	0.0354453	0.0149712	not-methylated
ensembl	ENST00000364164.1 ncrna chromosome:GRCh38:16:439297:439397:-1 gene:ENSG00000201034.1 gene_biotype:misc_RNA transcript_biotype:misc_RNA gene_symbol:Y_RNA description:Y RNA [Source:RFAM;Acc:RF00019]	0.0271416	0.458862	0.051451	0.429678	0	0.36388	0.417473	0.429678	0.0486529	0.043268	0.0261975	0.0271416	0.0257385	0.0360411	0.243873	0.240036	not-methylated
ensembl	ENST00000364171.1 ncrna chromosome:GRCh38:7:128697439:128697556:1 gene:ENSG00000201041.1 gene_biotype:rRNA transcript_biotype:rRNA gene_symbol:RNA5SP242 description:RNA, 5S ribosomal pseudogene 242 [Source:HGNC Symbol;Acc:HGNC:43142]	2.99874	0.0303986	4.47492	0.0687835	6.99014	0	0.0330607	0.0303986	0.0344689	0.045069	4.82126	4.47492	2.01811	2.18858	36.9851	35.0841	methylated
ensembl	ENST00000364189.1 ncrna chromosome:GRCh38:11:21000881:21000997:-1 gene:ENSG00000201059.1 gene_biotype:rRNA transcript_biotype:rRNA gene_symbol:RNA5SP336 description:RNA, 5S ribosomal pseudogene 336 [Source:HGNC Symbol;Acc:HGNC:43236]	2.01197	0.739953	2.98328	1.00883	8.15516	0.662476	0.803751	0.739953	0.181775	0.114867	4.38347	2.98328	3.30229	1.44005	4.96096	3.67077	methylated
ensembl	ENST00000364201.1 ncrna chromosome:GRCh38:15:64111458:64111569:-1 gene:ENSG00000201071.1 gene_biotype:misc_RNA transcript_biotype:misc_RNA gene_symbol:Y_RNA description:Y RNA [Source:RFAM;Acc:RF00019]	0.172349	6.60568	1.12536	4.7665	0.315422	5.2413	5.53783	5.2413	0.954772	0.703947	0.537709	0.315422	0.513921	0.21212	0.113113	0.0777754	not-methylated
ensembl	ENST00000364208.1 ncrna chromosome:GRCh38:22:37055033:37055347:-1 gene:ENSG00000201078.1 gene_biotype:misc_RNA transcript_biotype:misc_RNA gene_symbol:RN7SKP214 description:RNA, 7SK small nuclear pseudogene 214 [Source:HGNC Symbol;Acc:HGNC:45938]	3.37117	0.0634325	2.62135	0.0616583	1.8167	0.0733687	0.0661532	0.0634325	0.00631148	0.00263039	2.60307	2.62135	0.777398	1.11169	16.2686	16.6512	methylated
ensembl	ENST00000364228.1 ncrna chromosome:GRCh38:7:148987136:148987248:-1 gene:ENSG00000201098.1 gene_biotype:misc_RNA transcript_biotype:misc_RNA gene_symbol:RNY1 description:RNA, Ro-associated Y1 [Source:HGNC Symbol;Acc:HGNC:10242]	27.7636	196.785	37.8131	123.068	24.4388	146.024	155.292	146.024	37.7223	34.0356	30.0052	27.7636	6.96321	4.92927	0.193737	0.190684	not-methylated
ensembl	ENST00000364234.1 ncrna chromosome:GRCh38:7:123790605:123790711:-1 gene:ENSG00000201104.1 gene_biotype:snRNA transcript_biotype:snRNA gene_symbol:RNU6-11P description:RNA, U6 small nuclear 11, pseudogene [Source:HGNC Symbol;Acc:HGNC:34255]	2.10979	0.389637	1.98564	0.338587	1.66022	0.519527	0.415917	0.389637	0.093289	0.0756867	1.91855	1.98564	0.232171	0.184076	3.91255	4.25956	partially-methylated
ensembl	ENST00000364251.1 ncrna chromosome:GRCh38:3:101662060:101662164:-1 gene:ENSG00000201121.1 gene_biotype:misc_RNA transcript_biotype:misc_RNA gene_symbol:RNY1P12 description:RNA, Ro-associated Y1 pseudogene 12 [Source:HGNC Symbol;Acc:HGNC:50875]	0.378048	4.13729	0.980602	2.90616	0.608885	3.22561	3.42302	3.22561	0.638865	0.473619	0.655845	0.608885	0.30401	0.34224	0.214545	0.21316	not-methylated
ensembl	ENST00000364259.1 ncrna chromosome:GRCh38:1:154259727:154259862:1 gene:ENSG00000201129.1 gene_biotype:snoRNA transcript_biotype:snoRNA gene_symbol:SNORA58B description:small nucleolar RNA, H/ACA box 58B [Source:HGNC Symbol;Acc:HGNC:52208]	1.74926	0.516777	3.7291	0.435629	1.74753	0.764396	0.572267	0.516777	0.171264	0.120309	2.40863	1.74926	1.14356	0.00256462	3.7316	2.99827	partially-methylated
ensembl	ENST00000364308.1 ncrna chromosome:GRCh38:17:32830219:32830329:-1 gene:ENSG00000201178.1 gene_biotype:misc_RNA transcript_biotype:misc_RNA gene_symbol:Y_RNA description:Y RNA [Source:RFAM;Acc:RF00019]	0.0192672	3.05252	0.0423109	2.01987	0.0497562	2.24788	2.44009	2.24788	0.542496	0.338042	0.0371114	0.0423109	0.0158956	0.0110384	0.0539789	0.0606125	not-methylated
ensembl	ENST00000364329.1 ncrna chromosome:GRCh38:11:93721542:93721621:1 gene:ENSG00000275146.1 gene_biotype:snoRNA transcript_biotype:snoRNA gene_symbol:snoU2_19 description:Small nucleolar RNA U2-19 [Source:RFAM;Acc:RF00494]	1.37442	42.4399	3.23188	20.1154	1.16502	30.924	31.1598	30.924	11.1641	16.025	1.92378	1.37442	1.13768	0.310455	0.0647406	0.0475251	not-methylated
ensembl	ENST00000364338.1 ncrna chromosome:GRCh38:12:113178423:113178519:-1 gene:ENSG00000201208.1 gene_biotype:misc_RNA transcript_biotype:misc_RNA gene_symbol:Y_RNA description:Y RNA [Source:RFAM;Acc:RF00019]	0.114257	0.491128	0.226705	0.935045	0.177245	0.898251	0.774808	0.898251	0.246362	0.0545511	0.172736	0.177245	0.0563598	0.0733293	0.311767	0.277731	partially-methylated
ensembl	ENST00000364407.1 ncrna chromosome:GRCh38:5:173254190:173254290:-1 gene:ENSG00000201277.1 gene_biotype:misc_RNA transcript_biotype:misc_RNA gene_symbol:Y_RNA description:Y RNA [Source:RFAM;Acc:RF00019]	0.123324	0.842677	0.280524	0.763799	0.166432	0.714783	0.773753	0.763799	0.0645258	0.072671	0.190093	0.166432	0.0812274	0.0639122	0.332008	0.308442	partially-methylated
ensembl	ENST00000364409.1 ncrna chromosome:GRCh38:11:3663815:3663911:-1 gene:ENSG00000201279.1 gene_biotype:misc_RNA transcript_biotype:misc_RNA gene_symbol:Y_RNA description:Y RNA [Source:RFAM;Acc:RF00019]	20.456	313.522	69.8614	316.787	30.5573	280.601	303.637	313.522	20.0164	4.84044	40.2916	30.5573	26.1015	14.9762	0.132982	0.0977524	not-methylated
ensembl	ENST00000364432.1 ncrna chromosome:GRCh38:9:127448501:127448630:-1 gene:ENSG00000201302.1 gene_biotype:snoRNA transcript_biotype:snoRNA gene_symbol:SNORA65 description:small nucleolar RNA, H/ACA box 65 [Source:HGNC Symbol;Acc:HGNC:10222]	6.24737	10.1937	5.96655	20.4975	9.32018	42.1946	24.2953	20.4975	16.335	15.2764	7.17804	6.24737	1.86046	0.416339	0.298338	0.308162	partially-methylated
ensembl	ENST00000364445.1 ncrna chromosome:GRCh38:3:36685040:36685369:1 gene:ENSG00000201315.1 gene_biotype:misc_RNA transcript_biotype:misc_RNA gene_symbol:RN7SKP227 description:RNA, 7SK small nuclear pseudogene 227 [Source:HGNC Symbol;Acc:HGNC:45951]	2.38927	0.13602	2.11119	0.131275	3.65729	0.164339	0.143878	0.13602	0.0178779	0.00703451	2.71925	2.38927	0.824179	0.412274	11.5601	10.5468	methylated
ensembl	ENST00000364451.1 ncrna chromosome:GRCh38:1:228628148:228628266:-1 gene:ENSG00000201321.1 gene_biotype:rRNA transcript_biotype:rRNA gene_symbol:RNA5S9 description:RNA, 5S ribosomal 9 [Source:HGNC Symbol;Acc:HGNC:34370]	10.4956	0.0911959	20.8829	0.114639	36.1157	0.152879	0.119571	0.114639	0.031136	0.0347571	22.4981	20.8829	12.8862	15.4003	102.919	97.7591	methylated
ensembl	ENST00000364469.1 ncrna chromosome:GRCh38:3:93967926:93968020:1 gene:ENSG00000201339.1 gene_biotype:misc_RNA transcript_biotype:misc_RNA gene_symbol:Y_RNA description:Y RNA [Source:RFAM;Acc:RF00019]	0.0761379	1.27908	0.150132	1.4131	0	1.25562	1.31593	1.27908	0.0849585	0.0347837	0.0754232	0.0761379	0.0750684	0.109703	0.123892	0.127721	not-methylated
ensembl	ENST00000364478.1 ncrna chromosome:GRCh38:20:8831186:8831393:1 gene:ENSG00000201348.1 gene_biotype:snoRNA transcript_biotype:snoRNA gene_symbol:RNU105B description:RNA, U105B small nucleolar [Source:HGNC Symbol;Acc:HGNC:10103]	0	0.634993	0.248606	0.67255	0	0.968234	0.758593	0.67255	0.182524	0.0556815	0.0828688	0	0.143533	0	0.212987	0.129441	not-methylated
ensembl	ENST00000364488.1 ncrna chromosome:GRCh38:14:50068568:50068873:1 gene:ENSG00000201358.1 gene_biotype:misc_RNA transcript_biotype:misc_RNA gene_symbol:RN7SKP193 description:RNA, 7SK small nuclear pseudogene 193 [Source:HGNC Symbol;Acc:HGNC:45917]	11.0965	0.119688	26.413	0.278902	24.4288	0.282988	0.227193	0.278902	0.0931244	0.00605819	20.6461	24.4288	8.3295	2.94173	63.4063	64.7365	methylated
ensembl	ENST00000364507.1 ncrna chromosome:GRCh38:X:70396279:70396375:1 gene:ENSG00000201377.1 gene_biotype:misc_RNA transcript_biotype:misc_RNA gene_symbol:RNY4P23 description:RNA, Ro-associated Y4 pseudogene 23 [Source:HGNC Symbol;Acc:HGNC:42473]	0.0425957	0.891074	0.271863	1.35658	0.338537	1.28758	1.17841	1.28758	0.25122	0.102298	0.217665	0.271863	0.155237	0.0988513	0.248485	0.267994	not-methylated
ensembl	ENST00000364528.1 ncrna chromosome:GRCh38:3:154007367:154007502:-1 gene:ENSG00000201398.1 gene_biotype:snoRNA transcript_biotype:snoRNA gene_symbol:U8 description:U8 small nucleolar RNA [Source:RFAM;Acc:RF00096]	1.74926	0.882911	5.96655	1.41121	4.95135	1.02217	1.10543	1.02217	0.273814	0.206461	4.22239	4.95135	2.20112	1.50515	3.58577	4.50142	partially-methylated
ensembl	ENST00000364533.1 ncrna chromosome:GRCh38:11:17075779:17075868:-1 gene:ENSG00000201403.1 gene_biotype:snoRNA transcript_biotype:snoRNA gene_symbol:SNORD14B description:small nucleolar RNA, C/D box 14B [Source:HGNC Symbol;Acc:HGNC:31803]	1.08288	0.961779	2.23746	1.11391	0.388341	1.62434	1.23334	1.11391	0.347052	0.225552	1.23623	1.08288	0.934048	1.02972	1.00216	0.974435	partially-methylated
ensembl	ENST00000364545.1 ncrna chromosome:GRCh38:6:17721786:17721903:-1 gene:ENSG00000201415.1 gene_biotype:rRNA transcript_biotype:rRNA gene_symbol:RNA5SP204 description:RNA, 5S ribosomal pseudogene 204 [Source:HGNC Symbol;Acc:HGNC:43104]	0	0.334385	0	0.504413	0	0.458637	0.432478	0.458637	0.0879806	0.0678662	0	0	0	0	0.187801	0.179007	not-methylated
ensembl	ENST00000364558.1 ncrna chromosome:GRCh38:12:112267077:112267394:1 gene:ENSG00000201428.1 gene_biotype:misc_RNA transcript_biotype:misc_RNA gene_symbol:RN7SKP71 description:RNA, 7SK small nuclear pseudogene 71 [Source:HGNC Symbol;Acc:HGNC:45795]	27.9478	0.372541	29.0644	0.436455	21.9445	0.575088	0.461361	0.436455	0.103545	0.0947586	26.3189	27.9478	3.82928	1.65544	47.0622	52.2837	methylated
ensembl	ENST00000364578.1 ncrna chromosome:GRCh38:1:36418450:36418578:-1 gene:ENSG00000201448.1 gene_biotype:snoRNA transcript_biotype:snoRNA gene_symbol:SNORA63C description:small nucleolar RNA, H/ACA box 63C [Source:HGNC Symbol;Acc:HGNC:52210]	12.4947	0.628238	23.1204	0.412701	20.0966	0.407678	0.482872	0.412701	0.125916	0.00744782	18.5706	20.0966	5.47474	4.48302	32.032	39.3926	methylated
ensembl	ENST00000364588.1 ncrna chromosome:GRCh38:3:172796429:172796558:-1 gene:ENSG00000201458.1 gene_biotype:snRNA transcript_biotype:snRNA gene_symbol:RNU4-4P description:RNA, U4 small nuclear 4, pseudogene [Source:HGNC Symbol;Acc:HGNC:10197]	1.02297	0.4975	1.8702	0.429739	1.00969	0.463401	0.463547	0.463401	0.033881	0.0499073	1.30095	1.02297	0.493028	0.0196898	2.48595	1.99319	partially-methylated
ensembl	ENST00000364596.1 ncrna chromosome:GRCh38:18:12760717:12760818:1 gene:ENSG00000201466.1 gene_biotype:misc_RNA transcript_biotype:misc_RNA gene_symbol:Y_RNA description:Y RNA [Source:RFAM;Acc:RF00019]	0.00714999	0.895825	0.0233069	0.948886	0.041608	0.892433	0.912381	0.895825	0.0316593	0.00502796	0.0240216	0.0233069	0.0172401	0.0239542	0.122505	0.123824	not-methylated
ensembl	ENST00000364600.1 ncrna chromosome:GRCh38:2:127798903:127798998:-1 gene:ENSG00000201470.1 gene_biotype:misc_RNA transcript_biotype:misc_RNA gene_symbol:RNY4P7 description:RNA, Ro-associated Y4 pseudogene 7 [Source:HGNC Symbol;Acc:HGNC:34056]	0.847742	31.9559	4.96274	32.1565	1.43826	29.1109	31.0744	31.9559	1.7034	0.297382	2.41625	1.43826	2.225	0.8755	0.0807151	0.0479868	not-methylated
ensembl	ENST00000364617.1 ncrna chromosome:GRCh38:1:75789477:75789548:1 gene:ENSG00000201487.1 gene_biotype:snoRNA transcript_biotype:snoRNA gene_symbol:SNORD45B description:small nucleolar RNA, C/D box 45B [Source:HGNC Symbol;Acc:HGNC:10185]	13.0778	37.3835	20.6343	39.8868	11.0677	46.1525	41.141	39.8868	4.51701	3.71133	14.9266	13.0778	5.04416	2.9802	0.364362	0.329555	partially-methylated
ensembl	ENST00000364632.1 ncrna chromosome:GRCh38:12:93266017:93266096:1 gene:ENSG00000201502.1 gene_biotype:snoRNA transcript_biotype:snoRNA gene_symbol:SNORD74 description:Small nucleolar RNA SNORD74 [Source:RFAM;Acc:RF00284]	0.812158	0.405315	3.7291	0.275134	0.728139	0.700696	0.460382	0.405315	0.21806	0.193006	1.75646	0.812158	1.70887	0.124567	3.31286	1.80513	partially-methylated
ensembl	ENST00000364641.1 ncrna chromosome:GRCh38:3:101647421:101647522:1 gene:ENSG00000201511.1 gene_biotype:misc_RNA transcript_biotype:misc_RNA gene_symbol:Y_RNA description:Y RNA [Source:RFAM;Acc:RF00019]	0.0446373	0.458504	0.051451	0.428938	0	0.364121	0.417188	0.428938	0.0482762	0.0438346	0.0320294	0.0446373	0.0279467	0.0101019	0.255283	0.273449	partially-methylated
ensembl	ENST00000364659.1 ncrna chromosome:GRCh38:14:67617302:67617415:-1 gene:ENSG00000201529.1 gene_biotype:misc_RNA transcript_biotype:misc_RNA gene_symbol:Y_RNA description:Y RNA [Source:RFAM;Acc:RF00019]	0.172349	6.65801	1.12536	4.79856	0.315422	5.29496	5.58385	5.29496	0.962797	0.735967	0.537709	0.315422	0.513921	0.21212	0.112197	0.0770018	not-methylated
ensembl	ENST00000364663.1 ncrna chromosome:GRCh38:4:139685127:139685427:-1 gene:ENSG00000201533.1 gene_biotype:misc_RNA transcript_biotype:misc_RNA gene_symbol:RN7SKP237 description:RNA, 7SK small nuclear pseudogene 237 [Source:HGNC Symbol;Acc:HGNC:45961]	4.28001	0.0472784	8.19497	0.108885	8.4883	0.144426	0.100196	0.108885	0.0491531	0.0526933	6.98776	8.19497	2.34957	0.434903	35.404	39.7107	methylated
ensembl	ENST00000364678.1 ncrna chromosome:GRCh38:10:88585638:88585733:-1 gene:ENSG00000201548.1 gene_biotype:misc_RNA transcript_biotype:misc_RNA gene_symbol:Y_RNA description:Y RNA [Source:RFAM;Acc:RF00019]	0.178515	0.74648	0.226705	1.20846	0.426893	1.1718	1.04224	1.1718	0.256795	0.0543547	0.277371	0.226705	0.131712	0.0714465	0.330377	0.256885	partially-methylated
ensembl	ENST00000364688.1 ncrna chromosome:GRCh38:1:146052081:146052244:-1 gene:ENSG00000201558.1 gene_biotype:snRNA transcript_biotype:snRNA gene_symbol:RNVU1-6 description:RNA, variant U1 small nuclear 6 [Source:HGNC Symbol;Acc:HGNC:48314]	1.80942	2.69061	2.19525	4.58014	0.941065	3.65757	3.64277	3.65757	0.944849	1.36779	1.64858	1.80942	0.642378	0.572036	0.467188	0.508153	partially-methylated
ensembl	ENST00000364722.1 ncrna chromosome:GRCh38:X:20136306:20136385:-1 gene:ENSG00000201592.1 gene_biotype:snoRNA transcript_biotype:snoRNA gene_symbol:snoU2_19 description:Small nucleolar RNA U2-19 [Source:RFAM;Acc:RF00494]	0.749685	42.3284	3.23188	20.0695	1.16502	30.7457	31.0479	30.7457	11.1325	15.8285	1.71553	1.16502	1.32952	0.61578	0.0582875	0.0410113	not-methylated
ensembl	ENST00000364730.1 ncrna chromosome:GRCh38:3:139584105:139584445:-1 gene:ENSG00000201600.1 gene_biotype:misc_RNA transcript_biotype:misc_RNA gene_symbol:RN7SKP124 description:RNA, 7SK small nuclear pseudogene 124 [Source:HGNC Symbol;Acc:HGNC:45848]	2.91328	0.0646382	6.24173	0.0873387	7.08826	0.136206	0.0960609	0.0873387	0.0365723	0.0336559	5.41442	6.24173	2.20702	1.25507	28.1261	33.8517	methylated
ensembl	ENST00000364768.2 ncrna chromosome:GRCh38:1:234837976:234838069:1 gene:ENSG00000201638.2 gene_biotype:misc_RNA transcript_biotype:misc_RNA gene_symbol:RNY4P16 description:RNA, Ro-associated Y4 pseudogene 16 [Source:HGNC Symbol;Acc:HGNC:34066]	0.0761379	1.27662	0.150132	1.40022	0	1.24911	1.30865	1.27662	0.080485	0.0407916	0.0754232	0.0761379	0.0750684	0.109703	0.124533	0.127949	not-methylated
ensembl	ENST00000364773.1 ncrna chromosome:GRCh38:7:75943782:75943916:1 gene:ENSG00000201643.1 gene_biotype:snoRNA transcript_biotype:snoRNA gene_symbol:SNORA14A description:small nucleolar RNA, H/ACA box 14A [Source:HGNC Symbol;Acc:HGNC:32602]	2.24905	0.263455	0	0.137567	2.91256	0.101919	0.167647	0.137567	0.0848647	0.0528512	1.72054	2.24905	1.52651	0.98371	6.80201	9.88796	methylated
ensembl	ENST00000364774.2 ncrna chromosome:GRCh38:4:75662120:75662213:-1 gene:ENSG00000201644.2 gene_biotype:misc_RNA transcript_biotype:misc_RNA gene_symbol:Y_RNA description:Y RNA [Source:RFAM;Acc:RF00019]	0.0761379	1.28912	0.443132	1.43514	0.126715	1.30993	1.34473	1.30993	0.078987	0.0308555	0.215328	0.126715	0.198898	0.0749858	0.218261	0.160799	not-methylated
ensembl	ENST00000364784.1 ncrna chromosome:GRCh38:14:32202045:32202151:1 gene:ENSG00000201654.1 gene_biotype:snRNA transcript_biotype:snRNA gene_symbol:RNU6-7 description:RNA, U6 small nuclear 7 [Source:HGNC Symbol;Acc:HGNC:34284]	2.10979	0.394556	1.98564	0.340157	1.66022	0.533584	0.422766	0.394556	0.0997515	0.080651	1.91855	1.98564	0.232171	0.184076	3.86129	4.21719	partially-methylated
ensembl	ENST00000364805.1 ncrna chromosome:GRCh38:19:49489965:49490048:1 gene:ENSG00000201675.1 gene_biotype:snoRNA transcript_biotype:snoRNA gene_symbol:SNORD32A description:small nucleolar RNA, C/D box 32A [Source:HGNC Symbol;Acc:HGNC:10159]	18.2423	83.3631	75.3278	128.834	17.4753	133.591	115.263	128.834	27.7281	7.05194	37.0151	18.2423	33.1819	1.13713	0.321725	0.142261	partially-methylated
ensembl	ENST00000364814.1 ncrna chromosome:GRCh38:11:67362414:67362708:1 gene:ENSG00000201684.1 gene_biotype:misc_RNA transcript_biotype:misc_RNA gene_symbol:RN7SKP239 description:RNA, 7SK small nuclear pseudogene 239 [Source:HGNC Symbol;Acc:HGNC:45963]	3.041	0.025216	7.25852	0.0631163	7.84878	0.086003	0.0581118	0.0631163	0.030701	0.0339319	6.04943	7.25852	2.62204	0.875116	38.8929	45.1121	methylated
ensembl	ENST00000364845.1 ncrna chromosome:GRCh38:5:17345616:17345955:1 gene:ENSG00000201715.1 gene_biotype:misc_RNA transcript_biotype:misc_RNA gene_symbol:RN7SKP133 description:RNA, 7SK small nuclear pseudogene 133 [Source:HGNC Symbol;Acc:HGNC:45857]	3.78491	0.0455556	3.00003	0.0492145	1.76409	0.0410404	0.0452702	0.0455556	0.00409454	0.00542477	2.84968	3.00003	1.01876	1.16366	20.3048	21.2979	methylated
ensembl	ENST00000364849.1 ncrna chromosome:GRCh38:8:66922467:66922555:-1 gene:ENSG00000254341.2 gene_biotype:snoRNA transcript_biotype:snoRNA gene_symbol:SNORD87 description:small nucleolar RNA, C/D box 87 [Source:HGNC Symbol;Acc:HGNC:32746]	3.37358	15.0473	5.96655	21.2312	3.49507	22.7917	19.6901	21.2312	4.09576	2.31367	4.2784	3.49507	1.46325	0.180118	0.221242	0.168536	not-methylated
ensembl	ENST00000364879.1 ncrna chromosome:GRCh38:9:114615455:114615568:-1 gene:ENSG00000201749.1 gene_biotype:misc_RNA transcript_biotype:misc_RNA gene_symbol:Y_RNA description:Y RNA [Source:RFAM;Acc:RF00019]	0.0666709	3.43599	0.504152	2.36968	0.0934445	2.66947	2.82504	2.66947	0.549916	0.444471	0.221422	0.0934445	0.245217	0.0396946	0.109886	0.069849	not-methylated
ensembl	ENST00000364880.2 ncrna chromosome:GRCh38:17:19063919:19064136:-1 gene:ENSG00000262074.6 gene_biotype:snoRNA transcript_biotype:snoRNA gene_symbol:SNORD3B-2 description:small nucleolar RNA, C/D box 3B-2 [Source:HGNC Symbol;Acc:HGNC:33190]	36.6373	11.3739	37.4221	12.1959	40.6102	17.5702	13.7133	12.1959	3.36535	1.21882	38.2232	37.4221	2.1041	1.16358	2.77436	3.05159	partially-methylated
ensembl	ENST00000364884.1 ncrna chromosome:GRCh38:6:31837076:31837142:1 gene:ENSG00000201754.1 gene_biotype:snoRNA transcript_biotype:snoRNA gene_symbol:SNORD52 description:small nucleolar RNA, C/D box 52 [Source:HGNC Symbol;Acc:HGNC:10202]	0.749685	66.6115	8.35318	75.3088	1.39803	76.7657	72.8953	75.3088	5.49051	2.16002	3.5003	1.39803	4.2152	0.961233	0.0493223	0.0198654	not-methylated
ensembl	ENST00000364888.1 ncrna chromosome:GRCh38:1:244943910:244944216:1 gene:ENSG00000201758.1 gene_biotype:misc_RNA transcript_biotype:misc_RNA gene_symbol:RN7SKP55 description:RNA, 7SK small nuclear pseudogene 55 [Source:HGNC Symbol;Acc:HGNC:45779]	6.12075	0.109346	2.15664	0.113911	4.64033	0.122578	0.115279	0.113911	0.0067211	0.00676697	4.30591	4.64033	2.00311	2.19488	20.4661	22.1603	methylated
ensembl	ENST00000364902.1 ncrna chromosome:GRCh38:7:45104906:45105042:-1 gene:ENSG00000201772.1 gene_biotype:snoRNA transcript_biotype:snoRNA gene_symbol:SNORA5C description:small nucleolar RNA, H/ACA box 5C [Source:HGNC Symbol;Acc:HGNC:32590]	0.249895	1.19568	1.49164	1.83423	0	1.80907	1.61299	1.80907	0.361622	0.0372988	0.580511	0.249895	0.798891	0.370494	0.397265	0.18328	partially-methylated
ensembl	ENST00000364908.1 ncrna chromosome:GRCh38:3:157153548:157153640:1 gene:ENSG00000201778.1 gene_biotype:misc_RNA transcript_biotype:misc_RNA gene_symbol:Y_RNA description:Y RNA [Source:RFAM;Acc:RF00019]	0.943481	33.803	5.01867	33.8624	1.51372	30.726	32.7971	33.803	1.79392	0.088058	2.49196	1.51372	2.2067	0.845437	0.0787898	0.0475981	not-methylated
ensembl	ENST00000364915.1 ncrna chromosome:GRCh38:6:31536374:31536449:-1 gene:ENSG00000201785.1 gene_biotype:snoRNA transcript_biotype:snoRNA gene_symbol:SNORD117 description:small nucleolar RNA, C/D box 117 [Source:HGNC Symbol;Acc:HGNC:32742]	0.624737	3.06013	1.30518	3.33027	0.582511	4.14366	3.51135	3.33027	0.564008	0.400512	0.837477	0.624737	0.405595	0.0626039	0.259592	0.211277	partially-methylated
ensembl	ENST00000364916.1 ncrna chromosome:GRCh38:4:153266909:153267010:-1 gene:ENSG00000201786.1 gene_biotype:misc_RNA transcript_biotype:misc_RNA gene_symbol:Y_RNA description:Y RNA [Source:RFAM;Acc:RF00019]	0.273342	3.11737	1.36545	2.31286	0.0253266	2.31114	2.58046	2.31286	0.464985	0.00254118	0.554707	0.273342	0.712992	0.367708	0.244252	0.154731	not-methylated
ensembl	ENST00000364923.1 ncrna chromosome:GRCh38:13:99205708:99206006:1 gene:ENSG00000201793.1 gene_biotype:misc_RNA transcript_biotype:misc_RNA gene_symbol:RN7SKP9 description:RNA, 7SK small nuclear pseudogene 9 [Source:HGNC Symbol;Acc:HGNC:42627]	17.2934	0.78849	20.5381	0.960252	16.3523	0.742506	0.830416	0.78849	0.114768	0.0681763	18.0613	17.2934	2.19603	1.39529	19.5195	19.5763	methylated
ensembl	ENST00000364930.1 ncrna chromosome:GRCh38:3:125516979:125517086:1 gene:ENSG00000201800.1 gene_biotype:misc_RNA transcript_biotype:misc_RNA gene_symbol:Y_RNA description:Y RNA [Source:RFAM;Acc:RF00019]	3.30016	9.83964	31.0846	8.22568	20.7553	8.67701	8.91411	8.67701	0.832693	0.66914	18.38	20.7553	14.0437	15.3143	2.05012	2.37612	partially-methylated
ensembl	ENST00000364931.1 ncrna chromosome:GRCh38:1:11909808:11909927:-1 gene:ENSG00000201801.1 gene_biotype:snRNA transcript_biotype:snRNA gene_symbol:RNU5E-4P description:RNA, U5E small nuclear 4, pseudogene [Source:HGNC Symbol;Acc:HGNC:42513]	3.26182	0.679345	1.95156	0.547014	2.8393	0.678401	0.63492	0.678401	0.0761304	0.00139965	2.68423	2.8393	0.668754	0.626429	3.78848	3.77608	partially-methylated
ensembl	ENST00000364938.1 ncrna chromosome:GRCh38:1:28507366:28507571:1 gene:ENSG00000274266.1 gene_biotype:snoRNA transcript_biotype:snoRNA gene_symbol:SNORA73A description:small nucleolar RNA, H/ACA box 73A [Source:HGNC Symbol;Acc:HGNC:10115]	9.41271	11.6781	18.024	9.51696	7.8639	24.6857	15.2936	11.6781	8.20528	3.20415	11.7669	9.41271	5.47387	2.29625	0.770895	0.807658	partially-methylated
ensembl	ENST00000364950.1 ncrna chromosome:GRCh38:14:51253933:51254023:-1 gene:ENSG00000201820.1 gene_biotype:misc_RNA transcript_biotype:misc_RNA gene_symbol:Y_RNA description:Y RNA [Source:RFAM;Acc:RF00019]	1.28187	36.0586	7.64465	45.0905	2.43712	36.6911	39.2801	36.6911	5.04192	0.937712	3.78788	2.43712	3.38964	1.71279	0.0987271	0.0689603	not-methylated
ensembl	ENST00000364953.1 ncrna chromosome:GRCh38:6:31835263:31835326:1 gene:ENSG00000201823.1 gene_biotype:snoRNA transcript_biotype:snoRNA gene_symbol:SNORD48 description:small nucleolar RNA, C/D box 48 [Source:HGNC Symbol;Acc:HGNC:10188]	1.44939	11.971	1.93913	24.5053	0.466009	26.764	21.0801	24.5053	7.96916	3.34884	1.28484	1.44939	0.750219	0.726089	0.0653842	0.0629698	not-methylated
ensembl	ENST00000364968.1 ncrna chromosome:GRCh38:17:76561634:76561705:1 gene:ENSG00000278261.1 gene_biotype:snoRNA transcript_biotype:snoRNA gene_symbol:SNORD1A description:small nucleolar RNA, C/D box 1A [Source:HGNC Symbol;Acc:HGNC:32556]	3.99832	7.59155	1.86455	9.54945	0.582511	8.31917	8.48672	8.31917	0.989644	1.07878	2.14846	1.86455	1.72551	1.90075	0.261853	0.233342	partially-methylated
ensembl	ENST00000364977.1 ncrna chromosome:GRCh38:13:107320895:107320963:-1 gene:ENSG00000201847.1 gene_biotype:snoRNA transcript_biotype:snoRNA gene_symbol:SNORD31B description:small nucleolar RNA, C/D box 31B [Source:HGNC Symbol;Acc:HGNC:52226]	0.249895	0.483845	0.37291	0.35156	0.145628	0.445897	0.427101	0.445897	0.0681159	0.0562606	0.256144	0.249895	0.11377	0.154586	0.675666	0.640953	partially-methylated
ensembl	ENST00000364995.1 ncrna chromosome:GRCh38:6:85677589:85677658:-1 gene:ENSG00000275072.1 gene_biotype:snoRNA transcript_biotype:snoRNA gene_symbol:SNORD50B description:small nucleolar RNA, C/D box 50B [Source:HGNC Symbol;Acc:HGNC:32722]	8.32983	15.7406	5.46934	6.55545	4.99989	15.2093	12.5018	15.2093	5.15653	0.787593	6.26635	5.46934	1.80237	0.69601	0.505194	0.363787	partially-methylated
ensembl	ENST00000365005.1 ncrna chromosome:GRCh38:2:205900630:205900958:1 gene:ENSG00000201875.1 gene_biotype:misc_RNA transcript_biotype:misc_RNA gene_symbol:RN7SKP178 description:RNA, 7SK small nuclear pseudogene 178 [Source:HGNC Symbol;Acc:HGNC:45902]	4.09505	0.0821165	8.60278	0.122915	9.19229	0.15738	0.120804	0.122915	0.037676	0.0510981	7.29671	8.60278	2.78834	0.874002	33.499	39.0409	methylated
ensembl	ENST00000365012.1 ncrna chromosome:GRCh38:X:20136066:20136135:-1 gene:ENSG00000201882.1 gene_biotype:snoRNA transcript_biotype:snoRNA gene_symbol:snoU2-30 description:Small nucleolar RNA U2-30 [Source:RFAM;Acc:RF00493]	0.249895	5.91084	0	5.2008	0	5.15542	5.42236	5.2008	0.423651	0.0672729	0.0832983	0	0.144277	0	0.0331921	0.0188651	not-methylated
ensembl	ENST00000365030.1 ncrna chromosome:GRCh38:1:114727720:114727824:1 gene:ENSG00000201900.1 gene_biotype:misc_RNA transcript_biotype:misc_RNA gene_symbol:RNY1P13 description:RNA, Ro-associated Y1 pseudogene 13 [Source:HGNC Symbol;Acc:HGNC:50876]	0.0747994	1.7136	0.0996816	1.49287	0.0945648	1.14436	1.45028	1.49287	0.287003	0.327259	0.0896819	0.0945648	0.0131401	0.00758627	0.122353	0.122147	not-methylated
ensembl	ENST00000365031.1 ncrna chromosome:GRCh38:4:85100496:85100823:1 gene:ENSG00000201901.1 gene_biotype:misc_RNA transcript_biotype:misc_RNA gene_symbol:RN7SKP48 description:RNA, 7SK small nuclear pseudogene 48 [Source:HGNC Symbol;Acc:HGNC:45772]	10.8771	0.209357	4.36394	0.219552	5.16109	0.264806	0.231238	0.219552	0.0295138	0.015114	6.80071	5.16109	3.55268	1.18186	20.8331	16.464	methylated
ensembl	ENST00000365063.1 ncrna chromosome:GRCh38:7:43096732:43096844:1 gene:ENSG00000201933.1 gene_biotype:misc_RNA transcript_biotype:misc_RNA gene_symbol:Y_RNA description:Y RNA [Source:RFAM;Acc:RF00019]	0.10594	4.16574	0.637334	2.83682	0.114249	3.28609	3.42955	3.28609	0.675977	0.666085	0.285841	0.114249	0.30443	0.0123181	0.109317	0.0632731	not-methylated
ensembl	ENST00000365075.1 ncrna chromosome:GRCh38:12:121107043:121107174:1 gene:ENSG00000201945.1 gene_biotype:snoRNA transcript_biotype:snoRNA gene_symbol:SNORA70 description:Small nucleolar RNA SNORA70 [Source:RFAM;Acc:RF00156]	0	0.587116	0.186455	2.1049	0.116502	1.57301	1.42168	1.57301	0.770127	0.78859	0.100986	0.116502	0.0941909	0.103712	0.132082	0.129409	not-methylated
ensembl	ENST00000365085.1 ncrna chromosome:GRCh38:5:79170234:79170335:-1 gene:ENSG00000201955.1 gene_biotype:misc_RNA transcript_biotype:misc_RNA gene_symbol:RNY3P1 description:RNA, Ro-associated Y3 pseudogene 1 [Source:HGNC Symbol;Acc:HGNC:42477]	0.589123	0.666501	0.237545	0.675346	0.0538227	0.636138	0.659328	0.666501	0.0205645	0.0131139	0.293497	0.237545	0.272001	0.272387	0.518217	0.440372	partially-methylated
ensembl	ENST00000365128.1 ncrna chromosome:GRCh38:11:9428773:9428954:1 gene:ENSG00000201998.1 gene_biotype:snoRNA transcript_biotype:snoRNA gene_symbol:SNORA23 description:small nucleolar RNA, H/ACA box 23 [Source:HGNC Symbol;Acc:HGNC:32613]	1.49937	0.395182	0	0.389773	4.66009	0.484117	0.423024	0.395182	0.0529772	0.008019	2.05315	1.49937	2.37889	2.22296	4.11674	3.22986	methylated
ensembl	ENST00000365153.1 ncrna chromosome:GRCh38:7:137287687:137287762:1 gene:ENSG00000202023.1 gene_biotype:snoRNA transcript_biotype:snoRNA gene_symbol:SNORD81 description:Small nucleolar RNA SNORD81 [Source:RFAM;Acc:RF00136]	0.249895	2.13601	2.98328	2.42577	0.932018	1.78869	2.11682	2.13601	0.318973	0.429592	1.3884	0.932018	1.42269	1.01132	0.671411	0.461545	partially-methylated
ensembl	ENST00000365160.1 ncrna chromosome:GRCh38:5:136080497:136080597:-1 gene:ENSG00000278815.1 gene_biotype:misc_RNA transcript_biotype:misc_RNA gene_symbol:Vault description:Vault RNA [Source:RFAM;Acc:RF00006]	0.049979	0.925469	0.621516	0.748976	1.16502	0.700696	0.791714	0.748976	0.118324	0.0715802	0.612173	0.621516	0.557581	0.805803	0.798656	0.849866	partially-methylated
ensembl	ENST00000365161.1 ncrna chromosome:GRCh38:1:44777843:44777912:1 gene:ENSG00000202031.1 gene_biotype:snoRNA transcript_biotype:snoRNA gene_symbol:SNORD38A description:small nucleolar RNA, C/D box 38A [Source:HGNC Symbol;Acc:HGNC:30355]	35.9849	148.112	102.923	109.045	39.6108	120.239	125.799	120.239	20.1183	16.5971	59.5062	39.6108	37.6438	5.37578	0.473446	0.32999	partially-methylated
ensembl	ENST00000365172.1 ncrna chromosome:GRCh38:17:16439505:16439576:1 gene:ENSG00000277108.1 gene_biotype:snoRNA transcript_biotype:snoRNA gene_symbol:SNORD49B description:small nucleolar RNA, C/D box 49B [Source:HGNC Symbol;Acc:HGNC:32721]	5.92648	2.26094	6.6813	3.54617	19.0287	3.84746	3.21819	3.54617	0.842581	0.446685	10.5455	6.6813	7.35636	1.11909	3.20822	1.85984	partially-methylated
ensembl	ENST00000365184.1 ncrna chromosome:GRCh38:4:8393015:8393124:1 gene:ENSG00000202054.1 gene_biotype:rRNA transcript_biotype:rRNA gene_symbol:RNA5SP152 description:RNA, 5S ribosomal pseudogene 152 [Source:HGNC Symbol;Acc:HGNC:43052]	35.2352	0.0303986	45.495	0.0229278	79.2216	0.0254799	0.0262688	0.0254799	0.00379736	0.00378361	53.3172	45.495	23.0128	15.2112	423.044	363.365	methylated
ensembl	ENST00000365188.1 ncrna chromosome:GRCh38:22:42565048:42565330:-1 gene:ENSG00000202058.1 gene_biotype:misc_RNA transcript_biotype:misc_RNA gene_symbol:RN7SKP80 description:RNA, 7SK small nuclear pseudogene 80 [Source:HGNC Symbol;Acc:HGNC:45804]	30.4148	0.536799	26.9596	0.516275	21.7224	0.560251	0.537775	0.536799	0.0220045	0.0304294	26.3656	26.9596	4.37657	5.12273	41.4967	42.4931	methylated
ensembl	ENST00000365223.1 ncrna chromosome:GRCh38:18:49489245:49489308:-1 gene:ENSG00000202093.1 gene_biotype:snoRNA transcript_biotype:snoRNA gene_symbol:SNORD58C description:small nucleolar RNA, C/D box 58C [Source:HGNC Symbol;Acc:HGNC:33613]	22667.1	124.052	37440.5	343.264	83354.8	512.387	326.568	343.264	194.705	250.742	47820.8	37440.5	31647.4	21903.1	146.39	109.041	methylated
ensembl	ENST00000365241.1 ncrna chromosome:GRCh38:5:140718925:140719013:1 gene:ENSG00000202111.1 gene_biotype:misc_RNA transcript_biotype:misc_RNA gene_symbol:VTRNA1-2 description:vault RNA 1-2 [Source:HGNC Symbol;Acc:HGNC:12655]	1.54935	19.3352	3.9777	12.7402	1.74753	17.906	16.6605	17.906	3.46942	2.119	2.42486	1.74753	1.34845	0.293831	0.150644	0.102607	not-methylated
ensembl	ENST00000365274.1 ncrna chromosome:GRCh38:X:19376774:19376875:1 gene:ENSG00000202144.1 gene_biotype:misc_RNA transcript_biotype:misc_RNA gene_symbol:Y_RNA description:Y RNA [Source:RFAM;Acc:RF00019]	1.35823	0.289523	2.80604	0.219628	1.05273	0.353956	0.287702	0.289523	0.067183	0.0955286	1.739	1.35823	0.936622	0.452933	4.74334	3.74364	methylated
ensembl	ENST00000365281.1 ncrna chromosome:GRCh38:13:60187738:60187830:-1 gene:ENSG00000202151.1 gene_biotype:misc_RNA transcript_biotype:misc_RNA gene_symbol:RNY4P28 description:RNA, Ro-associated Y4 pseudogene 28 [Source:HGNC Symbol;Acc:HGNC:42496]	0.863941	0.491761	0.226705	0.95033	0.177245	0.898251	0.780114	0.898251	0.251075	0.077213	0.422631	0.226705	0.382985	0.0733293	0.593822	0.327278	partially-methylated
ensembl	ENST00000365328.1 ncrna chromosome:GRCh38:6:52995620:52995950:1 gene:ENSG00000202198.1 gene_biotype:misc_RNA transcript_biotype:misc_RNA gene_symbol:7SK description:7SK RNA [Source:RFAM;Acc:RF00100]	96.0921	3.12473	89.8039	4.48278	83.6433	4.83361	4.14704	4.48278	0.902555	0.52013	89.8464	89.8039	6.22451	9.13375	21.1786	19.6177	methylated
ensembl	ENST00000365341.1 ncrna chromosome:GRCh38:15:43247680:43247781:1 gene:ENSG00000202211.1 gene_biotype:misc_RNA transcript_biotype:misc_RNA gene_symbol:Y_RNA description:Y RNA [Source:RFAM;Acc:RF00019]	0.0410674	0.458757	0.051451	0.426402	0	0.36388	0.416346	0.426402	0.0482312	0.0479684	0.0308395	0.0410674	0.0272077	0.0153947	0.253395	0.267984	partially-methylated
ensembl	ENST00000365382.1 ncrna chromosome:GRCh38:11:123059335:123059422:-1 gene:ENSG00000202252.1 gene_biotype:snoRNA transcript_biotype:snoRNA gene_symbol:SNORD14C description:small nucleolar RNA, C/D box 14C [Source:HGNC Symbol;Acc:HGNC:30352]	8.49643	30.9247	25.3579	36.6597	16.3103	30.149	32.5778	30.9247	3.55624	1.14997	16.7215	16.3103	8.43823	11.5849	0.514769	0.528944	partially-methylated
ensembl	ENST00000365390.1 ncrna chromosome:GRCh38:20:17576206:17576510:-1 gene:ENSG00000202260.1 gene_biotype:misc_RNA transcript_biotype:misc_RNA gene_symbol:RN7SKP69 description:RNA, 7SK small nuclear pseudogene 69 [Source:HGNC Symbol;Acc:HGNC:45793]	5.10157	0.05598	8.74993	0.10483	8.84415	0.14177	0.10086	0.10483	0.0430326	0.0547668	7.56522	8.74993	2.1341	0.139688	38.162	43.2062	methylated
ensembl	ENST00000365399.1 ncrna chromosome:GRCh38:5:15110786:15110920:-1 gene:ENSG00000202269.1 gene_biotype:snoRNA transcript_biotype:snoRNA gene_symbol:U8 description:U8 small nucleolar RNA [Source:RFAM;Acc:RF00096]	0.562263	4.98081	2.48606	5.53822	0.970852	5.823	5.44734	5.53822	0.428383	0.422209	1.33973	0.970852	1.01356	0.605774	0.259534	0.189927	partially-methylated
ensembl	ENST00000365403.1 ncrna chromosome:GRCh38:7:6212638:6212740:-1 gene:ENSG00000202273.1 gene_biotype:misc_RNA transcript_biotype:misc_RNA gene_symbol:Y_RNA description:Y RNA [Source:RFAM;Acc:RF00019]	2.66793	0.800633	6.57031	0.709507	2.38466	0.967476	0.825872	0.800633	0.130824	0.135103	3.8743	2.66793	2.33911	0.419975	4.29249	3.07331	methylated
ensembl	ENST00000365436.1 ncrna chromosome:GRCh38:14:93397139:93397234:-1 gene:ENSG00000202306.1 gene_biotype:misc_RNA transcript_biotype:misc_RNA gene_symbol:Y_RNA description:Y RNA [Source:RFAM;Acc:RF00019]	0.0874968	1.51	1.22624	1.96855	0.433499	1.7702	1.74958	1.7702	0.229971	0.294075	0.582413	0.433499	0.583795	0.512983	0.368955	0.285263	partially-methylated
ensembl	ENST00000365444.1 ncrna chromosome:GRCh38:11:93731502:93731574:-1 gene:ENSG00000202314.1 gene_biotype:snoRNA transcript_biotype:snoRNA gene_symbol:SNORD6 description:small nucleolar RNA, C/D box 6 [Source:HGNC Symbol;Acc:HGNC:32703]	16.2432	90.8007	32.0702	141.281	18.0579	119.806	117.296	119.806	25.3338	31.839	22.1238	18.0579	8.66156	2.69046	0.189306	0.151434	not-methylated
ensembl	ENST00000365462.1 ncrna chromosome:GRCh38:17:75431990:75432087:1 gene:ENSG00000202332.1 gene_biotype:misc_RNA transcript_biotype:misc_RNA gene_symbol:Y_RNA description:Y RNA [Source:RFAM;Acc:RF00019]	0.123324	0.854363	0.280524	0.741636	0.166432	0.725426	0.773808	0.741636	0.0702313	0.0240325	0.190093	0.166432	0.0812274	0.0639122	0.331987	0.316564	partially-methylated
ensembl	ENST00000365467.1 ncrna chromosome:GRCh38:14:32203163:32203269:-1 gene:ENSG00000202337.1 gene_biotype:snRNA transcript_biotype:snRNA gene_symbol:RNU6-8 description:RNA, U6 small nuclear 8 [Source:HGNC Symbol;Acc:HGNC:34285]	2.10979	0.394556	1.98564	0.340157	1.66022	0.533584	0.422766	0.394556	0.0997515	0.080651	1.91855	1.98564	0.232171	0.184076	3.86129	4.21719	partially-methylated
ensembl	ENST00000365474.1 ncrna chromosome:GRCh38:2:55951654:55952014:-1 gene:ENSG00000202344.1 gene_biotype:misc_RNA transcript_biotype:misc_RNA gene_symbol:RN7SKP208 description:RNA, 7SK small nuclear pseudogene 208 [Source:HGNC Symbol;Acc:HGNC:45932]	4.09305	0.0469212	8.09178	0.0928635	8.59061	0.130675	0.0901531	0.0928635	0.0419424	0.0560587	6.92514	8.09178	2.46532	0.739572	36.9447	42.4745	methylated
ensembl	ENST00000365481.1 ncrna chromosome:GRCh38:6:13547704:13548013:1 gene:ENSG00000202351.1 gene_biotype:misc_RNA transcript_biotype:misc_RNA gene_symbol:RN7SKP204 description:RNA, 7SK small nuclear pseudogene 204 [Source:HGNC Symbol;Acc:HGNC:45928]	3.11205	0.0573776	6.66722	0.113648	7.44011	0.162446	0.111157	0.113648	0.0525786	0.0723483	5.73979	6.66722	2.30827	1.14588	27.6561	31.6746	methylated
ensembl	ENST00000365484.1 ncrna chromosome:GRCh38:7:148983755:148983856:1 gene:ENSG00000202354.1 gene_biotype:misc_RNA transcript_biotype:misc_RNA gene_symbol:RNY3 description:RNA, Ro-associated Y3 [Source:HGNC Symbol;Acc:HGNC:10243]	4.16006	10.2032	6.6866	8.26782	3.08956	8.9093	9.12679	8.9093	0.98586	0.951054	4.64541	4.16006	1.84699	1.58714	0.514308	0.472852	partially-methylated
ensembl	ENST00000365493.1 ncrna chromosome:GRCh38:3:39411054:39411206:1 gene:ENSG00000202363.1 gene_biotype:snoRNA transcript_biotype:snoRNA gene_symbol:SNORA62 description:small nucleolar RNA, H/ACA box 62 [Source:HGNC Symbol;Acc:HGNC:10107]	18.7421	2.74601	26.8495	2.28132	26.7955	2.28045	2.43593	2.28132	0.26854	0.00129475	24.129	26.7955	4.6653	0.0800185	9.55432	11.2944	methylated
ensembl	ENST00000365498.1 ncrna chromosome:GRCh38:12:96979528:96979629:-1 gene:ENSG00000202368.1 gene_biotype:misc_RNA transcript_biotype:misc_RNA gene_symbol:Y_RNA description:Y RNA [Source:RFAM;Acc:RF00019]	0.66034	2.23766	1.61431	1.68024	1.15543	1.55293	1.82361	1.68024	0.364182	0.188755	1.14336	1.15543	0.477098	0.680328	0.646368	0.705203	partially-methylated
ensembl	ENST00000365519.1 ncrna chromosome:GRCh38:17:28022330:28022464:-1 gene:ENSG00000202389.1 gene_biotype:snoRNA transcript_biotype:snoRNA gene_symbol:SNORA70 description:Small nucleolar RNA SNORA70 [Source:RFAM;Acc:RF00156]	0.124947	0.953781	0.186455	3.08982	0.116502	2.4352	2.1596	2.4352	1.09436	0.970541	0.142635	0.124947	0.0381834	0.0125208	0.10738	0.0887298	not-methylated
ensembl	ENST00000365522.1 ncrna chromosome:GRCh38:4:6997012:6997328:1 gene:ENSG00000202392.1 gene_biotype:misc_RNA transcript_biotype:misc_RNA gene_symbol:RN7SKP292 description:RNA, 7SK small nuclear pseudogene 292 [Source:HGNC Symbol;Acc:HGNC:46016]	4.96039	0.15936	1.46654	0.34138	3.53467	0.127053	0.209265	0.15936	0.11555	0.047899	3.32053	3.53467	1.75674	2.11378	11.0602	14.014	methylated
ensembl	ENST00000365529.1 ncrna chromosome:GRCh38:8:97772313:97772425:1 gene:ENSG00000202399.1 gene_biotype:misc_RNA transcript_biotype:misc_RNA gene_symbol:Y_RNA description:Y RNA [Source:RFAM;Acc:RF00019]	0.0178496	0.269076	0.0212103	0.551048	0	0.686718	0.50228	0.551048	0.213049	0.201144	0.01302	0.0178496	0.0114001	0.00498248	0.187653	0.181015	not-methylated
ensembl	ENST00000365530.1 ncrna chromosome:GRCh38:2:231460371:231460440:-1 gene:ENSG00000202400.1 gene_biotype:snoRNA transcript_biotype:snoRNA gene_symbol:SNORD82 description:small nucleolar RNA, C/D box 82 [Source:HGNC Symbol;Acc:HGNC:10240]	200.166	405.928	169.301	228.304	93.7843	362.553	332.262	362.553	92.6053	64.308	154.417	169.301	54.7303	45.7601	0.464906	0.467116	partially-methylated
ensembl	ENST00000365536.1 ncrna chromosome:GRCh38:7:112288623:112288952:1 gene:ENSG00000202406.1 gene_biotype:misc_RNA transcript_biotype:misc_RNA gene_symbol:RN7SKP187 description:RNA, 7SK small nuclear pseudogene 187 [Source:HGNC Symbol;Acc:HGNC:45911]	6.42002	0.287066	8.53372	0.724314	11.017	0.63221	0.547864	0.63221	0.230505	0.136554	8.65692	8.53372	2.30098	3.13378	13.5166	11.7913	methylated
ensembl	ENST00000365538.2 ncrna chromosome:GRCh38:1:148334612:148334767:-1 gene:ENSG00000202408.2 gene_biotype:snRNA transcript_biotype:snRNA gene_symbol:RNU1-122P description:RNA, U1 small nuclear 122, pseudogene [Source:HGNC Symbol;Acc:HGNC:48464]	0	0.607972	0	0.779547	0	0.535077	0.640865	0.607972	0.12551	0.108075	0	0	0	0	0.134977	0.141248	not-methylated
ensembl	ENST00000365571.2 ncrna chromosome:GRCh38:6:33199601:33199696:1 gene:ENSG00000202441.2 gene_biotype:misc_RNA transcript_biotype:misc_RNA gene_symbol:RNY4P10 description:RNA, Ro-associated Y4 pseudogene 10 [Source:HGNC Symbol;Acc:HGNC:34060]	1.94306	36.1345	6.51031	35.8562	3.78135	32.4166	34.8024	35.8562	2.07088	0.412657	4.07824	3.78135	2.29805	2.72545	0.119712	0.107947	not-methylated
ensembl	ENST00000365574.1 ncrna chromosome:GRCh38:1:44819883:44819997:-1 gene:ENSG00000202444.1 gene_biotype:snRNA transcript_biotype:snRNA gene_symbol:RNU5E-6P description:RNA, U5E small nuclear 6, pseudogene [Source:HGNC Symbol;Acc:HGNC:42522]	5.71912	2.06586	2.69738	1.81492	5.51885	1.83009	1.90362	1.83009	0.140704	0.0224865	4.64512	5.51885	1.68976	0.296916	2.36827	2.91119	partially-methylated
ensembl	ENST00000365607.2 ncrna chromosome:GRCh38:11:62855564:62855632:-1 gene:ENSG00000275043.1 gene_biotype:snoRNA transcript_biotype:snoRNA gene_symbol:SNORD25 description:small nucleolar RNA, C/D box 25 [Source:HGNC Symbol;Acc:HGNC:10147]	11.8284	64.9585	29.2113	82.8454	12.524	79.34	75.7146	79.34	9.47856	5.19706	17.8545	12.524	9.84136	1.03135	0.236822	0.158912	not-methylated
ensembl	ENST00000365625.1 ncrna chromosome:GRCh38:X:50171197:50171297:-1 gene:ENSG00000202495.1 gene_biotype:misc_RNA transcript_biotype:misc_RNA gene_symbol:Y_RNA description:Y RNA [Source:RFAM;Acc:RF00019]	0.0704547	1.69555	0.148254	1.22945	0.0253266	1.11405	1.34635	1.22945	0.307869	0.171089	0.0813451	0.0704547	0.062183	0.066907	0.125381	0.128214	not-methylated
ensembl	ENST00000365633.1 ncrna chromosome:GRCh38:19:49490904:49490974:1 gene:ENSG00000202503.1 gene_biotype:snoRNA transcript_biotype:snoRNA gene_symbol:SNORD34 description:small nucleolar RNA, C/D box 34 [Source:HGNC Symbol;Acc:HGNC:10161]	36.2348	24.248	18.6455	34.4376	10.4852	30.4484	29.7113	30.4484	5.13466	5.91438	21.7885	18.6455	13.1594	12.0984	0.734233	0.613632	partially-methylated
ensembl	ENST00000365642.1 ncrna chromosome:GRCh38:5:109699500:109699834:-1 gene:ENSG00000202512.1 gene_biotype:misc_RNA transcript_biotype:misc_RNA gene_symbol:RN7SKP230 description:RNA, 7SK small nuclear pseudogene 230 [Source:HGNC Symbol;Acc:HGNC:45954]	24.9815	0.259265	39.4541	0.439176	36.9481	0.487687	0.395376	0.439176	0.120345	0.0719227	33.7946	36.9481	7.7345	3.71529	68.4219	68.7125	methylated
ensembl	ENST00000365645.1 ncrna chromosome:GRCh38:5:140726158:140726246:1 gene:ENSG00000202515.1 gene_biotype:misc_RNA transcript_biotype:misc_RNA gene_symbol:VTRNA1-3 description:vault RNA 1-3 [Source:HGNC Symbol;Acc:HGNC:12656]	0.799664	15.4273	1.86455	15.1668	0	14.377	14.9904	15.1668	0.546917	0.386265	0.888071	0.799664	0.935413	1.18558	0.065477	0.0589295	not-methylated
ensembl	ENST00000365659.1 ncrna chromosome:GRCh38:15:66502020:66502091:-1 gene:ENSG00000202529.1 gene_biotype:snoRNA transcript_biotype:snoRNA gene_symbol:SNORD18B description:small nucleolar RNA, C/D box 18B [Source:HGNC Symbol;Acc:HGNC:32715]	13.411	89.9706	22.0017	225.675	6.11637	188.449	168.032	188.449	70.1183	55.1912	13.843	13.411	7.95146	10.8151	0.0829293	0.0716579	not-methylated
ensembl	ENST00000365668.1 ncrna chromosome:GRCh38:12:120291763:120291903:-1 gene:ENSG00000202538.1 gene_biotype:snRNA transcript_biotype:snRNA gene_symbol:RNU4-2 description:RNA, U4 small nuclear 2 [Source:HGNC Symbol;Acc:HGNC:10193]	54.1887	5.55646	39.2111	4.46672	38.1767	4.81951	4.94756	4.81951	0.556045	0.523054	43.8588	39.2111	8.96087	1.53354	8.70893	7.99086	methylated
ensembl	ENST00000366365.2 ncrna chromosome:GRCh38:17:77088868:77090098:1 gene:ENSG00000234912.11 gene_biotype:processed_transcript transcript_biotype:lincRNA gene_symbol:SNHG20 description:small nucleolar RNA host gene 20 [Source:HGNC Symbol;Acc:HGNC:33099]	2.18939	0.74938	5.88883	1.0077	3.33609	1.32273	1.0266	1.0077	0.287142	0.382987	3.80477	3.33609	1.89373	1.7001	3.46597	3.102	partially-methylated
ensembl	ENST00000383858.1 ncrna chromosome:GRCh38:1:148038753:148038916:-1 gene:ENSG00000206585.1 gene_biotype:snRNA transcript_biotype:snRNA gene_symbol:RNVU1-7 description:RNA, variant U1 small nuclear 7 [Source:HGNC Symbol;Acc:HGNC:37500]	208.444	23.343	149.874	38.1107	95.2444	30.9698	30.8078	30.9698	7.38515	10.5871	151.188	149.874	56.6114	80.9942	4.8948	4.82701	methylated
ensembl	ENST00000383861.1 ncrna chromosome:GRCh38:14:34556226:34556389:-1 gene:ENSG00000206588.1 gene_biotype:snRNA transcript_biotype:snRNA gene_symbol:RNU1-28P description:RNA, U1 small nuclear 28, pseudogene [Source:HGNC Symbol;Acc:HGNC:37498]	201.75	31.6965	151.217	95.7326	94.3429	54.8673	60.7654	54.8673	32.4229	34.3531	149.103	151.217	53.7347	74.9204	2.45136	2.75285	partially-methylated
ensembl	ENST00000383869.1 ncrna chromosome:GRCh38:14:34546714:34546877:1 gene:ENSG00000206596.1 gene_biotype:snRNA transcript_biotype:snRNA gene_symbol:RNU1-27P description:RNA, U1 small nuclear 27, pseudogene [Source:HGNC Symbol;Acc:HGNC:37497]	201.75	31.6965	151.217	95.7326	94.3429	54.8673	60.7654	54.8673	32.4229	34.3531	149.103	151.217	53.7347	74.9204	2.45136	2.75285	partially-methylated
ensembl	ENST00000383870.1 ncrna chromosome:GRCh38:11:62665422:62665570:1 gene:ENSG00000206597.1 gene_biotype:snoRNA transcript_biotype:snoRNA gene_symbol:SNORA57 description:small nucleolar RNA, H/ACA box 57 [Source:HGNC Symbol;Acc:HGNC:32651]	0.249895	1.90498	6.71237	2.36157	0.582511	2.03839	2.10165	2.03839	0.234775	0.197791	2.51493	0.582511	3.6389	0.493137	1.18771	0.319171	partially-methylated
ensembl	ENST00000383873.1 ncrna chromosome:GRCh38:3:195214787:195214893:1 gene:ENSG00000206600.1 gene_biotype:snRNA transcript_biotype:snRNA gene_symbol:RNU6-25P description:RNA, U6 small nuclear 25, pseudogene [Source:HGNC Symbol;Acc:HGNC:34251]	1.92456	0.312699	1.73889	0.243759	1.42046	0.409529	0.321996	0.312699	0.0832753	0.10221	1.69463	1.73889	0.254948	0.275278	4.25273	4.45576	methylated
ensembl	ENST00000383875.1 ncrna chromosome:GRCh38:18:49491283:49491347:-1 gene:ENSG00000206602.1 gene_biotype:snoRNA transcript_biotype:snoRNA gene_symbol:SNORD58A description:small nucleolar RNA, C/D box 58A [Source:HGNC Symbol;Acc:HGNC:10208]	267.887	50.9633	591.062	93.5456	1233.18	91.9441	78.8176	91.9441	24.1359	2.37444	697.375	591.062	491.348	479.139	8.83801	6.4226	methylated
ensembl	ENST00000383884.1 ncrna chromosome:GRCh38:9:133349396:133349470:1 gene:ENSG00000206611.1 gene_biotype:snoRNA transcript_biotype:snoRNA gene_symbol:SNORD24 description:small nucleolar RNA, C/D box 24 [Source:HGNC Symbol;Acc:HGNC:10146]	2.24905	38.5618	10.8144	63.6396	2.03879	49.7622	50.6545	49.7622	12.5627	16.6057	5.03407	2.24905	5.007	0.311737	0.101155	0.047111	not-methylated
ensembl	ENST00000383885.1 ncrna chromosome:GRCh38:12:48656648:48656782:-1 gene:ENSG00000206612.1 gene_biotype:snoRNA transcript_biotype:snoRNA gene_symbol:SNORA2A description:small nucleolar RNA, H/ACA box 2A [Source:HGNC Symbol;Acc:HGNC:32584]	5.24779	0.190836	13.4247	0.378309	18.0579	0.331238	0.300128	0.331238	0.0975319	0.0697879	12.2435	13.4247	6.48622	6.86904	30.8488	31.3626	methylated
ensembl	ENST00000383893.1 ncrna chromosome:GRCh38:1:75787072:75787150:1 gene:ENSG00000206620.1 gene_biotype:snoRNA transcript_biotype:snoRNA gene_symbol:SNORD45C description:small nucleolar RNA, C/D box 45C [Source:HGNC Symbol;Acc:HGNC:32720]	13.3694	66.9074	31.3244	93.8207	9.90269	88.1858	82.9713	88.1858	14.1942	8.35438	18.1988	13.3694	11.4985	5.1397	0.220279	0.152566	not-methylated
ensembl	ENST00000383895.1 ncrna chromosome:GRCh38:X:119787353:119787484:-1 gene:ENSG00000206622.1 gene_biotype:snoRNA transcript_biotype:snoRNA gene_symbol:SNORA69 description:small nucleolar RNA, H/ACA box 69 [Source:HGNC Symbol;Acc:HGNC:10226]	0.249895	3.88089	1.11873	4.06969	1.74753	5.79667	4.58242	4.06969	1.0558	0.279917	1.03872	1.11873	0.752019	0.932267	0.243191	0.292283	not-methylated
ensembl	ENST00000383898.1 ncrna chromosome:GRCh38:15:67839939:67840045:-1 gene:ENSG00000206625.1 gene_biotype:snRNA transcript_biotype:snRNA gene_symbol:RNU6-1 description:RNA, U6 small nuclear 1 [Source:HGNC Symbol;Acc:HGNC:10227]	2.10979	0.396445	1.98564	0.34399	1.66022	0.531816	0.424084	0.396445	0.0969157	0.0777709	1.91855	1.98564	0.232171	0.184076	3.85158	4.20114	partially-methylated
ensembl	ENST00000383902.1 ncrna chromosome:GRCh38:4:67429591:67429754:-1 gene:ENSG00000206629.1 gene_biotype:snRNA transcript_biotype:snRNA gene_symbol:RNU1-63P description:RNA, U1 small nuclear 63, pseudogene [Source:HGNC Symbol;Acc:HGNC:48405]	5.64121	0.0309937	2.68478	0.0310413	1.96971	0.0213584	0.0277978	0.0309937	0.00557671	7.053e-05	3.4319	2.68478	1.94644	1.06015	27.6366	21.2589	methylated
ensembl	ENST00000383903.1 ncrna chromosome:GRCh38:16:2155023:2155105:-1 gene:ENSG00000206630.1 gene_biotype:snoRNA transcript_biotype:snoRNA gene_symbol:SNORD60 description:small nucleolar RNA, C/D box 60 [Source:HGNC Symbol;Acc:HGNC:10217]	60.0997	105.225	146.553	223.592	68.4451	151.809	160.209	151.809	59.6291	69.0657	91.6994	68.4451	47.6879	12.3729	0.572642	0.451225	partially-methylated
ensembl	ENST00000383906.1 ncrna chromosome:GRCh38:2:10446714:10446849:-1 gene:ENSG00000206633.1 gene_biotype:snoRNA transcript_biotype:snoRNA gene_symbol:SNORA80B description:small nucleolar RNA, H/ACA box 80B [Source:HGNC Symbol;Acc:HGNC:34355]	3.99832	0.0945735	0.621516	0.458557	0.291256	0.382198	0.311776	0.382198	0.191939	0.11321	1.63703	0.621516	2.05159	0.489644	4.21838	1.49631	methylated
ensembl	ENST00000383924.1 ncrna chromosome:GRCh38:1:156484098:156484210:-1 gene:ENSG00000206651.1 gene_biotype:misc_RNA transcript_biotype:misc_RNA gene_symbol:Y_RNA description:Y RNA [Source:RFAM;Acc:RF00019]	1.87077	3.68488	3.45779	2.66024	2.18999	2.90583	3.08365	2.90583	0.534961	0.364113	2.50618	2.18999	0.839427	0.473268	0.818614	0.761848	partially-methylated
ensembl	ENST00000383925.1 ncrna chromosome:GRCh38:1:16514122:16514285:-1 gene:ENSG00000206652.1 gene_biotype:snRNA transcript_biotype:snRNA gene_symbol:RNU1-1 description:RNA, U1 small nuclear 1 [Source:HGNC Symbol;Acc:HGNC:10120]	201.75	31.6965	151.217	95.7326	94.3429	54.8673	60.7654	54.8673	32.4229	34.3531	149.103	151.217	53.7347	74.9204	2.45136	2.75285	partially-methylated
ensembl	ENST00000383934.1 ncrna chromosome:GRCh38:8:5128279:5128412:-1 gene:ENSG00000206661.1 gene_biotype:snoRNA transcript_biotype:snoRNA gene_symbol:SNORA70 description:Small nucleolar RNA SNORA70 [Source:RFAM;Acc:RF00156]	0.124947	1.00951	0.186455	3.29617	0.116502	2.54349	2.28306	2.54349	1.16536	1.11593	0.142635	0.124947	0.0381834	0.0125208	0.101817	0.085095	not-methylated
ensembl	ENST00000383953.1 ncrna chromosome:GRCh38:1:92837289:92837383:1 gene:ENSG00000206680.1 gene_biotype:snoRNA transcript_biotype:snoRNA gene_symbol:SNORD21 description:small nucleolar RNA, C/D box 21 [Source:HGNC Symbol;Acc:HGNC:10144]	18.2423	29.4867	23.8662	30.4482	25.048	27.7476	29.2275	29.4867	1.36884	1.42554	22.3855	23.8662	3.63643	1.75209	0.766705	0.810035	partially-methylated
ensembl	ENST00000383975.1 ncrna chromosome:GRCh38:6:13214056:13214219:1 gene:ENSG00000206702.1 gene_biotype:snRNA transcript_biotype:snRNA gene_symbol:RNU1-11P description:RNA, U1 small nuclear 11, pseudogene [Source:HGNC Symbol;Acc:HGNC:10137]	38.4117	0.924563	33.9582	0.906499	24.944	0.657899	0.829654	0.906499	0.149018	0.0267818	32.4379	33.9582	6.86136	6.60274	35.0001	33.8383	methylated
ensembl	ENST00000383978.1 ncrna chromosome:GRCh38:7:136129980:136130081:-1 gene:ENSG00000206705.1 gene_biotype:misc_RNA transcript_biotype:misc_RNA gene_symbol:Y_RNA description:Y RNA [Source:RFAM;Acc:RF00019]	0.46625	3.05329	0.697571	2.31127	0.557975	2.3128	2.55912	2.3128	0.42796	0.00226898	0.573932	0.557975	0.116483	0.135991	0.253442	0.272701	partially-methylated
ensembl	ENST00000383990.1 ncrna chromosome:GRCh38:6:34821445:34821542:1 gene:ENSG00000206717.1 gene_biotype:misc_RNA transcript_biotype:misc_RNA gene_symbol:Y_RNA description:Y RNA [Source:RFAM;Acc:RF00019]	0.454827	2.98936	0.674264	2.24573	0.547755	2.25019	2.49509	2.25019	0.428053	0.00661719	0.558949	0.547755	0.110146	0.137776	0.253921	0.275618	partially-methylated
ensembl	ENST00000383994.1 ncrna chromosome:GRCh38:3:120210320:120210421:1 gene:ENSG00000206721.1 gene_biotype:misc_RNA transcript_biotype:misc_RNA gene_symbol:Y_RNA description:Y RNA [Source:RFAM;Acc:RF00019]	0.123324	0.839442	0.303831	0.713235	0.176651	0.703563	0.75208	0.713235	0.0758122	0.0143398	0.201269	0.176651	0.0927374	0.0790636	0.353568	0.340186	partially-methylated
ensembl	ENST00000384001.1 ncrna chromosome:GRCh38:3:23273807:23273910:1 gene:ENSG00000206728.1 gene_biotype:misc_RNA transcript_biotype:misc_RNA gene_symbol:Y_RNA description:Y RNA [Source:RFAM;Acc:RF00019]	0.0843806	1.70726	0.148254	1.25161	0.0253266	1.13924	1.36604	1.25161	0.300798	0.1666	0.085987	0.0843806	0.0614794	0.0875534	0.126864	0.136415	not-methylated
ensembl	ENST00000384010.1 ncrna chromosome:GRCh38:1:143729407:143729570:-1 gene:ENSG00000206737.1 gene_biotype:snRNA transcript_biotype:snRNA gene_symbol:RNVU1-18 description:RNA, variant U1 small nuclear 18 [Source:HGNC Symbol;Acc:HGNC:37496]	201.75	31.6965	151.217	95.7326	94.3429	54.8673	60.7654	54.8673	32.4229	34.3531	149.103	151.217	53.7347	74.9204	2.45136	2.75285	partially-methylated
ensembl	ENST00000384027.1 ncrna chromosome:GRCh38:6:132815307:132815379:1 gene:ENSG00000206754.1 gene_biotype:snoRNA transcript_biotype:snoRNA gene_symbol:SNORD101 description:small nucleolar RNA, C/D box 101 [Source:HGNC Symbol;Acc:HGNC:32764]	18.7421	110.671	66.3779	94.1646	20.9704	83.6758	96.1706	94.1646	13.609	15.5507	35.3635	20.9704	26.8824	3.30367	0.368373	0.223524	partially-methylated
ensembl	ENST00000384033.1 ncrna chromosome:GRCh38:3:39408389:39408539:1 gene:ENSG00000206760.1 gene_biotype:snoRNA transcript_biotype:snoRNA gene_symbol:SNORA6 description:small nucleolar RNA, H/ACA box 6 [Source:HGNC Symbol;Acc:HGNC:32591]	2.24905	0.486378	1.49164	0.504413	4.07758	0.407678	0.466156	0.486378	0.0514403	0.0267381	2.60609	2.24905	1.32943	1.12294	4.77976	4.00604	methylated
ensembl	ENST00000384048.1 ncrna chromosome:GRCh38:19:3982507:3982572:-1 gene:ENSG00000206775.1 gene_biotype:snoRNA transcript_biotype:snoRNA gene_symbol:SNORD37 description:small nucleolar RNA, C/D box 37 [Source:HGNC Symbol;Acc:HGNC:10166]	21.7409	28.747	31.3244	23.6157	22.1354	28.3591	26.9072	28.3591	2.85717	0.575076	25.0669	22.1354	5.42276	0.585005	0.931858	0.781312	partially-methylated
ensembl	ENST00000384072.1 ncrna chromosome:GRCh38:11:93730979:93731099:-1 gene:ENSG00000206799.1 gene_biotype:snoRNA transcript_biotype:snoRNA gene_symbol:SNORA32 description:small nucleolar RNA, H/ACA box 32 [Source:HGNC Symbol;Acc:HGNC:32622]	1.99916	0.354651	0	0.298062	1.16502	0.433158	0.361957	0.354651	0.0678435	0.0838983	1.05473	1.16502	1.00413	1.23669	2.49964	2.78241	partially-methylated
ensembl	ENST00000384084.1 ncrna chromosome:GRCh38:16:1962334:1962466:-1 gene:ENSG00000206811.1 gene_biotype:snoRNA transcript_biotype:snoRNA gene_symbol:SNORA10 description:small nucleolar RNA, H/ACA box 10 [Source:HGNC Symbol;Acc:HGNC:32598]	1.37442	1.02342	2.98328	2.10936	0	1.50331	1.54536	1.50331	0.544191	0.711487	1.45257	1.37442	1.49317	2.03772	0.9436	0.91961	partially-methylated
ensembl	ENST00000384087.1 ncrna chromosome:GRCh38:5:17117576:17117686:-1 gene:ENSG00000206814.1 gene_biotype:misc_RNA transcript_biotype:misc_RNA gene_symbol:Y_RNA description:Y RNA [Source:RFAM;Acc:RF00019]	0.0666709	3.42703	0.504152	2.37747	0.0934445	2.67508	2.82653	2.67508	0.540926	0.441235	0.221422	0.0934445	0.245217	0.0396946	0.109831	0.0697078	not-methylated
ensembl	ENST00000384095.1 ncrna chromosome:GRCh38:14:63621760:63621871:1 gene:ENSG00000206822.1 gene_biotype:misc_RNA transcript_biotype:misc_RNA gene_symbol:Y_RNA description:Y RNA [Source:RFAM;Acc:RF00019]	0.144583	6.2676	1.12536	4.49222	0.315422	4.92453	5.22812	4.92453	0.925804	0.64094	0.528454	0.315422	0.523943	0.253286	0.11795	0.0826787	not-methylated
ensembl	ENST00000384096.1 ncrna chromosome:GRCh38:4:118279190:118279320:1 gene:ENSG00000275994.1 gene_biotype:snoRNA transcript_biotype:snoRNA gene_symbol:SNORA24 description:small nucleolar RNA, H/ACA box 24 [Source:HGNC Symbol;Acc:HGNC:32614]	16.0974	4.82494	17.4646	4.53398	17.4268	4.03219	4.4637	4.53398	0.40102	0.431371	16.9963	17.4268	0.778675	0.0560474	3.74614	3.78223	partially-methylated
ensembl	ENST00000384097.1 ncrna chromosome:GRCh38:17:50386145:50386246:-1 gene:ENSG00000206824.1 gene_biotype:misc_RNA transcript_biotype:misc_RNA gene_symbol:Y_RNA description:Y RNA [Source:RFAM;Acc:RF00019]	0.596963	3.78519	0.779069	3.07556	0.612479	2.99279	3.28452	3.07556	0.435567	0.122711	0.662837	0.612479	0.100958	0.0230037	0.22539	0.224363	not-methylated
ensembl	ENST00000384111.1 ncrna chromosome:GRCh38:7:45104349:45104482:-1 gene:ENSG00000206838.1 gene_biotype:snoRNA transcript_biotype:snoRNA gene_symbol:SNORA5A description:small nucleolar RNA, H/ACA box 5A [Source:HGNC Symbol;Acc:HGNC:32588]	2.74884	0.233056	0.745819	0.298062	4.66009	0.280278	0.270465	0.280278	0.0335955	0.0263659	2.71825	2.74884	1.95732	2.83362	7.60733	7.49147	methylated
ensembl	ENST00000384113.1 ncrna chromosome:GRCh38:10:37994863:37994975:1 gene:ENSG00000206840.1 gene_biotype:misc_RNA transcript_biotype:misc_RNA gene_symbol:Y_RNA description:Y RNA [Source:RFAM;Acc:RF00019]	0.172349	6.65788	1.12536	4.79856	0.315422	5.29466	5.5837	5.29466	0.962766	0.735522	0.537709	0.315422	0.513921	0.21212	0.1122	0.0770061	not-methylated
ensembl	ENST00000384119.1 ncrna chromosome:GRCh38:15:30673750:30673843:1 gene:ENSG00000206846.1 gene_biotype:misc_RNA transcript_biotype:misc_RNA gene_symbol:Y_RNA description:Y RNA [Source:RFAM;Acc:RF00019]	0.582818	3.60131	0.779069	2.74156	0.612479	2.74634	3.02974	2.74634	0.495	0.00708846	0.658122	0.612479	0.105788	0.0439751	0.242232	0.250314	not-methylated
ensembl	ENST00000384123.1 ncrna chromosome:GRCh38:12:130906838:130906949:1 gene:ENSG00000206850.1 gene_biotype:misc_RNA transcript_biotype:misc_RNA gene_symbol:Y_RNA description:Y RNA [Source:RFAM;Acc:RF00019]	0.172349	6.62521	1.12536	4.78461	0.315422	5.26684	5.55889	5.26684	0.954421	0.714949	0.537709	0.315422	0.513921	0.21212	0.112692	0.0774053	not-methylated
ensembl	ENST00000384136.1 ncrna chromosome:GRCh38:18:24124170:24124285:-1 gene:ENSG00000206863.1 gene_biotype:snRNA transcript_biotype:snRNA gene_symbol:RNU5A-6P description:RNA, U5A small nuclear 6, pseudogene [Source:HGNC Symbol;Acc:HGNC:42527]	0.50812	0.467463	0	0.720698	0.291256	0.64464	0.610934	0.64464	0.129939	0.112764	0.266458	0.291256	0.254966	0.321522	0.515461	0.525429	partially-methylated
ensembl	ENST00000384138.1 ncrna chromosome:GRCh38:18:56753226:56753326:-1 gene:ENSG00000206865.1 gene_biotype:misc_RNA transcript_biotype:misc_RNA gene_symbol:Y_RNA description:Y RNA [Source:RFAM;Acc:RF00019]	0.59491	3.36908	0.737634	2.54063	0.612479	2.52574	2.81181	2.54063	0.482661	0.0220768	0.648341	0.612479	0.0778278	0.0260479	0.257002	0.269814	partially-methylated
ensembl	ENST00000384147.1 ncrna chromosome:GRCh38:11:62855292:62855366:-1 gene:ENSG00000276788.1 gene_biotype:snoRNA transcript_biotype:snoRNA gene_symbol:SNORD26 description:small nucleolar RNA, C/D box 26 [Source:HGNC Symbol;Acc:HGNC:10148]	559.764	171.286	523.565	279.999	652.122	281.208	244.164	279.999	63.1173	1.79363	578.484	559.764	66.291	53.6691	2.36868	1.99881	partially-methylated
ensembl	ENST00000384158.1 ncrna chromosome:GRCh38:2:231455800:231455936:-1 gene:ENSG00000206885.1 gene_biotype:snoRNA transcript_biotype:snoRNA gene_symbol:SNORA75 description:small nucleolar RNA, H/ACA box 75 [Source:HGNC Symbol;Acc:HGNC:32661]	1.74926	0.293853	4.47492	0.985897	10.4852	0.484117	0.587956	0.484117	0.357516	0.282085	5.5698	4.47492	4.4697	4.04105	8.24151	7.83219	methylated
ensembl	ENST00000384161.1 ncrna chromosome:GRCh38:1:27325219:27325325:1 gene:ENSG00000206888.1 gene_biotype:snRNA transcript_biotype:snRNA gene_symbol:RNU6-48P description:RNA, U6 small nuclear 48, pseudogene [Source:HGNC Symbol;Acc:HGNC:34292]	1.71126	0.274071	1.49261	0.204478	1.27554	0.367016	0.281855	0.274071	0.0815482	0.103178	1.49313	1.49261	0.217862	0.321826	4.17209	4.2575	methylated
ensembl	ENST00000384170.1 ncrna chromosome:GRCh38:12:123616708:123616840:1 gene:ENSG00000206897.1 gene_biotype:snoRNA transcript_biotype:snoRNA gene_symbol:SNORA9B description:small nucleolar RNA, H/ACA box 9B [Source:HGNC Symbol;Acc:HGNC:52223]	0	0.628238	0	1.22435	0.611637	1.22516	1.02591	1.22435	0.344397	0.00120028	0.203879	0	0.353129	0	0.269895	0.0755089	partially-methylated
ensembl	ENST00000384172.1 ncrna chromosome:GRCh38:12:97721716:97721822:1 gene:ENSG00000206899.1 gene_biotype:snRNA transcript_biotype:snRNA gene_symbol:RNU6-36P description:RNA, U6 small nuclear 36, pseudogene [Source:HGNC Symbol;Acc:HGNC:34280]	1.89789	0.363409	1.75575	0.30993	1.50207	0.495667	0.389669	0.363409	0.0956127	0.0792886	1.71857	1.75575	0.200515	0.210743	3.71387	4.00455	partially-methylated
ensembl	ENST00000384176.1 ncrna chromosome:GRCh38:15:65285461:65285591:-1 gene:ENSG00000206903.1 gene_biotype:snoRNA transcript_biotype:snoRNA gene_symbol:SNORA24B description:small nucleolar RNA, H/ACA box 24B [Source:HGNC Symbol;Acc:HGNC:52198]	3.35276	4.25243	9.26059	4.07542	2.86401	3.73917	4.02234	4.07542	0.260715	0.262428	5.15912	3.35276	3.56037	0.724608	1.27576	0.826923	partially-methylated
ensembl	ENST00000384178.1 ncrna chromosome:GRCh38:1:180519016:180519119:-1 gene:ENSG00000206905.1 gene_biotype:misc_RNA transcript_biotype:misc_RNA gene_symbol:Y_RNA description:Y RNA [Source:RFAM;Acc:RF00019]	0.438376	1.9975	0.135979	1.7573	0.0689298	1.5834	1.7794	1.7573	0.207936	0.257828	0.214428	0.135979	0.19682	0.0994074	0.167302	0.127055	not-methylated
ensembl	ENST00000384181.1 ncrna chromosome:GRCh38:6:53219261:53219424:1 gene:ENSG00000206908.1 gene_biotype:snRNA transcript_biotype:snRNA gene_symbol:RNU1-136P description:RNA, U1 small nuclear 136, pseudogene [Source:HGNC Symbol;Acc:HGNC:48478]	18.1769	0.186697	17.3451	0.174693	8.92859	0.180392	0.180594	0.180392	0.00600426	0.0084492	14.8169	17.3451	5.11633	1.23315	53.1618	62.2169	methylated
ensembl	ENST00000384187.1 ncrna chromosome:GRCh38:12:122768099:122768200:1 gene:ENSG00000206914.1 gene_biotype:misc_RNA transcript_biotype:misc_RNA gene_symbol:Y_RNA description:Y RNA [Source:RFAM;Acc:RF00019]	0.405809	2.86791	0.647628	2.16667	0.51863	2.17529	2.40329	2.17529	0.402395	0.0127796	0.524022	0.51863	0.120999	0.167268	0.249281	0.27189	not-methylated
ensembl	ENST00000384198.1 ncrna chromosome:GRCh38:19:40342329:40342441:1 gene:ENSG00000206925.1 gene_biotype:misc_RNA transcript_biotype:misc_RNA gene_symbol:Y_RNA description:Y RNA [Source:RFAM;Acc:RF00019]	1.91824	0.135346	3.21413	0.183969	1.50482	0.138319	0.152545	0.138319	0.0272545	0.00440773	2.2124	1.91824	0.891811	0.612936	9.15638	8.46864	methylated
ensembl	ENST00000384205.1 ncrna chromosome:GRCh38:3:181231737:181231843:1 gene:ENSG00000206932.1 gene_biotype:snRNA transcript_biotype:snRNA gene_symbol:RNU6-4P description:RNA, U6 small nuclear 4, pseudogene [Source:HGNC Symbol;Acc:HGNC:34253]	2.10979	0.396445	1.98564	0.34399	1.66022	0.531816	0.424084	0.396445	0.0969157	0.0777709	1.91855	1.98564	0.232171	0.184076	3.85158	4.20114	partially-methylated
ensembl	ENST00000384209.1 ncrna chromosome:GRCh38:X:49082028:49082165:1 gene:ENSG00000206936.1 gene_biotype:snRNA transcript_biotype:snRNA gene_symbol:RNU4-52P description:RNA, U4 small nuclear 52, pseudogene [Source:HGNC Symbol;Acc:HGNC:46988]	2.2907	0.0468309	3.04543	0.0382131	0.970852	0.0976728	0.0609056	0.0468309	0.0321316	0.0127768	2.10233	2.2907	1.05004	1.11896	13.6871	16.282	methylated
ensembl	ENST00000384210.1 ncrna chromosome:GRCh38:2:61417244:61417378:-1 gene:ENSG00000206937.1 gene_biotype:snoRNA transcript_biotype:snoRNA gene_symbol:SNORA70B description:small nucleolar RNA, H/ACA box 70B [Source:HGNC Symbol;Acc:HGNC:33618]	0.124947	0.858532	0.186455	2.79438	0.116502	2.14145	1.93145	2.14145	0.984859	0.968028	0.142635	0.124947	0.0381834	0.0125208	0.119439	0.100358	not-methylated
ensembl	ENST00000384214.1 ncrna chromosome:GRCh38:11:75400391:75400538:1 gene:ENSG00000206941.1 gene_biotype:snoRNA transcript_biotype:snoRNA gene_symbol:SNORD15A description:small nucleolar RNA, C/D box 15A [Source:HGNC Symbol;Acc:HGNC:10114]	7.87169	125.865	44.3763	95.5403	11.6502	97.5369	106.314	97.5369	16.9613	2.96011	21.2994	11.6502	20.0742	5.60206	0.201095	0.120346	not-methylated
ensembl	ENST00000384215.1 ncrna chromosome:GRCh38:7:44985378:44985510:-1 gene:ENSG00000277184.1 gene_biotype:snoRNA transcript_biotype:snoRNA gene_symbol:SNORA9 description:small nucleolar RNA, H/ACA box 9 [Source:HGNC Symbol;Acc:HGNC:32597]	0.832983	1.69388	2.73467	2.19496	1.58249	1.75174	1.88019	1.75174	0.274127	0.0857852	1.71671	1.58249	0.957923	1.11122	0.917443	0.908599	partially-methylated
ensembl	ENST00000384221.1 ncrna chromosome:GRCh38:X:154768528:154768659:1 gene:ENSG00000206948.1 gene_biotype:snoRNA transcript_biotype:snoRNA gene_symbol:SNORA36A description:small nucleolar RNA, H/ACA box 36A [Source:HGNC Symbol;Acc:HGNC:32628]	1.99916	0.445846	1.49164	0.217814	3.78632	0.458637	0.374099	0.445846	0.135498	0.0189639	2.42571	1.99916	1.20534	0.752449	5.32738	3.8457	methylated
ensembl	ENST00000384229.1 ncrna chromosome:GRCh38:17:16440036:16440106:1 gene:ENSG00000277370.1 gene_biotype:snoRNA transcript_biotype:snoRNA gene_symbol:SNORD49A description:small nucleolar RNA, C/D box 49A [Source:HGNC Symbol;Acc:HGNC:10189]	12.809	27.6885	19.3913	23.9061	12.8153	31.3657	27.6534	27.6885	3.72993	5.45176	15.0052	12.8153	3.79849	0.0092605	0.544263	0.464769	partially-methylated
ensembl	ENST00000384238.1 ncrna chromosome:GRCh38:2:174557966:174558072:-1 gene:ENSG00000206965.1 gene_biotype:snRNA transcript_biotype:snRNA gene_symbol:RNU6-5P description:RNA, U6 small nuclear 5, pseudogene [Source:HGNC Symbol;Acc:HGNC:34249]	2.10979	0.396445	1.98564	0.34399	1.66022	0.531816	0.424084	0.396445	0.0969157	0.0777709	1.91855	1.98564	0.232171	0.184076	3.85158	4.20114	partially-methylated
ensembl	ENST00000384240.1 ncrna chromosome:GRCh38:11:108229503:108229604:-1 gene:ENSG00000206967.1 gene_biotype:misc_RNA transcript_biotype:misc_RNA gene_symbol:Y_RNA description:Y RNA [Source:RFAM;Acc:RF00019]	0.107337	1.78413	0.171561	1.32872	0.0355461	1.22755	1.4468	1.32872	0.296487	0.15	0.104815	0.107337	0.0680424	0.0952178	0.132412	0.145121	not-methylated
ensembl	ENST00000384251.1 ncrna chromosome:GRCh38:4:159064297:159064398:-1 gene:ENSG00000206978.1 gene_biotype:misc_RNA transcript_biotype:misc_RNA gene_symbol:Y_RNA description:Y RNA [Source:RFAM;Acc:RF00019]	0.172349	6.59864	1.12536	4.75303	0.315422	5.23061	5.52743	5.23061	0.95794	0.708061	0.537709	0.315422	0.513921	0.21212	0.113322	0.0779314	not-methylated
ensembl	ENST00000384252.1 ncrna chromosome:GRCh38:X:136879199:136879271:-1 gene:ENSG00000206979.1 gene_biotype:snoRNA transcript_biotype:snoRNA gene_symbol:SNORD61 description:small nucleolar RNA, C/D box 61 [Source:HGNC Symbol;Acc:HGNC:10218]	0	16.0809	8.20401	47.3231	0.582511	30.8561	31.42	30.8561	15.6287	21.9058	2.92884	0.582511	4.57771	0.863631	0.0960926	0.0220477	not-methylated
ensembl	ENST00000384262.1 ncrna chromosome:GRCh38:5:138561043:138561110:-1 gene:ENSG00000206989.1 gene_biotype:snoRNA transcript_biotype:snoRNA gene_symbol:SNORD63 description:small nucleolar RNA, C/D box 63 [Source:HGNC Symbol;Acc:HGNC:10220]	42.2322	64.5464	34.3077	70.7553	34.3682	95.6259	76.9759	70.7553	16.447	9.20534	36.9694	34.3682	4.55788	0.0896723	0.480946	0.486459	partially-methylated
ensembl	ENST00000384268.1 ncrna chromosome:GRCh38:15:52162751:52162852:1 gene:ENSG00000206995.1 gene_biotype:misc_RNA transcript_biotype:misc_RNA gene_symbol:Y_RNA description:Y RNA [Source:RFAM;Acc:RF00019]	0.59491	3.60262	0.779069	2.7422	0.612479	2.74634	3.03039	2.74634	0.495574	0.00614456	0.662152	0.612479	0.101633	0.0260479	0.243469	0.250314	not-methylated
ensembl	ENST00000384278.1 ncrna chromosome:GRCh38:1:16895980:16896143:1 gene:ENSG00000207005.1 gene_biotype:snRNA transcript_biotype:snRNA gene_symbol:RNU1-2 description:RNA, U1 small nuclear 2 [Source:HGNC Symbol;Acc:HGNC:10123]	201.75	31.6965	151.217	95.7326	94.3429	54.8673	60.7654	54.8673	32.4229	34.3531	149.103	151.217	53.7347	74.9204	2.45136	2.75285	partially-methylated
ensembl	ENST00000384281.1 ncrna chromosome:GRCh38:11:2963771:2963893:-1 gene:ENSG00000207008.1 gene_biotype:snoRNA transcript_biotype:snoRNA gene_symbol:SNORA54 description:small nucleolar RNA, H/ACA box 54 [Source:HGNC Symbol;Acc:HGNC:32647]	14.369	1.12982	45.1221	1.05468	48.0572	1.03193	1.07214	1.05468	0.051224	0.0337241	35.8494	45.1221	18.6604	4.35161	30.6698	39.1641	methylated
ensembl	ENST00000384282.1 ncrna chromosome:GRCh38:4:1683420:1683529:-1 gene:ENSG00000207009.1 gene_biotype:misc_RNA transcript_biotype:misc_RNA gene_symbol:Y_RNA description:Y RNA [Source:RFAM;Acc:RF00019]	0.194624	2.87923	0.630348	1.76799	0.337799	2.37754	2.34158	2.37754	0.556493	0.743804	0.38759	0.337799	0.222088	0.212271	0.199702	0.176707	not-methylated
ensembl	ENST00000384289.1 ncrna chromosome:GRCh38:2:69520043:69520174:-1 gene:ENSG00000207016.1 gene_biotype:snoRNA transcript_biotype:snoRNA gene_symbol:SNORA36C description:small nucleolar RNA, H/ACA box 36C [Source:HGNC Symbol;Acc:HGNC:33616]	2.24905	0.21279	1.49164	0.171959	3.78632	0.127399	0.170716	0.171959	0.0427091	0.0605368	2.50901	2.24905	1.16922	1.12294	9.63742	8.63753	methylated
ensembl	ENST00000384290.1 ncrna chromosome:GRCh38:6:99526097:99526205:1 gene:ENSG00000274603.1 gene_biotype:misc_RNA transcript_biotype:misc_RNA gene_symbol:Y_RNA description:Y RNA [Source:RFAM;Acc:RF00019]	0.227881	6.64649	1.20048	4.82339	0.36023	5.28941	5.58643	5.28941	0.947147	0.690917	0.596199	0.36023	0.527494	0.196221	0.122432	0.0853953	not-methylated
ensembl	ENST00000384297.1 ncrna chromosome:GRCh38:11:64296037:64296138:1 gene:ENSG00000207024.1 gene_biotype:misc_RNA transcript_biotype:misc_RNA gene_symbol:Y_RNA description:Y RNA [Source:RFAM;Acc:RF00019]	0.594352	3.71391	0.845445	2.87087	0.622698	2.88516	3.15665	2.88516	0.482658	0.0211949	0.687498	0.622698	0.137518	0.0420268	0.241813	0.242097	not-methylated
ensembl	ENST00000384304.1 ncrna chromosome:GRCh38:12:56645027:56645101:-1 gene:ENSG00000207031.1 gene_biotype:snoRNA transcript_biotype:snoRNA gene_symbol:SNORD59A description:small nucleolar RNA, C/D box 59A [Source:HGNC Symbol;Acc:HGNC:10210]	7.49685	36.8583	11.1873	45.5576	1.45628	35.6973	39.3711	36.8583	5.38907	1.72137	6.71347	7.49685	4.91258	5.47145	0.172619	0.205552	not-methylated
ensembl	ENST00000384314.1 ncrna chromosome:GRCh38:X:141118030:141118136:-1 gene:ENSG00000207041.1 gene_biotype:snRNA transcript_biotype:snRNA gene_symbol:RNU6-3P description:RNA, U6 small nuclear 3, pseudogene [Source:HGNC Symbol;Acc:HGNC:34275]	2.10979	0.396445	1.98564	0.34399	1.66022	0.531816	0.424084	0.396445	0.0969157	0.0777709	1.91855	1.98564	0.232171	0.184076	3.85158	4.20114	partially-methylated
ensembl	ENST00000384320.2 ncrna chromosome:GRCh38:2:206161878:206161957:1 gene:ENSG00000207047.2 gene_biotype:snoRNA transcript_biotype:snoRNA gene_symbol:SNORD51 description:small nucleolar RNA, C/D box 51 [Source:HGNC Symbol;Acc:HGNC:10201]	1.4369	21.4908	5.96655	25.1748	2.33005	21.1801	22.6152	21.4908	2.22206	0.460617	3.2445	2.33005	2.3993	1.32418	0.147236	0.11255	not-methylated
ensembl	ENST00000384323.1 ncrna chromosome:GRCh38:13:27255401:27255526:1 gene:ENSG00000207051.1 gene_biotype:snoRNA transcript_biotype:snoRNA gene_symbol:SNORA27 description:small nucleolar RNA, H/ACA box 27 [Source:HGNC Symbol;Acc:HGNC:32617]	60.8494	1.05382	47.6081	1.03175	71.6489	1.60098	1.22885	1.05382	0.322465	0.0327149	60.0355	60.8494	12.041	16.0113	45.2537	52.8241	methylated
ensembl	ENST00000384339.1 ncrna chromosome:GRCh38:8:98042086:98042217:-1 gene:ENSG00000207067.1 gene_biotype:snoRNA transcript_biotype:snoRNA gene_symbol:SNORA72 description:small nucleolar RNA, H/ACA box 72 [Source:HGNC Symbol;Acc:HGNC:10234]	5.24779	0.801004	6.71237	0.823492	8.15516	0.821725	0.815407	0.821725	0.0125048	0.00261879	6.70511	6.71237	1.4537	2.13907	7.43397	7.39089	methylated
ensembl	ENST00000384341.1 ncrna chromosome:GRCh38:2:25008845:25008946:-1 gene:ENSG00000207069.1 gene_biotype:misc_RNA transcript_biotype:misc_RNA gene_symbol:Y_RNA description:Y RNA [Source:RFAM;Acc:RF00019]	1.20504	4.95505	1.53845	4.26612	0.793704	4.21092	4.47736	4.26612	0.41461	0.0818498	1.17906	1.20504	0.373051	0.494311	0.279433	0.298901	partially-methylated
ensembl	ENST00000384342.2 ncrna chromosome:GRCh38:1:28580920:28581056:-1 gene:ENSG00000274582.1 gene_biotype:snoRNA transcript_biotype:snoRNA gene_symbol:SNORA16A description:small nucleolar RNA, H/ACA box 16A [Source:HGNC Symbol;Acc:HGNC:32605]	2.52394	0.494991	7.60736	1.02029	4.10671	0.918549	0.811276	0.918549	0.278595	0.15084	4.746	4.10671	2.60131	2.34661	5.31782	4.1301	methylated
ensembl	ENST00000384356.1 ncrna chromosome:GRCh38:3:160696929:160697060:1 gene:ENSG00000207084.1 gene_biotype:snoRNA transcript_biotype:snoRNA gene_symbol:SNORA72 description:Small nucleolar RNA SNORA72 [Source:RFAM;Acc:RF00139]	0.249895	0.284227	0	0.456646	0	0.490487	0.410453	0.456646	0.110617	0.0501727	0.0832983	0	0.144277	0	0.359089	0.179647	partially-methylated
ensembl	ENST00000384358.1 ncrna chromosome:GRCh38:2:9615267:9615373:1 gene:ENSG00000207086.1 gene_biotype:misc_RNA transcript_biotype:misc_RNA gene_symbol:Y_RNA description:Y RNA [Source:RFAM;Acc:RF00019]	0.21644	2.8883	0.736893	1.78993	0.192171	2.38142	2.35322	2.38142	0.549728	0.751499	0.381835	0.21644	0.307729	0.0359818	0.196409	0.127524	not-methylated
ensembl	ENST00000384360.1 ncrna chromosome:GRCh38:3:129397210:129397348:-1 gene:ENSG00000207088.1 gene_biotype:snoRNA transcript_biotype:snoRNA gene_symbol:SNORA7B description:small nucleolar RNA, H/ACA box 7B [Source:HGNC Symbol;Acc:HGNC:32593]	113.452	9.32478	118.212	29.2521	121.939	14.5617	17.7129	14.5617	10.3306	7.76432	117.868	118.212	4.25387	5.52519	6.62262	8.06946	methylated
ensembl	ENST00000384370.1 ncrna chromosome:GRCh38:21:32841861:32841995:-1 gene:ENSG00000207098.1 gene_biotype:snoRNA transcript_biotype:snoRNA gene_symbol:SNORA70 description:Small nucleolar RNA SNORA70 [Source:RFAM;Acc:RF00156]	0	0.76227	0.186455	2.53071	0.116502	1.88241	1.72513	1.88241	0.894648	0.961171	0.100986	0.116502	0.0941909	0.103712	0.110121	0.109212	not-methylated
ensembl	ENST00000384373.1 ncrna chromosome:GRCh38:8:41803349:41803450:1 gene:ENSG00000207101.1 gene_biotype:misc_RNA transcript_biotype:misc_RNA gene_symbol:Y_RNA description:Y RNA [Source:RFAM;Acc:RF00019]	0.123324	0.775803	0.280524	0.666289	0.166432	0.650682	0.697591	0.666289	0.0681815	0.0231391	0.190093	0.166432	0.0812274	0.0639122	0.363712	0.347691	partially-methylated
ensembl	ENST00000384384.1 ncrna chromosome:GRCh38:11:93730513:93730646:-1 gene:ENSG00000207112.1 gene_biotype:snoRNA transcript_biotype:snoRNA gene_symbol:SNORA25 description:small nucleolar RNA, H/ACA box 25 [Source:HGNC Symbol;Acc:HGNC:32615]	8.99621	0.425581	11.4359	0.275134	12.8153	0.280278	0.326998	0.280278	0.0854141	0.00762693	11.0825	11.4359	1.93389	2.04503	26.1886	30.3354	methylated
ensembl	ENST00000384385.1 ncrna chromosome:GRCh38:11:88612805:88612911:-1 gene:ENSG00000207113.1 gene_biotype:snRNA transcript_biotype:snRNA gene_symbol:RNU6-16P description:RNA, U6 small nuclear 16, pseudogene [Source:HGNC Symbol;Acc:HGNC:34260]	1.87264	0.314151	1.69274	0.252521	1.30451	0.426528	0.331067	0.314151	0.0882283	0.0913721	1.6233	1.69274	0.290364	0.266723	3.99775	4.32872	partially-methylated
ensembl	ENST00000384390.1 ncrna chromosome:GRCh38:11:123058909:123058995:-1 gene:ENSG00000207118.1 gene_biotype:snoRNA transcript_biotype:snoRNA gene_symbol:SNORD14D description:small nucleolar RNA, C/D box 14D [Source:HGNC Symbol;Acc:HGNC:30353]	7.74674	11.0144	27.5953	9.85897	10.4852	8.56123	9.81155	9.85897	1.22729	1.71309	15.2758	10.4852	10.7566	4.06005	1.5513	1.06288	partially-methylated
ensembl	ENST00000384401.1 ncrna chromosome:GRCh38:3:128714571:128714705:-1 gene:ENSG00000207130.1 gene_biotype:snoRNA transcript_biotype:snoRNA gene_symbol:SNORA24 description:Small nucleolar RNA SNORA24 [Source:RFAM;Acc:RF00399]	0.187421	1.3578	0.559364	1.36994	0.728139	1.34406	1.35727	1.3578	0.0129465	0.0179892	0.491642	0.559364	0.276647	0.250225	0.405994	0.4523	partially-methylated
ensembl	ENST00000384413.1 ncrna chromosome:GRCh38:12:42454720:42454821:1 gene:ENSG00000207142.1 gene_biotype:misc_RNA transcript_biotype:misc_RNA gene_symbol:Y_RNA description:Y RNA [Source:RFAM;Acc:RF00019]	1.44209	5.00892	1.34477	4.37914	0.774713	4.44074	4.6096	4.44074	0.347189	0.0913166	1.18719	1.34477	0.360517	0.144283	0.273313	0.318181	partially-methylated
ensembl	ENST00000384416.1 ncrna chromosome:GRCh38:11:93733466:93733597:-1 gene:ENSG00000207145.1 gene_biotype:snoRNA transcript_biotype:snoRNA gene_symbol:SNORA18 description:small nucleolar RNA, H/ACA box 18 [Source:HGNC Symbol;Acc:HGNC:32608]	12.9945	11.5299	12.6789	32.7257	10.6794	36.0676	26.7744	32.7257	13.3075	4.95472	12.1176	12.6789	1.25551	0.467914	0.454619	0.389297	partially-methylated
ensembl	ENST00000384419.1 ncrna chromosome:GRCh38:4:121329069:121329170:-1 gene:ENSG00000207148.1 gene_biotype:misc_RNA transcript_biotype:misc_RNA gene_symbol:Y_RNA description:Y RNA [Source:RFAM;Acc:RF00019]	0.123324	0.809658	0.280524	0.686985	0.166432	0.689114	0.728586	0.689114	0.0702187	0.00315646	0.190093	0.166432	0.0812274	0.0639122	0.350106	0.337634	partially-methylated
ensembl	ENST00000384423.1 ncrna chromosome:GRCh38:17:7577955:7578091:1 gene:ENSG00000277985.1 gene_biotype:snoRNA transcript_biotype:snoRNA gene_symbol:SNORA67 description:small nucleolar RNA, H/ACA box 67 [Source:HGNC Symbol;Acc:HGNC:10224]	11.995	1.8864	20.6343	2.50487	27.2324	2.52463	2.3053	2.50487	0.362909	0.0292994	19.9539	20.6343	7.64148	9.7823	8.33738	7.95984	methylated
ensembl	ENST00000384432.1 ncrna chromosome:GRCh38:2:147472133:147472243:-1 gene:ENSG00000207161.1 gene_biotype:misc_RNA transcript_biotype:misc_RNA gene_symbol:Y_RNA description:Y RNA [Source:RFAM;Acc:RF00019]	0.172349	6.65788	1.12536	4.79856	0.315422	5.29466	5.5837	5.29466	0.962766	0.735522	0.537709	0.315422	0.513921	0.21212	0.1122	0.0770061	not-methylated
ensembl	ENST00000384436.1 ncrna chromosome:GRCh38:X:154400281:154400415:1 gene:ENSG00000207165.1 gene_biotype:snoRNA transcript_biotype:snoRNA gene_symbol:SNORA70 description:small nucleolar RNA, H/ACA box 70 [Source:HGNC Symbol;Acc:HGNC:10231]	6.74716	2.14102	6.89883	5.6864	7.49498	5.02535	4.28425	5.02535	1.8853	0.980074	7.04699	6.89883	0.395313	0.224862	1.63015	1.36553	partially-methylated
ensembl	ENST00000384437.1 ncrna chromosome:GRCh38:19:17862588:17862720:1 gene:ENSG00000207166.1 gene_biotype:snoRNA transcript_biotype:snoRNA gene_symbol:SNORA68 description:small nucleolar RNA, H/ACA box 68 [Source:HGNC Symbol;Acc:HGNC:10225]	6.62221	0.476245	5.22074	0.64198	3.20381	0.891795	0.670007	0.64198	0.209188	0.245718	5.01559	5.22074	1.71841	2.07783	6.64356	7.171	methylated
ensembl	ENST00000384446.1 ncrna chromosome:GRCh38:X:119423742:119423905:1 gene:ENSG00000207175.1 gene_biotype:snRNA transcript_biotype:snRNA gene_symbol:RNU1-67P description:RNA, U1 small nuclear 67, pseudogene [Source:HGNC Symbol;Acc:HGNC:48409]	20.7185	0.395365	17.7834	1.09666	9.70399	0.565259	0.685761	0.565259	0.365846	0.251885	16.0686	17.7834	5.70394	4.3516	20.577	26.8818	methylated
ensembl	ENST00000384452.1 ncrna chromosome:GRCh38:1:235127803:235127937:-1 gene:ENSG00000207181.1 gene_biotype:snoRNA transcript_biotype:snoRNA gene_symbol:SNORA14B description:small nucleolar RNA, H/ACA box 14B [Source:HGNC Symbol;Acc:HGNC:32603]	4.9979	1.60099	6.71237	1.71959	6.40763	1.73263	1.6844	1.71959	0.072529	0.019336	6.0393	6.40763	0.914662	0.45182	3.44053	3.57643	partially-methylated
ensembl	ENST00000384472.1 ncrna chromosome:GRCh38:8:24076997:24077158:-1 gene:ENSG00000207201.1 gene_biotype:snRNA transcript_biotype:snRNA gene_symbol:RNU1-148P description:RNA, U1 small nuclear 148, pseudogene [Source:HGNC Symbol;Acc:HGNC:48490]	31.7629	0.430557	28.8615	0.421305	18.2437	0.343195	0.398352	0.421305	0.0479913	0.0137169	26.2894	28.8615	7.11717	4.30167	52.9532	55.5557	methylated
ensembl	ENST00000384476.1 ncrna chromosome:GRCh38:1:144412576:144412740:1 gene:ENSG00000207205.1 gene_biotype:snRNA transcript_biotype:snRNA gene_symbol:RNVU1-15 description:RNA, variant U1 small nuclear 15 [Source:HGNC Symbol;Acc:HGNC:48320]	4.2348	21.8712	13.6088	86.1405	7.37032	41.7163	49.9093	41.7163	32.9087	29.4224	8.40463	7.37032	4.77181	4.64871	0.170061	0.178646	not-methylated
ensembl	ENST00000384478.1 ncrna chromosome:GRCh38:2:85434507:85434619:1 gene:ENSG00000207207.1 gene_biotype:misc_RNA transcript_biotype:misc_RNA gene_symbol:Y_RNA description:Y RNA [Source:RFAM;Acc:RF00019]	0.0666709	5.27719	0.504152	3.89012	0.0934445	4.20142	4.45624	4.20142	0.727799	0.461537	0.221422	0.0934445	0.245217	0.0396946	0.0705455	0.0449723	not-methylated
ensembl	ENST00000384499.1 ncrna chromosome:GRCh38:1:148388490:148388651:-1 gene:ENSG00000238825.1 gene_biotype:snRNA transcript_biotype:snRNA gene_symbol:RNU1-13P description:RNA, U1 small nuclear 13, pseudogene [Source:HGNC Symbol;Acc:HGNC:10138]	9.42702	20.7577	10.6077	85.04	5.971	40.2781	48.6919	40.2781	32.9568	28.9409	8.66857	9.42702	2.40959	1.75044	0.179713	0.235945	not-methylated
ensembl	ENST00000384504.1 ncrna chromosome:GRCh38:18:54222284:54222412:-1 gene:ENSG00000207233.1 gene_biotype:snoRNA transcript_biotype:snoRNA gene_symbol:SNORA37 description:small nucleolar RNA, H/ACA box 37 [Source:HGNC Symbol;Acc:HGNC:32630]	3.74842	0.123283	9.32274	0.206351	4.07758	0.297265	0.208966	0.206351	0.0870203	0.123156	5.71625	4.07758	3.12765	0.488008	18.8249	13.6366	methylated
ensembl	ENST00000384512.1 ncrna chromosome:GRCh38:1:75787889:75787972:1 gene:ENSG00000207241.1 gene_biotype:snoRNA transcript_biotype:snoRNA gene_symbol:SNORD45A description:small nucleolar RNA, C/D box 45A [Source:HGNC Symbol;Acc:HGNC:10184]	20.1165	64.0499	42.5117	93.4883	21.5529	87.0647	81.5343	87.0647	15.4788	9.52365	28.0604	21.5529	12.5358	2.12959	0.344958	0.248414	partially-methylated
ensembl	ENST00000384534.1 ncrna chromosome:GRCh38:10:21321961:21322067:1 gene:ENSG00000207264.1 gene_biotype:snRNA transcript_biotype:snRNA gene_symbol:RNU6-15P description:RNA, U6 small nuclear 15, pseudogene [Source:HGNC Symbol;Acc:HGNC:34259]	1.95645	0.343651	1.85124	0.282776	1.59399	0.464274	0.363567	0.343651	0.0923736	0.0902539	1.80056	1.85124	0.186472	0.155978	4.09986	4.39815	methylated
ensembl	ENST00000384541.1 ncrna chromosome:GRCh38:10:36626015:36626138:-1 gene:ENSG00000207271.1 gene_biotype:misc_RNA transcript_biotype:misc_RNA gene_symbol:Y_RNA description:Y RNA [Source:RFAM;Acc:RF00019]	0.10594	4.18948	0.637334	2.89238	0.114249	3.37638	3.48608	3.37638	0.655473	0.717587	0.285841	0.114249	0.30443	0.0123181	0.107594	0.0616298	not-methylated
ensembl	ENST00000384550.1 ncrna chromosome:GRCh38:2:231456444:231456523:-1 gene:ENSG00000207280.1 gene_biotype:snoRNA transcript_biotype:snoRNA gene_symbol:SNORD20 description:small nucleolar RNA, C/D box 20 [Source:HGNC Symbol;Acc:HGNC:10143]	33.9857	23.0827	59.6655	28.0637	83.2991	34.5252	28.5572	28.0637	5.7372	7.38482	58.9835	59.6655	24.6638	35.0392	2.06173	2.12208	partially-methylated
ensembl	ENST00000384567.1 ncrna chromosome:GRCh38:17:35573657:35573753:1 gene:ENSG00000207297.1 gene_biotype:snoRNA transcript_biotype:snoRNA gene_symbol:SNORD7 description:small nucleolar RNA, C/D box 7 [Source:HGNC Symbol;Acc:HGNC:32704]	3.37358	4.07341	7.8311	3.89773	7.57265	4.01308	3.99474	4.01308	0.0892646	0.0894571	6.25911	7.57265	2.50228	0.383185	1.55299	1.86543	partially-methylated
ensembl	ENST00000384574.1 ncrna chromosome:GRCh38:11:93732361:93732499:-1 gene:ENSG00000207304.1 gene_biotype:snoRNA transcript_biotype:snoRNA gene_symbol:SNORA8 description:small nucleolar RNA, H/ACA box 8 [Source:HGNC Symbol;Acc:HGNC:32596]	8.24653	2.25456	7.8311	1.58202	4.66009	3.56293	2.46651	2.25456	1.00732	0.997113	6.91257	7.8311	1.96174	0.615913	2.73234	3.3684	partially-methylated
ensembl	ENST00000384581.1 ncrna chromosome:GRCh38:1:28579764:28579893:-1 gene:ENSG00000278274.1 gene_biotype:snoRNA transcript_biotype:snoRNA gene_symbol:SNORA61 description:small nucleolar RNA, H/ACA box 61 [Source:HGNC Symbol;Acc:HGNC:32655]	7.55932	1.5174	12.1196	1.69093	7.28139	1.4205	1.54294	1.5174	0.137011	0.143658	8.98676	7.55932	2.71665	0.412055	5.53078	4.73558	methylated
ensembl	ENST00000384584.1 ncrna chromosome:GRCh38:1:28580381:28580512:-1 gene:ENSG00000273544.1 gene_biotype:snoRNA transcript_biotype:snoRNA gene_symbol:SNORA44 description:small nucleolar RNA, H/ACA box 44 [Source:HGNC Symbol;Acc:HGNC:32637]	57.8768	0.244299	51.1774	0.301556	110.952	0.263292	0.269715	0.263292	0.029164	0.0281591	73.3353	57.8768	32.7486	9.93257	198.627	159.588	methylated
ensembl	ENST00000384592.1 ncrna chromosome:GRCh38:4:135995929:135996092:-1 gene:ENSG00000207322.1 gene_biotype:snRNA transcript_biotype:snRNA gene_symbol:RNU1-89P description:RNA, U1 small nuclear 89, pseudogene [Source:HGNC Symbol;Acc:HGNC:48431]	7.92516	1.10127	4.78738	1.28582	3.75273	0.703108	1.03007	1.10127	0.29781	0.273611	5.48843	4.78738	2.17276	1.53397	4.94522	4.06851	methylated
ensembl	ENST00000384610.1 ncrna chromosome:GRCh38:1:148362370:148362533:-1 gene:ENSG00000207340.1 gene_biotype:snRNA transcript_biotype:snRNA gene_symbol:RNVU1-1 description:RNA, variant U1 small nuclear 1 [Source:HGNC Symbol;Acc:HGNC:10133]	87.9056	1.52886	77.2212	2.10454	51.9605	1.67494	1.76945	1.67494	0.299247	0.216577	72.3624	77.2212	18.4586	15.8407	38.7614	43.5627	methylated
ensembl	ENST00000384619.1 ncrna chromosome:GRCh38:1:143699456:143699619:-1 gene:ENSG00000207349.1 gene_biotype:snRNA transcript_biotype:snRNA gene_symbol:RNVU1-17 description:RNA, variant U1 small nuclear 17 [Source:HGNC Symbol;Acc:HGNC:48322]	8.51005	22.7834	12.8498	86.7253	4.49313	42.2125	50.5737	42.2125	32.7807	28.8055	8.61767	8.51005	4.17938	5.95549	0.172035	0.203487	not-methylated
ensembl	ENST00000384627.1 ncrna chromosome:GRCh38:19:1021522:1021628:1 gene:ENSG00000207357.1 gene_biotype:snRNA transcript_biotype:snRNA gene_symbol:RNU6-2 description:RNA, U6 small nuclear 2 [Source:HGNC Symbol;Acc:HGNC:34270]	2.10979	0.396445	1.98564	0.34399	1.66022	0.531816	0.424084	0.396445	0.0969157	0.0777709	1.91855	1.98564	0.232171	0.184076	3.85158	4.20114	partially-methylated
ensembl	ENST00000384637.1 ncrna chromosome:GRCh38:X:48776965:48777071:-1 gene:ENSG00000207367.1 gene_biotype:snRNA transcript_biotype:snRNA gene_symbol:RNU6-29P description:RNA, U6 small nuclear 29, pseudogene [Source:HGNC Symbol;Acc:HGNC:34273]	1.83518	0.283502	1.60449	0.21077	1.36955	0.375086	0.289786	0.283502	0.0823384	0.107833	1.60307	1.60449	0.232818	0.342009	4.36925	4.44455	methylated
ensembl	ENST00000384653.1 ncrna chromosome:GRCh38:2:112579484:112579584:-1 gene:ENSG00000207383.1 gene_biotype:misc_RNA transcript_biotype:misc_RNA gene_symbol:Y_RNA description:Y RNA [Source:RFAM;Acc:RF00019]	0.526592	3.20734	0.737634	2.41346	0.612479	2.41232	2.6777	2.41346	0.458674	0.00167852	0.625568	0.612479	0.106129	0.127336	0.261211	0.283466	partially-methylated
ensembl	ENST00000384656.1 ncrna chromosome:GRCh38:2:206025593:206025697:1 gene:ENSG00000207386.1 gene_biotype:misc_RNA transcript_biotype:misc_RNA gene_symbol:Y_RNA description:Y RNA [Source:RFAM;Acc:RF00019]	0.582818	3.73484	0.779069	2.99341	0.612479	2.94857	3.22561	2.99341	0.441578	0.0664846	0.658122	0.612479	0.105788	0.0439751	0.227965	0.230321	not-methylated
ensembl	ENST00000384659.1 ncrna chromosome:GRCh38:1:16740516:16740679:1 gene:ENSG00000207389.1 gene_biotype:snRNA transcript_biotype:snRNA gene_symbol:RNU1-4 description:RNA, U1 small nuclear 4 [Source:HGNC Symbol;Acc:HGNC:10128]	201.75	31.6965	151.217	95.7326	94.3429	54.8673	60.7654	54.8673	32.4229	34.3531	149.103	151.217	53.7347	74.9204	2.45136	2.75285	partially-methylated
ensembl	ENST00000384662.1 ncrna chromosome:GRCh38:6:159780250:159780381:-1 gene:ENSG00000207392.1 gene_biotype:snoRNA transcript_biotype:snoRNA gene_symbol:SNORA20 description:small nucleolar RNA, H/ACA box 20 [Source:HGNC Symbol;Acc:HGNC:32610]	8.17156	0.121594	3.7291	0.119225	1.74753	0.0254799	0.0887664	0.119225	0.0548205	0.00351332	4.5494	3.7291	3.28964	2.93786	24.6304	17.4665	methylated
ensembl	ENST00000384665.1 ncrna chromosome:GRCh38:15:69406441:69406552:1 gene:ENSG00000207395.1 gene_biotype:misc_RNA transcript_biotype:misc_RNA gene_symbol:Y_RNA description:Y RNA [Source:RFAM;Acc:RF00019]	0.181604	6.60165	1.12536	4.75235	0.315422	5.23024	5.52808	5.23024	0.959951	0.708505	0.540794	0.315422	0.510648	0.198398	0.113857	0.0779369	not-methylated
ensembl	ENST00000384673.1 ncrna chromosome:GRCh38:5:108891437:108891546:1 gene:ENSG00000207404.1 gene_biotype:misc_RNA transcript_biotype:misc_RNA gene_symbol:Y_RNA description:Y RNA [Source:RFAM;Acc:RF00019]	0.130762	2.89749	0.630348	1.75582	0.192171	2.36642	2.33991	2.36642	0.571294	0.787365	0.31776	0.192171	0.272444	0.0910448	0.171219	0.11846	not-methylated
ensembl	ENST00000384674.1 ncrna chromosome:GRCh38:16:1962973:1963106:-1 gene:ENSG00000207405.1 gene_biotype:snoRNA transcript_biotype:snoRNA gene_symbol:SNORA64 description:small nucleolar RNA, H/ACA box 64 [Source:HGNC Symbol;Acc:HGNC:10221]	24.4897	2.65481	44.0033	6.94714	46.6009	5.58009	5.06068	5.58009	2.19279	2.02679	38.3646	44.0033	12.086	3.85116	7.45341	7.76455	methylated
ensembl	ENST00000384690.1 ncrna chromosome:GRCh38:1:44778390:44778456:1 gene:ENSG00000207421.1 gene_biotype:snoRNA transcript_biotype:snoRNA gene_symbol:SNORD38B description:small nucleolar RNA, C/D box 38B [Source:HGNC Symbol;Acc:HGNC:30356]	7.62179	30.1875	16.7809	43.1273	11.6502	42.959	38.7579	42.959	7.42268	0.249427	12.0177	11.6502	4.59061	5.97256	0.311845	0.272886	partially-methylated
ensembl	ENST00000384693.1 ncrna chromosome:GRCh38:11:62853663:62853732:-1 gene:ENSG00000277846.1 gene_biotype:snoRNA transcript_biotype:snoRNA gene_symbol:SNORD30 description:small nucleolar RNA, C/D box 30 [Source:HGNC Symbol;Acc:HGNC:10157]	80531.5	639.227	97242.2	814.5	137858	865.551	773.093	814.5	118.708	75.6875	105210	97242.2	29482.1	24775.2	136.073	119.374	methylated
ensembl	ENST00000384706.1 ncrna chromosome:GRCh38:11:62854621:62854695:-1 gene:ENSG00000274544.1 gene_biotype:snoRNA transcript_biotype:snoRNA gene_symbol:SNORD28 description:small nucleolar RNA, C/D box 28 [Source:HGNC Symbol;Acc:HGNC:10150]	4.03997	37.0576	14.1706	102.163	7.8639	68.6088	69.2763	68.6088	32.5577	46.7777	8.69148	7.8639	5.11575	5.66937	0.126722	0.115908	not-methylated
ensembl	ENST00000384714.1 ncrna chromosome:GRCh38:11:75404421:75404566:1 gene:ENSG00000207445.1 gene_biotype:snoRNA transcript_biotype:snoRNA gene_symbol:SNORD15B description:small nucleolar RNA, C/D box 15B [Source:HGNC Symbol;Acc:HGNC:16649]	11.3702	16.8712	20.51	30.4482	5.2426	25.7729	24.3641	25.7729	6.89723	6.9316	12.3743	11.3702	7.68308	9.0848	0.509902	0.44333	partially-methylated
ensembl	ENST00000384737.1 ncrna chromosome:GRCh38:10:119060011:119060138:-1 gene:ENSG00000207468.1 gene_biotype:snoRNA transcript_biotype:snoRNA gene_symbol:SNORA19 description:small nucleolar RNA, H/ACA box 19 [Source:HGNC Symbol;Acc:HGNC:32609]	1.49937	0.81063	4.47492	0.871258	0	1.29947	0.993787	0.871258	0.266462	0.0898873	1.99143	1.49937	2.27768	2.22296	1.9121	1.6467	partially-methylated
ensembl	ENST00000384744.1 ncrna chromosome:GRCh38:1:155919909:155920045:-1 gene:ENSG00000207475.1 gene_biotype:snoRNA transcript_biotype:snoRNA gene_symbol:SNORA80E description:small nucleolar RNA, H/ACA box 80E [Source:HGNC Symbol;Acc:HGNC:32635]	2.24905	9.68703	3.7291	21.6783	6.40763	18.9698	16.7784	18.9698	6.28881	4.01566	4.12859	3.7291	2.10787	2.19431	0.250533	0.200794	partially-methylated
ensembl	ENST00000384750.1 ncrna chromosome:GRCh38:4:41303237:41303337:-1 gene:ENSG00000207481.1 gene_biotype:misc_RNA transcript_biotype:misc_RNA gene_symbol:Y_RNA description:Y RNA [Source:RFAM;Acc:RF00019]	0.106978	1.87449	0.239895	1.39953	0.0253266	1.29342	1.52248	1.39953	0.309429	0.157311	0.124067	0.106978	0.1083	0.121056	0.138101	0.138029	not-methylated
ensembl	ENST00000384753.1 ncrna chromosome:GRCh38:15:51884556:51884653:1 gene:ENSG00000207484.1 gene_biotype:misc_RNA transcript_biotype:misc_RNA gene_symbol:Y_RNA description:Y RNA [Source:RFAM;Acc:RF00019]	0.405809	2.85839	0.647628	2.16792	0.51863	2.17558	2.40063	2.17558	0.39645	0.0113589	0.524022	0.51863	0.120999	0.167268	0.249546	0.271856	not-methylated
ensembl	ENST00000384756.1 ncrna chromosome:GRCh38:11:62852910:62853035:-1 gene:ENSG00000277194.1 gene_biotype:snoRNA transcript_biotype:snoRNA gene_symbol:SNORD22 description:small nucleolar RNA, C/D box 22 [Source:HGNC Symbol;Acc:HGNC:10145]	3.561	11.1571	8.14186	28.6789	4.07758	21.5751	20.4704	21.5751	8.81297	10.5322	5.26015	4.07758	2.50897	0.765879	0.260576	0.192737	partially-methylated
ensembl	ENST00000384762.1 ncrna chromosome:GRCh38:16:58548499:58548633:-1 gene:ENSG00000207493.1 gene_biotype:snoRNA transcript_biotype:snoRNA gene_symbol:SNORA46 description:small nucleolar RNA, H/ACA box 46 [Source:HGNC Symbol;Acc:HGNC:32639]	4.87295	0.977822	2.98328	0.947684	3.49507	1.04043	0.988645	0.977822	0.0473093	0.0446828	3.78377	3.49507	0.977356	0.758781	3.56752	3.33549	partially-methylated
ensembl	ENST00000384763.1 ncrna chromosome:GRCh38:10:124814958:124815062:-1 gene:ENSG00000207494.1 gene_biotype:misc_RNA transcript_biotype:misc_RNA gene_symbol:Y_RNA description:Y RNA [Source:RFAM;Acc:RF00019]	0.172349	6.75792	1.14311	4.91054	0.315422	5.43991	5.70279	5.43991	0.951331	0.784849	0.543628	0.315422	0.524075	0.21212	0.110917	0.0749871	not-methylated
ensembl	ENST00000384765.1 ncrna chromosome:GRCh38:3:12840312:12840450:-1 gene:ENSG00000207496.1 gene_biotype:snoRNA transcript_biotype:snoRNA gene_symbol:SNORA7A description:small nucleolar RNA, H/ACA box 7A [Source:HGNC Symbol;Acc:HGNC:32592]	7.74674	14.6141	17.5268	34.4109	17.6695	19.1354	22.7201	19.1354	10.3738	6.70318	14.3143	17.5268	5.68815	0.211653	0.63165	0.916372	partially-methylated
ensembl	ENST00000384766.1 ncrna chromosome:GRCh38:4:185709873:185709967:-1 gene:ENSG00000207497.1 gene_biotype:misc_RNA transcript_biotype:misc_RNA gene_symbol:Y_RNA description:Y RNA [Source:RFAM;Acc:RF00019]	0.172349	6.62521	1.12536	4.78324	0.315422	5.2662	5.55822	5.2662	0.955074	0.716035	0.537709	0.315422	0.513921	0.21212	0.112705	0.0774145	not-methylated
ensembl	ENST00000384769.1 ncrna chromosome:GRCh38:13:27255064:27255135:1 gene:ENSG00000207500.1 gene_biotype:snoRNA transcript_biotype:snoRNA gene_symbol:SNORD102 description:small nucleolar RNA, C/D box 102 [Source:HGNC Symbol;Acc:HGNC:10099]	54.727	316.146	146.926	820.129	65.8238	743.961	626.745	743.961	271.67	112.927	89.1591	65.8238	50.3347	16.4521	0.142394	0.0886	not-methylated
ensembl	ENST00000384770.1 ncrna chromosome:GRCh38:1:145281116:145281279:1 gene:ENSG00000207501.1 gene_biotype:snRNA transcript_biotype:snRNA gene_symbol:RNVU1-14 description:RNA, variant U1 small nuclear 14 [Source:HGNC Symbol;Acc:HGNC:48319]	9.79336	0.665622	10.7471	0.585327	6.25725	0.55232	0.60109	0.585327	0.0582724	0.0489354	8.93258	9.79336	2.36547	1.41406	12.8836	14.436	methylated
ensembl	ENST00000384776.1 ncrna chromosome:GRCh38:19:893484:893590:1 gene:ENSG00000207507.1 gene_biotype:snRNA transcript_biotype:snRNA gene_symbol:RNU6-9 description:RNA, U6 small nuclear 9 [Source:HGNC Symbol;Acc:HGNC:34269]	2.10979	0.396445	1.98564	0.34399	1.66022	0.531816	0.424084	0.396445	0.0969157	0.0777709	1.91855	1.98564	0.232171	0.184076	3.85158	4.20114	partially-methylated
ensembl	ENST00000384782.1 ncrna chromosome:GRCh38:1:16666785:16666948:-1 gene:ENSG00000207513.1 gene_biotype:snRNA transcript_biotype:snRNA gene_symbol:RNU1-3 description:RNA, U1 small nuclear 3 [Source:HGNC Symbol;Acc:HGNC:10130]	201.75	31.6965	151.217	95.7326	94.3429	54.8673	60.7654	54.8673	32.4229	34.3531	149.103	151.217	53.7347	74.9204	2.45136	2.75285	partially-methylated
ensembl	ENST00000384792.1 ncrna chromosome:GRCh38:1:92840719:92840851:1 gene:ENSG00000207523.1 gene_biotype:snoRNA transcript_biotype:snoRNA gene_symbol:SNORA66 description:small nucleolar RNA, H/ACA box 66 [Source:HGNC Symbol;Acc:HGNC:10223]	10.9954	0.607972	5.96655	0.664907	13.3978	0.764396	0.679092	0.664907	0.0791704	0.0844119	10.1199	10.9954	3.79217	3.56178	13.1177	14.5055	methylated
ensembl	ENST00000384793.1 ncrna chromosome:GRCh38:4:88684848:88684954:-1 gene:ENSG00000207524.1 gene_biotype:snRNA transcript_biotype:snRNA gene_symbol:RNU6-33P description:RNA, U6 small nuclear 33, pseudogene [Source:HGNC Symbol;Acc:HGNC:34277]	1.8965	0.363114	1.73936	0.30993	1.5153	0.494789	0.389277	0.363114	0.0951662	0.078851	1.71705	1.73936	0.191571	0.232975	3.71374	3.97171	partially-methylated
ensembl	ENST00000386037.1 ncrna chromosome:GRCh38:2:86135870:86136006:1 gene:ENSG00000208772.1 gene_biotype:snoRNA transcript_biotype:snoRNA gene_symbol:SNORD94 description:small nucleolar RNA, C/D box 94 [Source:HGNC Symbol;Acc:HGNC:32756]	3.49853	5.796	10.4415	8.25402	2.33005	10.8863	8.3121	8.25402	2.54563	3.64426	5.42335	3.49853	4.38492	1.73239	0.656596	0.430754	partially-methylated
ensembl	ENST00000386062.1 ncrna chromosome:GRCh38:4:151103827:151103891:1 gene:ENSG00000208797.1 gene_biotype:snoRNA transcript_biotype:snoRNA gene_symbol:SNORD73A description:small nucleolar RNA, C/D box 73A [Source:HGNC Symbol;Acc:HGNC:10235]	9.7459	7.89351	17.8997	8.94186	10.4852	9.7333	8.85622	8.94186	0.922883	1.1734	12.7103	10.4852	4.50934	1.09609	1.43032	1.17069	partially-methylated
ensembl	ENST00000386307.1 ncrna chromosome:GRCh38:20:49278940:49279028:1 gene:ENSG00000209042.1 gene_biotype:snoRNA transcript_biotype:snoRNA gene_symbol:SNORD12C description:small nucleolar RNA, C/D box 12C [Source:HGNC Symbol;Acc:HGNC:10105]	28.7379	133.362	49.4727	230.241	22.1354	237.905	200.503	230.241	58.2718	11.3627	33.4487	28.7379	14.2645	9.78883	0.167239	0.125196	not-methylated
ensembl	ENST00000386347.1 ncrna chromosome:GRCh38:MT:3230:3304:1 gene:ENSG00000209082.1 gene_biotype:Mt_tRNA transcript_biotype:Mt_tRNA gene_symbol:MT-TL1 description:mitochondrially encoded tRNA leucine 1 (UUA/G) [Source:HGNC Symbol;Acc:HGNC:7490]	158.183	96.7672	170.793	87.4009	154.366	122.01	102.059	96.7672	17.9013	13.8865	161.114	158.183	8.59668	5.66046	1.57806	1.63402	partially-methylated
ensembl	ENST00000386745.1 ncrna chromosome:GRCh38:22:39313819:39313911:-1 gene:ENSG00000209480.1 gene_biotype:snoRNA transcript_biotype:snoRNA gene_symbol:SNORD83B description:small nucleolar RNA, C/D box 83B [Source:HGNC Symbol;Acc:HGNC:17132]	213.91	29.3752	306.905	46.5894	557.463	44.6789	40.2145	44.6789	9.43559	2.83243	359.426	306.905	177.697	137.874	8.91803	6.85601	methylated
ensembl	ENST00000386747.1 ncrna chromosome:GRCh38:22:39315213:39315307:-1 gene:ENSG00000209482.1 gene_biotype:snoRNA transcript_biotype:snoRNA gene_symbol:SNORD83A description:small nucleolar RNA, C/D box 83A [Source:HGNC Symbol;Acc:HGNC:17131]	22.2406	33.1548	29.4599	54.5224	23.3005	52.1573	46.6115	52.1573	11.7137	3.50657	25.0003	23.3005	3.89826	1.57128	0.537348	0.447793	partially-methylated
ensembl	ENST00000386847.1 ncrna chromosome:GRCh38:17:7574713:7574847:1 gene:ENSG00000209582.1 gene_biotype:snoRNA transcript_biotype:snoRNA gene_symbol:SNORA48 description:small nucleolar RNA, H/ACA box 48 [Source:HGNC Symbol;Acc:HGNC:32641]	23.74	11.7896	30.5786	12.6608	28.5431	10.5656	11.672	11.7896	1.05249	1.29158	27.6206	28.5431	3.51138	3.01788	2.35479	2.40909	partially-methylated
ensembl	ENST00000386910.1 ncrna chromosome:GRCh38:19:10107651:10107735:1 gene:ENSG00000209645.1 gene_biotype:snoRNA transcript_biotype:snoRNA gene_symbol:SNORD105 description:small nucleolar RNA, C/D box 105 [Source:HGNC Symbol;Acc:HGNC:32769]	13.9941	20.7724	20.1371	18.5945	9.32018	17.5811	18.9827	18.5945	1.63067	1.50244	14.4838	13.9941	5.42507	6.92957	0.764244	0.753918	partially-methylated
ensembl	ENST00000386967.1 ncrna chromosome:GRCh38:19:12706449:12706518:-1 gene:ENSG00000209702.1 gene_biotype:snoRNA transcript_biotype:snoRNA gene_symbol:SNORD41 description:small nucleolar RNA, C/D box 41 [Source:HGNC Symbol;Acc:HGNC:10179]	13.2444	9.5249	14.9164	18.4913	13.3978	12.7909	13.6024	12.7909	4.53795	4.84215	13.8529	13.3978	0.924228	0.227334	1.01828	1.04708	partially-methylated
ensembl	ENST00000387069.1 ncrna chromosome:GRCh38:1:28648600:28648733:1 gene:ENSG00000274978.1 gene_biotype:snRNA transcript_biotype:snRNA gene_symbol:RNU11 description:RNA, U11 small nuclear [Source:HGNC Symbol;Acc:HGNC:10108]	6.99706	3.63517	3.35619	6.04913	4.95135	8.45931	6.04787	6.04913	2.41207	3.57334	5.10153	4.95135	1.82507	2.36498	0.84607	0.821474	partially-methylated
ensembl	ENST00000387314.1 ncrna chromosome:GRCh38:MT:577:647:1 gene:ENSG00000210049.1 gene_biotype:Mt_tRNA transcript_biotype:Mt_tRNA gene_symbol:MT-TF description:mitochondrially encoded tRNA phenylalanine [Source:HGNC Symbol;Acc:HGNC:7481]	192.919	261.131	358.739	297.42	205.044	219.483	259.345	261.131	38.9989	53.8022	252.234	205.044	92.4352	17.9768	0.972592	0.785298	partially-methylated
ensembl	ENST00000387342.1 ncrna chromosome:GRCh38:MT:1602:1670:1 gene:ENSG00000210077.1 gene_biotype:Mt_tRNA transcript_biotype:Mt_tRNA gene_symbol:MT-TV description:mitochondrially encoded tRNA valine [Source:HGNC Symbol;Acc:HGNC:7500]	692.209	181.064	988.211	132.179	590.084	173.136	162.126	173.136	26.2364	11.7551	756.834	692.209	206.781	151.41	4.66592	3.99634	methylated
ensembl	ENST00000387365.1 ncrna chromosome:GRCh38:MT:4263:4331:1 gene:ENSG00000210100.1 gene_biotype:Mt_tRNA transcript_biotype:Mt_tRNA gene_symbol:MT-TI description:mitochondrially encoded tRNA isoleucine [Source:HGNC Symbol;Acc:HGNC:7488]	49.979	76.3461	49.2241	83.251	32.6206	99.1676	86.2549	83.251	11.7035	10.2371	43.9412	49.2241	9.81118	1.11921	0.510003	0.591764	partially-methylated
ensembl	ENST00000387372.1 ncrna chromosome:GRCh38:MT:4329:4400:-1 gene:ENSG00000210107.1 gene_biotype:Mt_tRNA transcript_biotype:Mt_tRNA gene_symbol:MT-TQ description:mitochondrially encoded tRNA glutamine [Source:HGNC Symbol;Acc:HGNC:7495]	795.915	108.574	1627.38	94.6691	1360.75	104.467	102.57	104.467	7.14387	6.08805	1261.35	1360.75	424.55	395.307	12.2864	13.0141	methylated
ensembl	ENST00000387377.1 ncrna chromosome:GRCh38:MT:4402:4469:1 gene:ENSG00000210112.1 gene_biotype:Mt_tRNA transcript_biotype:Mt_tRNA gene_symbol:MT-TM description:mitochondrially encoded tRNA methionine [Source:HGNC Symbol;Acc:HGNC:7492]	1392.41	616.312	1804.14	599.586	1146.96	674.732	630.21	616.312	39.4538	24.7976	1447.84	1392.41	332.073	363.903	2.29719	2.25906	partially-methylated
ensembl	ENST00000387382.1 ncrna chromosome:GRCh38:MT:5512:5579:1 gene:ENSG00000210117.1 gene_biotype:Mt_tRNA transcript_biotype:Mt_tRNA gene_symbol:MT-TW description:mitochondrially encoded tRNA tryptophan [Source:HGNC Symbol;Acc:HGNC:7501]	42.2322	25.7426	61.1572	17.3334	50.096	26.0532	23.0431	25.7426	4.9471	0.460476	51.1618	50.096	9.50739	11.6588	2.215	1.94238	partially-methylated
ensembl	ENST00000387392.1 ncrna chromosome:GRCh38:MT:5587:5655:-1 gene:ENSG00000210127.1 gene_biotype:Mt_tRNA transcript_biotype:Mt_tRNA gene_symbol:MT-TA description:mitochondrially encoded tRNA alanine [Source:HGNC Symbol;Acc:HGNC:7475]	20.9912	30.3885	35.7993	27.2469	20.3879	24.6135	27.4163	27.2469	2.8912	3.90418	25.7261	20.9912	8.72886	0.894407	0.938576	0.771246	partially-methylated
ensembl	ENST00000387400.1 ncrna chromosome:GRCh38:MT:5657:5729:-1 gene:ENSG00000210135.1 gene_biotype:Mt_tRNA transcript_biotype:Mt_tRNA gene_symbol:MT-TN description:mitochondrially encoded tRNA asparagine [Source:HGNC Symbol;Acc:HGNC:7493]	204.914	51.6574	233.441	39.2754	213.782	54.1192	48.3507	51.6574	7.95522	3.6499	217.379	213.782	14.6001	13.1475	4.48867	4.13239	methylated
ensembl	ENST00000387405.1 ncrna chromosome:GRCh38:MT:5761:5826:-1 gene:ENSG00000210140.1 gene_biotype:Mt_tRNA transcript_biotype:Mt_tRNA gene_symbol:MT-TC description:mitochondrially encoded tRNA cysteine [Source:HGNC Symbol;Acc:HGNC:7477]	74.2188	55.9841	64.1405	47.346	89.1242	66.0947	56.475	55.9841	9.38401	12.8069	75.8278	74.2188	12.5694	14.9421	1.34207	1.32513	partially-methylated
ensembl	ENST00000387409.1 ncrna chromosome:GRCh38:MT:5826:5891:-1 gene:ENSG00000210144.1 gene_biotype:Mt_tRNA transcript_biotype:Mt_tRNA gene_symbol:MT-TY description:mitochondrially encoded tRNA tyrosine [Source:HGNC Symbol;Acc:HGNC:7502]	3313.21	240.962	7521.44	243.48	4818.53	338.265	274.236	243.48	55.4657	3.73344	5217.73	4818.53	2132.33	2231.8	19.0199	19.7826	methylated
ensembl	ENST00000387419.1 ncrna chromosome:GRCh38:MT:7518:7585:1 gene:ENSG00000210154.1 gene_biotype:Mt_tRNA transcript_biotype:Mt_tRNA gene_symbol:MT-TD description:mitochondrially encoded tRNA aspartic acid [Source:HGNC Symbol;Acc:HGNC:7478]	8.49643	19.5818	8.20401	14.8802	10.4852	19.0589	17.8403	19.0589	2.57684	0.775172	9.06188	8.49643	1.24128	0.433531	0.510687	0.44869	partially-methylated
ensembl	ENST00000387421.1 ncrna chromosome:GRCh38:MT:8295:8364:1 gene:ENSG00000210156.1 gene_biotype:Mt_tRNA transcript_biotype:Mt_tRNA gene_symbol:MT-TK description:mitochondrially encoded tRNA lysine [Source:HGNC Symbol;Acc:HGNC:7489]	151.603	89.0164	312.498	99.3979	297.081	103.115	97.1764	99.3979	7.30702	5.51071	253.727	297.081	88.7777	22.858	2.60934	2.9868	partially-methylated
ensembl	ENST00000387429.1 ncrna chromosome:GRCh38:MT:9991:10058:1 gene:ENSG00000210164.1 gene_biotype:Mt_tRNA transcript_biotype:Mt_tRNA gene_symbol:MT-TG description:mitochondrially encoded tRNA glycine [Source:HGNC Symbol;Acc:HGNC:7486]	5.24779	28.372	11.1873	26.2524	5.82511	26.2697	26.9647	26.2697	1.21881	0.0257245	7.42007	5.82511	3.27526	0.855938	0.277855	0.224694	partially-methylated
ensembl	ENST00000387439.1 ncrna chromosome:GRCh38:MT:10405:10469:1 gene:ENSG00000210174.1 gene_biotype:Mt_tRNA transcript_biotype:Mt_tRNA gene_symbol:MT-TR description:mitochondrially encoded tRNA arginine [Source:HGNC Symbol;Acc:HGNC:7496]	0.49979	43.1154	4.47492	48.7904	1.16502	44.5897	45.4985	44.5897	2.94466	2.1859	2.04658	1.16502	2.12915	0.986275	0.0470756	0.0283068	not-methylated
ensembl	ENST00000387441.1 ncrna chromosome:GRCh38:MT:12138:12206:1 gene:ENSG00000210176.1 gene_biotype:Mt_tRNA transcript_biotype:Mt_tRNA gene_symbol:MT-TH description:mitochondrially encoded tRNA histidine [Source:HGNC Symbol;Acc:HGNC:7487]	45.9807	118.798	123.06	106.935	72.8139	134.559	120.097	118.798	13.8576	17.5871	80.6183	72.8139	39.1279	39.783	0.671547	0.613249	partially-methylated
ensembl	ENST00000387449.1 ncrna chromosome:GRCh38:MT:12207:12265:1 gene:ENSG00000210184.1 gene_biotype:Mt_tRNA transcript_biotype:Mt_tRNA gene_symbol:MT-TS2 description:mitochondrially encoded tRNA serine 2 (AGU/C) [Source:HGNC Symbol;Acc:HGNC:7498]	383.089	269.778	920.341	258.351	696.684	350.628	292.919	269.778	50.3033	16.9412	666.705	696.684	269.878	331.595	2.27564	2.58185	partially-methylated
ensembl	ENST00000387456.1 ncrna chromosome:GRCh38:MT:12266:12336:1 gene:ENSG00000210191.1 gene_biotype:Mt_tRNA transcript_biotype:Mt_tRNA gene_symbol:MT-TL2 description:mitochondrially encoded tRNA leucine 2 (CUN) [Source:HGNC Symbol;Acc:HGNC:7491]	32.4863	104.044	91.7358	88.6543	41.9408	104.051	98.9166	104.044	8.88742	0.0102153	55.3876	41.9408	31.8314	14.0172	0.560387	0.403678	partially-methylated
ensembl	ENST00000387459.1 ncrna chromosome:GRCh38:MT:14674:14742:-1 gene:ENSG00000210194.1 gene_biotype:Mt_tRNA transcript_biotype:Mt_tRNA gene_symbol:MT-TE description:mitochondrially encoded tRNA glutamic acid [Source:HGNC Symbol;Acc:HGNC:7479]	183.173	351.499	493.732	379.02	179.996	340.589	357.036	351.499	19.8047	16.1752	285.634	183.173	180.226	4.71009	0.80007	0.521255	partially-methylated
ensembl	ENST00000387460.2 ncrna chromosome:GRCh38:MT:15888:15953:1 gene:ENSG00000210195.2 gene_biotype:Mt_tRNA transcript_biotype:Mt_tRNA gene_symbol:MT-TT description:mitochondrially encoded tRNA threonine [Source:HGNC Symbol;Acc:HGNC:7499]	1.24947	15.787	5.96655	12.6332	5.82511	17.1479	15.1894	15.787	2.31592	2.01771	4.34705	5.82511	2.68351	0.2097	0.290858	0.372953	partially-methylated
ensembl	ENST00000387461.2 ncrna chromosome:GRCh38:MT:15956:16023:-1 gene:ENSG00000210196.2 gene_biotype:Mt_tRNA transcript_biotype:Mt_tRNA gene_symbol:MT-TP description:mitochondrially encoded tRNA proline [Source:HGNC Symbol;Acc:HGNC:7494]	51.2284	53.6536	83.5318	47.0021	86.2117	59.5974	53.4177	53.6536	6.30096	8.8123	73.6573	83.5318	19.4701	3.97325	1.37819	1.55584	partially-methylated
ensembl	ENST00000387943.1 ncrna chromosome:GRCh38:5:56297564:56297689:-1 gene:ENSG00000210678.1 gene_biotype:snRNA transcript_biotype:snRNA gene_symbol:RNU6ATAC2P description:RNA, U6atac small nuclear 2, pseudogene [Source:HGNC Symbol;Acc:HGNC:34092]	1.56006	0.460867	1.36255	0.729103	1.03881	0.904444	0.698138	0.729103	0.223403	0.259961	1.32047	1.36255	0.263158	0.292818	1.77974	1.76402	partially-methylated
ensembl	ENST00000390833.1 ncrna chromosome:GRCh38:11:46762389:46762499:-1 gene:ENSG00000212135.1 gene_biotype:snoRNA transcript_biotype:snoRNA gene_symbol:SNORD67 description:small nucleolar RNA, C/D box 67 [Source:HGNC Symbol;Acc:HGNC:32728]	3.74842	16.9827	5.22074	17.7232	5.82511	23.6453	19.4504	17.7232	3.65171	1.0979	4.93142	5.22074	1.06815	0.896052	0.257356	0.298528	partially-methylated
ensembl	ENST00000390842.1 ncrna chromosome:GRCh38:1:234593275:234593402:1 gene:ENSG00000212144.1 gene_biotype:snoRNA transcript_biotype:snoRNA gene_symbol:U8 description:U8 small nucleolar RNA [Source:RFAM;Acc:RF00096]	0.749685	0.673836	0	0.810117	0	1.27399	0.919315	0.810117	0.314627	0.20205	0.249895	0	0.432831	0	0.343265	0.109876	partially-methylated
ensembl	ENST00000390851.1 ncrna chromosome:GRCh38:7:141727984:141728148:1 gene:ENSG00000212153.1 gene_biotype:snRNA transcript_biotype:snRNA gene_symbol:RNU1-82P description:RNA, U1 small nuclear 82, pseudogene [Source:HGNC Symbol;Acc:HGNC:48424]	20.119	1.11708	20.1723	1.29565	13.3366	0.636206	1.01631	1.11708	0.341074	0.264755	17.876	20.119	3.93131	0.0790268	16.103	16.6128	methylated
ensembl	ENST00000390856.1 ncrna chromosome:GRCh38:3:184325696:184325771:1 gene:ENSG00000212158.1 gene_biotype:snoRNA transcript_biotype:snoRNA gene_symbol:SNORD66 description:small nucleolar RNA, C/D box 66 [Source:HGNC Symbol;Acc:HGNC:32727]	23.2402	178.656	61.903	166.257	33.7857	128.049	157.654	166.257	26.3777	18.3822	39.643	33.7857	19.9858	15.6347	0.25193	0.203692	partially-methylated
ensembl	ENST00000390861.1 ncrna chromosome:GRCh38:17:2330276:2330370:-1 gene:ENSG00000212163.5 gene_biotype:snoRNA transcript_biotype:snoRNA gene_symbol:SNORD91A description:small nucleolar RNA, C/D box 91A [Source:HGNC Symbol;Acc:HGNC:32752]	2.99874	16.8358	4.47492	14.7139	2.91256	18.2181	16.5893	16.8358	1.76503	2.04944	3.46207	2.99874	0.878208	0.127772	0.213435	0.18297	not-methylated
ensembl	ENST00000390869.1 ncrna chromosome:GRCh38:2:20401627:20401724:-1 gene:ENSG00000212171.1 gene_biotype:rRNA transcript_biotype:rRNA gene_symbol:RNA5SP86 description:RNA, 5S ribosomal pseudogene 86 [Source:HGNC Symbol;Acc:HGNC:42884]	1.49937	0.390661	1.04415	0.469256	1.16502	0.337183	0.399034	0.390661	0.0664334	0.0792862	1.23618	1.16502	0.235806	0.17921	2.67753	2.5782	partially-methylated
ensembl	ENST00000390880.2 ncrna chromosome:GRCh38:2:114005440:114005655:-1 gene:ENSG00000212182.2 gene_biotype:snoRNA transcript_biotype:snoRNA gene_symbol:U3 description:Small nucleolar RNA U3 [Source:RFAM;Acc:RF00012]	0.824723	0.677384	1.37089	0.836648	1.77527	1.10388	0.872637	0.836648	0.215512	0.236124	1.32363	1.37089	0.477034	0.599542	1.46368	1.57037	partially-methylated
ensembl	ENST00000390893.2 ncrna chromosome:GRCh38:17:58631641:58631836:-1 gene:ENSG00000212195.2 gene_biotype:snoRNA transcript_biotype:snoRNA gene_symbol:U3 description:Small nucleolar RNA U3 [Source:RFAM;Acc:RF00012]	0.49979	1.21594	0.745819	1.83423	0	1.60523	1.5518	1.60523	0.312585	0.33951	0.415203	0.49979	0.380037	0.364764	0.311904	0.351735	partially-methylated
ensembl	ENST00000390904.1 ncrna chromosome:GRCh38:17:8329583:8329719:1 gene:ENSG00000212206.1 gene_biotype:snoRNA transcript_biotype:snoRNA gene_symbol:SNORA69 description:Small nucleolar RNA SNORA69 [Source:RFAM;Acc:RF00265]	0	1.24634	1.11873	1.34128	0	2.05113	1.54625	1.34128	0.439806	0.140751	0.37291	0	0.645898	0	0.287265	0.0693828	partially-methylated
ensembl	ENST00000390930.1 ncrna chromosome:GRCh38:20:17962710:17962946:-1 gene:ENSG00000212232.1 gene_biotype:snoRNA transcript_biotype:snoRNA gene_symbol:SNORD17 description:small nucleolar RNA, C/D box 17 [Source:HGNC Symbol;Acc:HGNC:32713]	16.9929	136.186	31.3244	140.181	14.5628	106.939	127.769	136.186	18.1492	5.923	20.96	16.9929	9.05769	3.60281	0.164701	0.125419	not-methylated
ensembl	ENST00000390981.1 ncrna chromosome:GRCh38:2:101272936:101273049:-1 gene:ENSG00000212283.1 gene_biotype:snoRNA transcript_biotype:snoRNA gene_symbol:SNORD89 description:small nucleolar RNA, C/D box 89 [Source:HGNC Symbol;Acc:HGNC:32750]	15.4935	31.4524	44.0033	39.9174	22.1354	34.729	35.3663	34.729	4.26829	4.85789	27.2108	22.1354	14.9172	9.84736	0.770048	0.638416	partially-methylated
ensembl	ENST00000390994.1 ncrna chromosome:GRCh38:5:40832656:40832735:-1 gene:ENSG00000212296.1 gene_biotype:snoRNA transcript_biotype:snoRNA gene_symbol:SNORD72 description:small nucleolar RNA, C/D box 72 [Source:HGNC Symbol;Acc:HGNC:32733]	8.24653	79.3708	17.8997	75.5472	10.4852	67.5981	74.172	75.5472	6.00564	5.66881	12.2105	10.4852	5.05254	3.31906	0.165748	0.139929	not-methylated
ensembl	ENST00000391002.1 ncrna chromosome:GRCh38:20:49280683:49280772:1 gene:ENSG00000212304.1 gene_biotype:snoRNA transcript_biotype:snoRNA gene_symbol:SNORD12 description:small nucleolar RNA, C/D box 12 [Source:HGNC Symbol;Acc:HGNC:32708]	15.4935	91.9102	37.1667	220.352	12.8153	139.969	150.744	139.969	64.8951	71.2524	21.8251	15.4935	13.3535	3.97074	0.14535	0.111327	not-methylated
ensembl	ENST00000391004.1 ncrna chromosome:GRCh38:15:100638363:100638457:1 gene:ENSG00000212306.1 gene_biotype:misc_RNA transcript_biotype:misc_RNA gene_symbol:Y_RNA description:Y RNA [Source:RFAM;Acc:RF00019]	0.172349	6.65485	1.12536	4.79143	0.315422	5.27604	5.57411	5.27604	0.96681	0.718484	0.537709	0.315422	0.513921	0.21212	0.112389	0.0772729	not-methylated
ensembl	ENST00000391007.1 ncrna chromosome:GRCh38:2:202278108:202278192:1 gene:ENSG00000212309.1 gene_biotype:snoRNA transcript_biotype:snoRNA gene_symbol:SNORD70 description:Small nucleolar RNA SNORD70 [Source:RFAM;Acc:RF00575]	681.713	6.5357	769.686	5.61732	1592	6.36996	6.17433	6.36996	0.48945	0.245726	1014.47	769.686	502.091	130.428	161.701	118.978	methylated
ensembl	ENST00000391023.1 ncrna chromosome:GRCh38:10:100398352:100398446:-1 gene:ENSG00000212325.1 gene_biotype:misc_RNA transcript_biotype:misc_RNA gene_symbol:Y_RNA description:Y RNA [Source:RFAM;Acc:RF00019]	0.0425957	0.476216	0.037291	0.865204	0.19291	0.775522	0.705647	0.775522	0.20369	0.132963	0.0909321	0.0425957	0.0883549	0.00786482	0.236992	0.162869	not-methylated
ensembl	ENST00000391033.1 ncrna chromosome:GRCh38:14:22852616:22852728:-1 gene:ENSG00000212335.1 gene_biotype:misc_RNA transcript_biotype:misc_RNA gene_symbol:Y_RNA description:Y RNA [Source:RFAM;Acc:RF00019]	0.0100118	0.848625	0.0423109	0.493261	0.0497562	0.578909	0.640265	0.578909	0.185457	0.126982	0.0340263	0.0423109	0.0211277	0.0110384	0.181052	0.209617	not-methylated
ensembl	ENST00000391076.1 ncrna chromosome:GRCh38:2:72760534:72760602:1 gene:ENSG00000212378.1 gene_biotype:snoRNA transcript_biotype:snoRNA gene_symbol:SNORD78 description:Small nucleolar RNA SNORD78 [Source:RFAM;Acc:RF00592]	1.49937	2.32245	2.23746	1.71959	0	2.01291	2.01832	2.01291	0.30147	0.434877	1.24561	1.49937	1.14011	1.09429	0.635226	0.756951	partially-methylated
ensembl	ENST00000391079.1 ncrna chromosome:GRCh38:17:16441226:16441298:1 gene:ENSG00000277512.1 gene_biotype:snoRNA transcript_biotype:snoRNA gene_symbol:SNORD65 description:small nucleolar RNA, C/D box 65 [Source:HGNC Symbol;Acc:HGNC:32726]	1.53685	23.756	5.07157	30.8758	2.15529	30.5873	28.4064	30.5873	4.0299	0.427711	2.92124	2.15529	1.88774	0.916897	0.105985	0.0734927	not-methylated
ensembl	ENST00000391107.1 ncrna chromosome:GRCh38:9:111097325:111097413:-1 gene:ENSG00000212409.1 gene_biotype:misc_RNA transcript_biotype:misc_RNA gene_symbol:RNY4P18 description:RNA, Ro-associated Y4 pseudogene 18 [Source:HGNC Symbol;Acc:HGNC:34068]	2.47606	50.3221	11.5951	55.2171	5.07015	50.4696	52.0029	50.4696	2.78456	0.218658	6.38045	5.07015	4.69861	3.846	0.124378	0.102238	not-methylated
ensembl	ENST00000391131.1 ncrna chromosome:GRCh38:8:10686569:10686687:1 gene:ENSG00000212433.1 gene_biotype:rRNA transcript_biotype:rRNA gene_symbol:RNA5SP252 description:RNA, 5S ribosomal pseudogene 252 [Source:HGNC Symbol;Acc:HGNC:43152]	6.74716	0.0202657	12.6789	0.0687835	9.90269	0.0254799	0.0381764	0.0254799	0.0266345	0.00773044	9.77626	9.90269	2.9679	4.11605	71.4758	79.7155	methylated
ensembl	ENST00000391141.1 ncrna chromosome:GRCh38:12:98599635:98599883:1 gene:ENSG00000212443.1 gene_biotype:snoRNA transcript_biotype:snoRNA gene_symbol:SNORA53 description:small nucleolar RNA, H/ACA box 53 [Source:HGNC Symbol;Acc:HGNC:32646]	2.74884	0.182392	2.98328	0.32099	2.91256	0.356718	0.2867	0.32099	0.0920829	0.0529706	2.88156	2.91256	0.120252	0.10485	7.71027	7.15589	methylated
ensembl	ENST00000391145.1 ncrna chromosome:GRCh38:9:122880213:122880323:-1 gene:ENSG00000212447.1 gene_biotype:snoRNA transcript_biotype:snoRNA gene_symbol:SNORD90 description:small nucleolar RNA, C/D box 90 [Source:HGNC Symbol;Acc:HGNC:32751]	0.999579	20.3772	14.1706	67.7518	0	41.4048	43.1779	41.4048	23.737	31.1755	5.05672	0.999579	7.90864	1.48198	0.119154	0.0264928	not-methylated
ensembl	ENST00000391146.1 ncrna chromosome:GRCh38:12:95617689:95617786:1 gene:ENSG00000212448.1 gene_biotype:misc_RNA transcript_biotype:misc_RNA gene_symbol:Y_RNA description:Y RNA [Source:RFAM;Acc:RF00019]	0.144583	6.74643	1.12536	4.83378	0.315422	5.2823	5.62084	5.2823	1.00026	0.664969	0.528454	0.315422	0.523943	0.253286	0.109853	0.077183	not-methylated
ensembl	ENST00000391150.1 ncrna chromosome:GRCh38:3:52692736:52692812:1 gene:ENSG00000212452.1 gene_biotype:snoRNA transcript_biotype:snoRNA gene_symbol:SNORD69 description:small nucleolar RNA, C/D box 69 [Source:HGNC Symbol;Acc:HGNC:32730]	30.7371	108.969	101.431	140.089	40.1933	128.368	125.809	128.368	15.7171	17.3785	57.4539	40.1933	38.378	14.0198	0.457109	0.313646	partially-methylated
ensembl	ENST00000391185.2 ncrna chromosome:GRCh38:9:136726747:136726879:-1 gene:ENSG00000274998.1 gene_biotype:snoRNA transcript_biotype:snoRNA gene_symbol:SNORA17A description:small nucleolar RNA, H/ACA box 17A [Source:HGNC Symbol;Acc:HGNC:32607]	1.08288	2.06879	1.74025	2.77427	0.19417	1.72838	2.19048	2.06879	0.533456	0.504694	1.00576	1.08288	0.775917	0.974613	0.482765	0.545408	partially-methylated
ensembl	ENST00000391191.1 ncrna chromosome:GRCh38:3:52689248:52689315:1 gene:ENSG00000212493.1 gene_biotype:snoRNA transcript_biotype:snoRNA gene_symbol:SNORD19 description:small nucleolar RNA, C/D box 19 [Source:HGNC Symbol;Acc:HGNC:32717]	0	0.243189	0	0.542626	0	0.492611	0.426142	0.492611	0.160403	0.0741523	0	0	0	0	0.190063	0.168745	not-methylated
ensembl	ENST00000391196.1 ncrna chromosome:GRCh38:20:2656097:2656182:1 gene:ENSG00000212498.1 gene_biotype:snoRNA transcript_biotype:snoRNA gene_symbol:SNORD86 description:small nucleolar RNA, C/D box 86 [Source:HGNC Symbol;Acc:HGNC:32745]	1.99916	9.53503	5.96655	6.60322	0	9.42755	8.52193	9.42755	1.66252	0.159361	2.65524	1.99916	3.0369	2.96395	0.319562	0.220325	partially-methylated
ensembl	ENST00000391232.1 ncrna chromosome:GRCh38:2:202276431:202276518:1 gene:ENSG00000212534.1 gene_biotype:snoRNA transcript_biotype:snoRNA gene_symbol:SNORD70 description:small nucleolar RNA, C/D box 70 [Source:HGNC Symbol;Acc:HGNC:32731]	228.404	22.1707	284.157	26.7339	577.269	24.9957	24.6334	24.9957	2.30304	2.57695	363.277	284.157	187.408	82.6598	14.6917	11.3269	methylated
ensembl	ENST00000391250.1 ncrna chromosome:GRCh38:17:2329119:2329213:-1 gene:ENSG00000275084.3 gene_biotype:snoRNA transcript_biotype:snoRNA gene_symbol:SNORD91B description:small nucleolar RNA, C/D box 91B [Source:HGNC Symbol;Acc:HGNC:32753]	1.24947	11.3792	2.61037	8.19097	0.291256	10.5232	10.0311	10.5232	1.6501	1.26916	1.3837	1.24947	1.16537	1.42065	0.14645	0.127031	not-methylated
ensembl	ENST00000391269.1 ncrna chromosome:GRCh38:20:32050588:32050705:1 gene:ENSG00000212571.1 gene_biotype:rRNA transcript_biotype:rRNA gene_symbol:RNA5SP482 description:RNA, 5S ribosomal pseudogene 482 [Source:HGNC Symbol;Acc:HGNC:43382]	11.3286	0.0101329	14.9164	0	38.0574	0	0.00337762	0	0.00585022	0	21.4341	14.9164	14.5075	5.3193	208.305	150.164	methylated
ensembl	ENST00000391286.1 ncrna chromosome:GRCh38:4:52713249:52713370:1 gene:ENSG00000212588.1 gene_biotype:snoRNA transcript_biotype:snoRNA gene_symbol:SNORA26 description:small nucleolar RNA, H/ACA box 26 [Source:HGNC Symbol;Acc:HGNC:32616]	2.49895	11.022	1.49164	21.5292	1.31065	16.4472	16.3328	16.4472	5.25454	7.53457	1.76708	1.49164	0.640245	0.268333	0.113619	0.0961875	not-methylated
ensembl	ENST00000391305.1 ncrna chromosome:GRCh38:11:8685439:8685569:1 gene:ENSG00000212607.1 gene_biotype:snoRNA transcript_biotype:snoRNA gene_symbol:SNORA3B description:small nucleolar RNA, H/ACA box 3B [Source:HGNC Symbol;Acc:HGNC:32638]	35.1935	2.99258	34.5563	2.34628	36.9895	2.93018	2.75635	2.93018	0.356494	0.0925023	35.5798	35.1935	1.26173	0.944757	12.4914	11.6473	methylated
ensembl	ENST00000391313.1 ncrna chromosome:GRCh38:14:45088243:45088308:1 gene:ENSG00000212615.1 gene_biotype:snoRNA transcript_biotype:snoRNA gene_symbol:SNORD58 description:Small nucleolar RNA SNORD58 [Source:RFAM;Acc:RF00151]	0	0.233056	0	0.561732	0.291256	0.484117	0.426302	0.484117	0.171796	0.115072	0.0970852	0	0.168157	0	0.374472	0.171199	partially-methylated
ensembl	ENST00000397381.4 ncrna chromosome:GRCh38:19:15828961:15836320:1 gene:ENSG00000214049.6 gene_biotype:processed_transcript transcript_biotype:lincRNA gene_symbol:UCA1 description:urothelial cancer associated 1 (non-protein coding) [Source:HGNC Symbol;Acc:HGNC:37126]	2.24905	0.537203	2.98328	0.811052	0.873767	0.638099	0.662118	0.638099	0.138496	0.149588	2.03537	2.24905	1.07087	1.08856	2.80188	3.18257	partially-methylated
ensembl	ENST00000408061.1 ncrna chromosome:GRCh38:19:50802328:50802418:-1 gene:ENSG00000220988.1 gene_biotype:snoRNA transcript_biotype:snoRNA gene_symbol:SNORD88C description:small nucleolar RNA, C/D box 88C [Source:HGNC Symbol;Acc:HGNC:32749]	57.7257	107.302	161.843	100.974	52.426	145.668	117.982	107.302	24.1853	9.38166	90.6648	57.7257	61.6988	7.85732	0.768662	0.538404	partially-methylated
ensembl	ENST00000408139.1 ncrna chromosome:GRCh38:16:70538005:70538098:1 gene:ENSG00000221066.1 gene_biotype:snoRNA transcript_biotype:snoRNA gene_symbol:SNORD111 description:small nucleolar RNA, C/D box 111 [Source:HGNC Symbol;Acc:HGNC:32776]	4.24821	7.80231	10.4415	9.17114	8.73767	7.41464	8.12936	7.80231	0.922791	0.574767	7.80912	8.73767	3.19934	2.52605	0.961085	1.11837	partially-methylated
ensembl	ENST00000408189.1 ncrna chromosome:GRCh38:20:2654212:2654286:1 gene:ENSG00000221116.1 gene_biotype:snoRNA transcript_biotype:snoRNA gene_symbol:SNORD110 description:small nucleolar RNA, C/D box 110 [Source:HGNC Symbol;Acc:HGNC:32775]	13.9941	300.136	57.4281	319.064	20.9704	244.581	287.927	300.136	38.7132	28.0629	30.7975	20.9704	23.325	10.3431	0.107273	0.0701796	not-methylated
ensembl	ENST00000408257.1 ncrna chromosome:GRCh38:10:68759318:68759414:1 gene:ENSG00000221184.1 gene_biotype:miRNA transcript_biotype:miRNA gene_symbol:MIR1254-1 description:microRNA 1254-1 [Source:HGNC Symbol;Acc:HGNC:35319]	0	0.654515	0	0.428479	0.201189	0.39804	0.493678	0.428479	0.140118	0.0451299	0.0670629	0	0.116156	0	0.281403	0.189222	partially-methylated
ensembl	ENST00000408314.1 ncrna chromosome:GRCh38:19:50799442:50799532:-1 gene:ENSG00000221241.1 gene_biotype:snoRNA transcript_biotype:snoRNA gene_symbol:SNORD88A description:small nucleolar RNA, C/D box 88A [Source:HGNC Symbol;Acc:HGNC:32747]	12.7446	12.048	31.6973	12.8167	9.90269	15.7211	13.5286	12.8167	1.93727	1.13964	18.1149	12.7446	11.8483	4.21347	1.33652	0.994424	partially-methylated
ensembl	ENST00000408454.1 ncrna chromosome:GRCh38:19:50799032:50799122:-1 gene:ENSG00000221381.1 gene_biotype:snoRNA transcript_biotype:snoRNA gene_symbol:SNORD88B description:small nucleolar RNA, C/D box 88B [Source:HGNC Symbol;Acc:HGNC:32748]	0.249895	12.0176	5.22074	18.6403	1.16502	28.41	19.6893	18.6403	8.24642	9.81889	2.21188	1.16502	2.64561	1.35677	0.116825	0.0675027	not-methylated
ensembl	ENST00000408472.1 ncrna chromosome:GRCh38:8:143542110:143542398:1 gene:ENSG00000275558.1 gene_biotype:misc_RNA transcript_biotype:misc_RNA gene_symbol:RN7SKP175 description:RNA, 7SK small nuclear pseudogene 175 [Source:HGNC Symbol;Acc:HGNC:45899]	13.6506	0.245274	28.5677	0.517421	29.5469	0.443295	0.401997	0.443295	0.140696	0.109899	23.9217	28.5677	8.90857	1.45178	47.8524	52.7664	methylated
ensembl	ENST00000408493.2 ncrna chromosome:GRCh38:3:186786675:186786852:1 gene:ENSG00000221420.2 gene_biotype:snoRNA transcript_biotype:snoRNA gene_symbol:SNORA81 description:small nucleolar RNA, H/ACA box 81 [Source:HGNC Symbol;Acc:HGNC:32667]	2.74884	5.85173	2.23746	6.09881	4.66009	6.77764	6.24273	6.09881	0.479438	0.366308	3.21546	2.74884	1.27695	0.75818	0.522719	0.459579	partially-methylated
ensembl	ENST00000408534.2 ncrna chromosome:GRCh38:8:123180310:123180525:-1 gene:ENSG00000221461.2 gene_biotype:snoRNA transcript_biotype:snoRNA gene_symbol:U3 description:Small nucleolar RNA U3 [Source:RFAM;Acc:RF00012]	1.33566	0.717104	2.44044	0.866771	2.14692	1.13874	0.907537	0.866771	0.213753	0.221897	1.97434	2.14692	0.572253	0.435174	2.05882	2.32415	partially-methylated
ensembl	ENST00000408535.2 ncrna chromosome:GRCh38:17:64146339:64146471:1 gene:ENSG00000277887.1 gene_biotype:snoRNA transcript_biotype:snoRNA gene_symbol:SNORA50C description:small nucleolar RNA, H/ACA box 50C [Source:HGNC Symbol;Acc:HGNC:32662]	0.49979	0.526909	0.745819	0.427986	0.388341	0.433158	0.462684	0.433158	0.0556805	0.00766674	0.54465	0.49979	0.182913	0.165234	1.14567	1.12498	partially-methylated
ensembl	ENST00000408564.2 ncrna chromosome:GRCh38:12:48654382:48654518:-1 gene:ENSG00000221491.2 gene_biotype:snoRNA transcript_biotype:snoRNA gene_symbol:SNORA2C description:small nucleolar RNA, H/ACA box 2C [Source:HGNC Symbol;Acc:HGNC:32624]	2.24905	1.23621	5.22074	1.62788	5.2426	2.47155	1.77854	1.62788	0.631299	0.580684	4.23746	5.22074	1.72205	0.0324204	2.30895	3.07935	partially-methylated
ensembl	ENST00000408573.1 ncrna chromosome:GRCh38:6:132816802:132816877:1 gene:ENSG00000221500.1 gene_biotype:snoRNA transcript_biotype:snoRNA gene_symbol:SNORD100 description:small nucleolar RNA, C/D box 100 [Source:HGNC Symbol;Acc:HGNC:32763]	120.449	147.231	129.027	121.54	108.93	130.61	133.127	130.61	13.0288	13.4461	119.469	120.449	10.0844	12.7169	0.89748	0.922267	partially-methylated
ensembl	ENST00000408587.1 ncrna chromosome:GRCh38:16:70529509:70529588:1 gene:ENSG00000221514.1 gene_biotype:snoRNA transcript_biotype:snoRNA gene_symbol:SNORD111B description:small nucleolar RNA, C/D box 111B [Source:HGNC Symbol;Acc:HGNC:33579]	0.999579	46.4694	5.22074	52.4589	4.07758	44.0547	47.661	46.4694	4.32698	3.58002	3.43263	4.07758	2.18323	1.69484	0.0739648	0.0897066	not-methylated
ensembl	ENST00000408612.1 ncrna chromosome:GRCh38:1:28578749:28578822:-1 gene:ENSG00000221539.1 gene_biotype:snoRNA transcript_biotype:snoRNA gene_symbol:SNORD99 description:small nucleolar RNA, C/D box 99 [Source:HGNC Symbol;Acc:HGNC:32762]	2.49895	105.331	15.6622	321.769	2.91256	232.274	219.792	232.274	108.758	132.685	7.02457	2.91256	7.48327	0.613216	0.0324004	0.0129642	not-methylated
ensembl	ENST00000408749.1 ncrna chromosome:GRCh38:9:134164439:134164564:-1 gene:ENSG00000221676.1 gene_biotype:snRNA transcript_biotype:snRNA gene_symbol:RNU6ATAC description:RNA, U6atac small nuclear (U12-dependent splicing) [Source:HGNC Symbol;Acc:HGNC:34017]	1.9706	0.537428	4.09723	0.781805	3.51449	0.976012	0.765082	0.781805	0.21977	0.287932	3.1941	3.51449	1.09892	0.86397	3.80785	4.09896	partially-methylated
ensembl	ENST00000408792.1 ncrna chromosome:GRCh38:16:2796408:2796532:-1 gene:ENSG00000221719.1 gene_biotype:snoRNA transcript_biotype:snoRNA gene_symbol:SNORA3C description:small nucleolar RNA, H/ACA box 3C [Source:HGNC Symbol;Acc:HGNC:52203]	0.208246	0.75321	0.248606	0.649622	0.873767	0.789875	0.730903	0.75321	0.072739	0.0543599	0.44354	0.248606	0.373134	0.0598388	0.654156	0.408582	partially-methylated
ensembl	ENST00000408813.1 ncrna chromosome:GRCh38:7:22856613:22856686:1 gene:ENSG00000221740.1 gene_biotype:snoRNA transcript_biotype:snoRNA gene_symbol:SNORD93 description:small nucleolar RNA, C/D box 93 [Source:HGNC Symbol;Acc:HGNC:32755]	5.99748	44.8278	12.6789	45.3971	7.57265	47.0868	45.7706	45.3971	1.17486	0.844038	8.74968	7.57265	3.49278	2.33535	0.192927	0.16864	not-methylated
ensembl	ENST00000410136.1 ncrna chromosome:GRCh38:2:133391109:133391398:-1 gene:ENSG00000222068.1 gene_biotype:misc_RNA transcript_biotype:misc_RNA gene_symbol:RN7SKP154 description:RNA, 7SK small nuclear pseudogene 154 [Source:HGNC Symbol;Acc:HGNC:45878]	3.32204	0.0329069	7.33847	0.0784374	7.9351	0.0952796	0.0688746	0.0784374	0.0322672	0.0249703	6.19854	7.33847	2.50891	0.884559	37.2971	41.6867	methylated
ensembl	ENST00000410144.1 ncrna chromosome:GRCh38:15:95745804:95745994:1 gene:ENSG00000222076.1 gene_biotype:snRNA transcript_biotype:snRNA gene_symbol:RNU2-3P description:RNA, U2 small nuclear 3, pseudogene [Source:HGNC Symbol;Acc:HGNC:10153]	9.61422	0.351073	16.2979	0.537638	13.9642	0.538438	0.475716	0.537638	0.107945	0.00118632	13.2921	13.9642	3.39217	3.45998	23.2617	22.0567	methylated
ensembl	ENST00000410216.1 ncrna chromosome:GRCh38:13:49889634:49889728:-1 gene:ENSG00000222148.1 gene_biotype:misc_RNA transcript_biotype:misc_RNA gene_symbol:RNY4P30 description:RNA, Ro-associated Y4 pseudogene 30 [Source:HGNC Symbol;Acc:HGNC:42498]	0.0761379	1.23913	0.150132	1.34863	0.0306585	1.19621	1.26132	1.23913	0.078599	0.0636305	0.0856427	0.0761379	0.0603011	0.0674278	0.136369	0.131532	not-methylated
ensembl	ENST00000410306.1 ncrna chromosome:GRCh38:10:101307529:101307718:1 gene:ENSG00000222238.1 gene_biotype:snRNA transcript_biotype:snRNA gene_symbol:RNU2-43P description:RNA, U2 small nuclear 43, pseudogene [Source:HGNC Symbol;Acc:HGNC:48536]	4.07382	0.0395076	10.2532	0.0612824	10.8979	0.0585002	0.0530967	0.0585002	0.0118505	0.00412502	8.40831	10.2532	3.7676	0.955923	55.5747	65.3196	methylated
ensembl	ENST00000410327.1 ncrna chromosome:GRCh38:9:34049966:34050244:1 gene:ENSG00000222259.1 gene_biotype:misc_RNA transcript_biotype:misc_RNA gene_symbol:RN7SKP114 description:RNA, 7SK small nuclear pseudogene 114 [Source:HGNC Symbol;Acc:HGNC:45838]	2.06272	0.0882652	2.97158	0.0402997	5.16782	0.0558267	0.0614639	0.0558267	0.0244746	0.0230203	3.40071	2.97158	1.59641	1.34747	21.6811	19.7115	methylated
ensembl	ENST00000410344.1 ncrna chromosome:GRCh38:14:96384624:96384815:1 gene:ENSG00000222276.1 gene_biotype:snRNA transcript_biotype:snRNA gene_symbol:RNU2-33P description:RNA, U2 small nuclear 33, pseudogene [Source:HGNC Symbol;Acc:HGNC:48526]	92.9915	1.24779	132.202	1.5295	244.771	2.70398	1.82709	1.5295	0.772359	0.417652	156.655	132.202	78.7889	58.1332	81.3428	81.1919	methylated
ensembl	ENST00000410361.1 ncrna chromosome:GRCh38:9:86422938:86423128:-1 gene:ENSG00000222293.1 gene_biotype:snRNA transcript_biotype:snRNA gene_symbol:RNU2-36P description:RNA, U2 small nuclear 36, pseudogene [Source:HGNC Symbol;Acc:HGNC:48529]	203.112	5.19906	366.543	6.50463	454.336	9.9417	7.21513	6.50463	2.44985	1.93564	341.33	366.543	127.496	130.161	46.6745	55.513	methylated
ensembl	ENST00000410396.1 ncrna chromosome:GRCh38:11:62841619:62841809:-1 gene:ENSG00000222328.1 gene_biotype:snRNA transcript_biotype:snRNA gene_symbol:RNU2-2P description:RNA, U2 small nuclear 2, pseudogene [Source:HGNC Symbol;Acc:HGNC:10152]	505.958	34.3336	941.42	77.3657	875.181	68.6378	60.1124	68.6378	22.7476	12.9399	774.186	875.181	234.642	98.2062	12.8592	12.7336	methylated
ensembl	ENST00000410411.1 ncrna chromosome:GRCh38:15:47272597:47272889:1 gene:ENSG00000222343.1 gene_biotype:misc_RNA transcript_biotype:misc_RNA gene_symbol:RN7SKP139 description:RNA, 7SK small nuclear pseudogene 139 [Source:HGNC Symbol;Acc:HGNC:45863]	4.01166	0.0567291	6.6516	0.114868	7.32692	0.129435	0.100344	0.114868	0.0384675	0.0215972	5.99673	6.6516	1.75197	1.00124	30.4313	31.4221	methylated
ensembl	ENST00000410413.1 ncrna chromosome:GRCh38:3:52691378:52691453:1 gene:ENSG00000222345.1 gene_biotype:snoRNA transcript_biotype:snoRNA gene_symbol:SNORD19 description:Small nucleolar RNA SNORD19 [Source:RFAM;Acc:RF00569]	3.74842	52.3667	20.1371	67.2779	1.74753	51.8515	57.1654	52.3667	8.76152	0.763813	8.54436	3.74842	10.0894	2.96652	0.150953	0.0733498	not-methylated
ensembl	ENST00000410420.1 ncrna chromosome:GRCh38:22:21545344:21545644:-1 gene:ENSG00000222352.1 gene_biotype:misc_RNA transcript_biotype:misc_RNA gene_symbol:RN7SKP221 description:RNA, 7SK small nuclear pseudogene 221 [Source:HGNC Symbol;Acc:HGNC:45945]	3.12443	0.0378838	6.49344	0.0678639	6.87399	0.0932582	0.0663353	0.0678639	0.0277189	0.0376496	5.49729	6.49344	2.06374	0.56421	33.6506	39.2785	methylated
ensembl	ENST00000410423.1 ncrna chromosome:GRCh38:7:53776136:53776324:1 gene:ENSG00000222355.1 gene_biotype:snRNA transcript_biotype:snRNA gene_symbol:RNU2-29P description:RNA, U2 small nuclear 29, pseudogene [Source:HGNC Symbol;Acc:HGNC:48522]	2.97063	0.0913959	4.41899	0.0680442	5.771	0.0779251	0.0791217	0.0779251	0.0117218	0.0146495	4.38687	4.41899	1.40046	2.00449	25.0493	25.3983	methylated
ensembl	ENST00000410433.1 ncrna chromosome:GRCh38:20:49280319:49280409:1 gene:ENSG00000222365.1 gene_biotype:snoRNA transcript_biotype:snoRNA gene_symbol:SNORD12B description:small nucleolar RNA, C/D box 12B [Source:HGNC Symbol;Acc:HGNC:33573]	589.502	114.998	669	282.333	291.838	207.126	201.486	207.126	83.8102	111.503	516.78	589.502	198.819	117.864	2.56407	2.84522	partially-methylated
ensembl	ENST00000410457.1 ncrna chromosome:GRCh38:3:81509476:81509664:1 gene:ENSG00000222389.1 gene_biotype:snRNA transcript_biotype:snRNA gene_symbol:RNU2-28P description:RNA, U2 small nuclear 28, pseudogene [Source:HGNC Symbol;Acc:HGNC:48521]	3.48252	0.27583	4.60953	0.395928	3.64297	0.322511	0.331423	0.322511	0.060543	0.06921	3.91167	3.64297	0.609662	0.237892	9.2987	8.85888	methylated
ensembl	ENST00000410482.1 ncrna chromosome:GRCh38:10:101364845:101365035:-1 gene:ENSG00000222414.1 gene_biotype:snRNA transcript_biotype:snRNA gene_symbol:RNU2-59P description:RNA, U2 small nuclear 59, pseudogene [Source:HGNC Symbol;Acc:HGNC:48552]	11.6173	1.00516	17.6448	1.15625	19.9424	1.31916	1.16019	1.15625	0.157037	0.224012	16.4015	17.6448	4.29954	3.4063	13.0944	14.1252	methylated
ensembl	ENST00000410508.1 ncrna chromosome:GRCh38:X:91798093:91798283:1 gene:ENSG00000222440.1 gene_biotype:snRNA transcript_biotype:snRNA gene_symbol:RNU2-26P description:RNA, U2 small nuclear 26, pseudogene [Source:HGNC Symbol;Acc:HGNC:48519]	10.4865	0.242272	14.9558	0.260773	19.9967	0.321199	0.274748	0.260773	0.0412776	0.0274306	15.1463	14.9558	4.75801	6.62618	40.6842	41.7319	methylated
ensembl	ENST00000410519.1 ncrna chromosome:GRCh38:10:90163651:90163960:-1 gene:ENSG00000222451.1 gene_biotype:misc_RNA transcript_biotype:misc_RNA gene_symbol:RN7SKP143 description:RNA, 7SK small nuclear pseudogene 143 [Source:HGNC Symbol;Acc:HGNC:45867]	1.76727	0.01858	3.83571	0.0454754	5.55873	0.0609369	0.0416641	0.0454754	0.0214341	0.0229232	3.72057	3.83571	1.89835	2.55456	26.9692	27.0541	methylated
ensembl	ENST00000410533.1 ncrna chromosome:GRCh38:9:70188571:70188750:-1 gene:ENSG00000222465.1 gene_biotype:snRNA transcript_biotype:snRNA gene_symbol:RNU2-5P description:RNA, U2 small nuclear 5, pseudogene [Source:HGNC Symbol;Acc:HGNC:10155]	2.84134	0.21959	4.91688	0.338546	4.01144	0.238401	0.265512	0.238401	0.0639445	0.0278892	3.92322	4.01144	1.04058	1.34241	11.0071	12.1496	methylated
ensembl	ENST00000410545.1 ncrna chromosome:GRCh38:11:65147584:65147778:1 gene:ENSG00000222477.1 gene_biotype:snRNA transcript_biotype:snRNA gene_symbol:RNU2-23P description:RNA, U2 small nuclear 23, pseudogene [Source:HGNC Symbol;Acc:HGNC:48516]	5.359	0.397313	8.40521	0.745491	6.10307	0.652327	0.598377	0.652327	0.180249	0.138124	6.62243	6.10307	1.58813	1.10315	9.62578	8.24517	methylated
ensembl	ENST00000410557.1 ncrna chromosome:GRCh38:14:20323179:20323326:-1 gene:ENSG00000222489.1 gene_biotype:snoRNA transcript_biotype:snoRNA gene_symbol:SNORA79B description:small nucleolar RNA, H/ACA box 79B [Source:HGNC Symbol;Acc:HGNC:52222]	0.999579	0.830896	2.98328	1.2381	0	1.19755	1.08885	1.19755	0.224314	0.0601199	1.32762	0.999579	1.51845	1.48198	1.20084	0.847425	partially-methylated
ensembl	ENST00000410577.1 ncrna chromosome:GRCh38:2:170783167:170783271:1 gene:ENSG00000222509.1 gene_biotype:misc_RNA transcript_biotype:misc_RNA gene_symbol:Y_RNA description:Y RNA [Source:RFAM;Acc:RF00019]	3.11274	8.54901	26.6097	6.81882	19.0077	7.18204	7.51663	7.18204	0.912329	0.538507	16.2434	19.0077	11.9899	11.2707	2.14575	2.62395	partially-methylated
ensembl	ENST00000410597.1 ncrna chromosome:GRCh38:11:118970498:118970595:1 gene:ENSG00000222529.1 gene_biotype:misc_RNA transcript_biotype:misc_RNA gene_symbol:Y_RNA description:Y RNA [Source:RFAM;Acc:RF00019]	0.0761379	1.28619	0.150132	1.41715	0.0754671	1.27129	1.32488	1.28619	0.0802534	0.0220918	0.100579	0.0761379	0.0429153	0.000994606	0.140769	0.127066	not-methylated
ensembl	ENST00000410635.1 ncrna chromosome:GRCh38:21:25101132:25101415:1 gene:ENSG00000274662.1 gene_biotype:misc_RNA transcript_biotype:misc_RNA gene_symbol:RN7SKP236 description:RNA, 7SK small nuclear pseudogene 236 [Source:HGNC Symbol;Acc:HGNC:45960]	6.02351	0.0538766	9.52633	0.117508	12.0318	0.14036	0.103915	0.117508	0.0448154	0.0338808	9.19387	9.52633	3.01789	3.71457	45.5772	44.2574	methylated
ensembl	ENST00000410669.1 ncrna chromosome:GRCh38:12:120504571:120504659:-1 gene:ENSG00000222601.1 gene_biotype:misc_RNA transcript_biotype:misc_RNA gene_symbol:Y_RNA description:Y RNA [Source:RFAM;Acc:RF00019]	0.0874968	1.33313	0.150132	1.51415	0.14298	1.35764	1.40164	1.35764	0.0982014	0.0363254	0.12687	0.14298	0.0342848	0.0106031	0.151081	0.166695	not-methylated
ensembl	ENST00000410694.1 ncrna chromosome:GRCh38:5:157976766:157976956:-1 gene:ENSG00000222626.1 gene_biotype:snRNA transcript_biotype:snRNA gene_symbol:RNU2-48P description:RNA, U2 small nuclear 48, pseudogene [Source:HGNC Symbol;Acc:HGNC:48541]	87.3803	1.42208	123.787	1.77205	231.922	2.87986	2.02466	1.77205	0.761012	0.518865	147.696	123.787	75.1784	53.9769	69.5622	66.1773	methylated
ensembl	ENST00000410695.1 ncrna chromosome:GRCh38:3:128075073:128075249:-1 gene:ENSG00000222627.1 gene_biotype:snRNA transcript_biotype:snRNA gene_symbol:RNU2-37P description:RNA, U2 small nuclear 37, pseudogene [Source:HGNC Symbol;Acc:HGNC:48530]	67.2005	1.31926	95.6666	1.44119	185.245	2.5147	1.75838	1.44119	0.65782	0.180787	116.037	95.6666	61.6023	42.2039	62.4938	62.1379	methylated
ensembl	ENST00000410698.2 ncrna chromosome:GRCh38:22:18605802:18606102:-1 gene:ENSG00000222630.2 gene_biotype:misc_RNA transcript_biotype:misc_RNA gene_symbol:RN7SKP131 description:RNA, 7SK small nuclear pseudogene 131 [Source:HGNC Symbol;Acc:HGNC:45855]	3.12443	0.0378838	6.49344	0.0678639	6.88588	0.0932582	0.0663353	0.0678639	0.0277189	0.0376496	5.50125	6.49344	2.06772	0.581835	33.6744	39.2785	methylated
ensembl	ENST00000410708.1 ncrna chromosome:GRCh38:14:70360892:70361088:1 gene:ENSG00000222640.1 gene_biotype:snRNA transcript_biotype:snRNA gene_symbol:RNU2-51P description:RNA, U2 small nuclear 51, pseudogene [Source:HGNC Symbol;Acc:HGNC:48544]	2.61906	0.240248	3.62821	0.330394	2.83362	0.267643	0.279428	0.267643	0.0462139	0.0406149	3.02696	2.83362	0.531631	0.318106	8.24125	7.97954	methylated
ensembl	ENST00000410712.1 ncrna chromosome:GRCh38:4:75829454:75829589:-1 gene:ENSG00000222644.1 gene_biotype:snRNA transcript_biotype:snRNA gene_symbol:RNU2-16P description:RNA, U2 small nuclear 16, pseudogene [Source:HGNC Symbol;Acc:HGNC:48509]	3.13503	0.264383	4.33066	0.358587	3.49055	0.292694	0.305221	0.292694	0.0483353	0.0419745	3.65208	3.49055	0.613964	0.527097	9.25934	9.14338	methylated
ensembl	ENST00000410717.1 ncrna chromosome:GRCh38:6:119057880:119057974:1 gene:ENSG00000222649.1 gene_biotype:misc_RNA transcript_biotype:misc_RNA gene_symbol:Y_RNA description:Y RNA [Source:RFAM;Acc:RF00019]	0.763964	10.8872	4.49978	10.4225	0	9.53174	10.2805	10.4225	0.688826	0.688965	1.75458	0.763964	2.4079	1.13265	0.17866	0.082106	not-methylated
ensembl	ENST00000410727.1 ncrna chromosome:GRCh38:6:121580332:121580521:-1 gene:ENSG00000222659.1 gene_biotype:snRNA transcript_biotype:snRNA gene_symbol:RNU2-8P description:RNA, U2 small nuclear 8, pseudogene [Source:HGNC Symbol;Acc:HGNC:48501]	2.87871	0.00984854	8.7149	0.0386334	8.01342	0.0470103	0.0318308	0.0386334	0.0194925	0.0124196	6.53568	8.01342	3.18639	1.04002	50.3348	58.5242	methylated
ensembl	ENST00000410792.1 ncrna chromosome:GRCh38:2:88016354:88016547:-1 gene:ENSG00000222724.1 gene_biotype:snRNA transcript_biotype:snRNA gene_symbol:RNU2-63P description:RNA, U2 small nuclear 63, pseudogene [Source:HGNC Symbol;Acc:HGNC:48556]	0.255743	0.981624	0.21899	1.03589	0.935121	1.17403	1.06385	1.03589	0.0992031	0.0804572	0.469951	0.255743	0.403268	0.0544906	0.489713	0.313184	partially-methylated
ensembl	ENST00000410794.1 ncrna chromosome:GRCh38:13:20612161:20612338:1 gene:ENSG00000222726.1 gene_biotype:snRNA transcript_biotype:snRNA gene_symbol:RNU2-7P description:RNA, U2 small nuclear 7, pseudogene [Source:HGNC Symbol;Acc:HGNC:42505]	64.7279	1.09536	93.5637	1.21742	183.056	2.17159	1.49479	1.21742	0.589298	0.180966	113.783	93.5637	61.7009	42.7519	71.4091	71.0964	methylated
ensembl	ENST00000410801.1 ncrna chromosome:GRCh38:13:58527655:58527751:-1 gene:ENSG00000222733.1 gene_biotype:misc_RNA transcript_biotype:misc_RNA gene_symbol:RNY4P29 description:RNA, Ro-associated Y4 pseudogene 29 [Source:HGNC Symbol;Acc:HGNC:42497]	0.0761379	1.24906	0.150132	1.36486	0.0514625	1.22095	1.27829	1.24906	0.0762744	0.0416765	0.0925774	0.0761379	0.0513478	0.0365838	0.139722	0.130563	not-methylated
ensembl	ENST00000410804.1 ncrna chromosome:GRCh38:X:16875146:16875267:-1 gene:ENSG00000222736.1 gene_biotype:snRNA transcript_biotype:snRNA gene_symbol:RNU4-6P description:RNA, U4 small nuclear 6, pseudogene [Source:HGNC Symbol;Acc:HGNC:10199]	1.37701	0.693315	2.07817	0.774832	0.686531	0.791449	0.753199	0.774832	0.0525222	0.024636	1.38057	1.37701	0.695825	1.02371	1.73532	1.68834	partially-methylated
ensembl	ENST00000410812.1 ncrna chromosome:GRCh38:12:66292683:66292987:1 gene:ENSG00000222744.1 gene_biotype:misc_RNA transcript_biotype:misc_RNA gene_symbol:RN7SKP166 description:RNA, 7SK small nuclear pseudogene 166 [Source:HGNC Symbol;Acc:HGNC:45890]	3.3881	0.0614838	2.72567	0.0906051	2.46785	0.0574227	0.0698372	0.0614838	0.0180998	0.00602102	2.86054	2.72567	0.474721	0.382239	17.4316	17.4982	methylated
ensembl	ENST00000410856.1 ncrna chromosome:GRCh38:1:148939739:148939817:-1 gene:ENSG00000222788.1 gene_biotype:snRNA transcript_biotype:snRNA gene_symbol:RNU2-38P description:RNA, U2 small nuclear 38, pseudogene [Source:HGNC Symbol;Acc:HGNC:48531]	3.54938	0.418573	5.13363	0.528092	3.99396	0.469978	0.472214	0.469978	0.0547938	0.0762133	4.22565	3.99396	0.817144	0.659136	7.5595	7.18266	methylated
ensembl	ENST00000410878.1 ncrna chromosome:GRCh38:X:72376979:72377169:-1 gene:ENSG00000222810.1 gene_biotype:snRNA transcript_biotype:snRNA gene_symbol:RNU2-68P description:RNA, U2 small nuclear 68, pseudogene [Source:HGNC Symbol;Acc:HGNC:48561]	1.94759	0.115733	3.77924	0.122138	4.25364	0.12756	0.12181	0.122138	0.00592024	0.00803867	3.32682	3.77924	1.21778	0.703346	15.4493	17.4632	methylated
ensembl	ENST00000410894.1 ncrna chromosome:GRCh38:2:138863597:138863895:-1 gene:ENSG00000222826.1 gene_biotype:misc_RNA transcript_biotype:misc_RNA gene_symbol:RN7SKP286 description:RNA, 7SK small nuclear pseudogene 286 [Source:HGNC Symbol;Acc:HGNC:46010]	4.28508	0.0287829	5.75642	0.0718948	11.3343	0.10852	0.0697326	0.0718948	0.0399125	0.0543006	7.12526	5.75642	3.71861	2.18141	42.5685	34.0698	methylated
ensembl	ENST00000410948.1 ncrna chromosome:GRCh38:12:80343515:80343792:-1 gene:ENSG00000222880.1 gene_biotype:misc_RNA transcript_biotype:misc_RNA gene_symbol:RN7SKP261 description:RNA, 7SK small nuclear pseudogene 261 [Source:HGNC Symbol;Acc:HGNC:45985]	3.13918	0.0331334	7.13631	0.0741968	7.7562	0.0929267	0.0667523	0.0741968	0.0305839	0.0277689	6.01057	7.13631	2.50593	0.919043	36.6446	41.541	methylated
ensembl	ENST00000410949.1 ncrna chromosome:GRCh38:17:40391232:40391338:-1 gene:ENSG00000222881.1 gene_biotype:misc_RNA transcript_biotype:misc_RNA gene_symbol:Y_RNA description:Y RNA [Source:RFAM;Acc:RF00019]	0.10594	4.64234	0.637334	3.26655	0.18415	3.74704	3.88531	3.74704	0.698237	0.71238	0.309141	0.18415	0.286901	0.115954	0.102662	0.0738619	not-methylated
ensembl	ENST00000410991.1 ncrna chromosome:GRCh38:2:114420125:114420302:1 gene:ENSG00000222923.1 gene_biotype:snRNA transcript_biotype:snRNA gene_symbol:RNU2-41P description:RNA, U2 small nuclear 41, pseudogene [Source:HGNC Symbol;Acc:HGNC:48534]	1.83346	0.113073	3.28633	0.186984	2.08216	0.133227	0.144428	0.133227	0.0382069	0.0298801	2.40065	2.08216	0.777036	0.368735	10.2306	9.35639	methylated
ensembl	ENST00000411005.1 ncrna chromosome:GRCh38:5:138558970:138559039:-1 gene:ENSG00000222937.1 gene_biotype:snoRNA transcript_biotype:snoRNA gene_symbol:SNORD63B description:small nucleolar RNA, C/D box 63B [Source:HGNC Symbol;Acc:HGNC:52230]	0.249895	4.68139	3.7291	15.3387	0	10.727	10.249	10.727	5.34472	6.83732	1.32633	0.249895	2.0846	0.370494	0.137822	0.0323168	not-methylated
ensembl	ENST00000411037.1 ncrna chromosome:GRCh38:13:98203835:98204192:-1 gene:ENSG00000222969.1 gene_biotype:misc_RNA transcript_biotype:misc_RNA gene_symbol:RN7SKP8 description:RNA, 7SK small nuclear pseudogene 8 [Source:HGNC Symbol;Acc:HGNC:42626]	3.13741	0.0484831	4.40726	0.0463275	2.78258	0.0685366	0.0544491	0.0484831	0.0122477	0.00319591	3.44242	3.13741	0.85421	0.52608	22.9358	21.8032	methylated
ensembl	ENST00000411042.1 ncrna chromosome:GRCh38:7:12876684:12876946:1 gene:ENSG00000222974.1 gene_biotype:misc_RNA transcript_biotype:misc_RNA gene_symbol:RN7SKP228 description:RNA, 7SK small nuclear pseudogene 228 [Source:HGNC Symbol;Acc:HGNC:45952]	5.69945	0.0620335	9.61769	0.123474	9.14726	0.154104	0.113204	0.123474	0.0468866	0.0454116	8.1548	9.14726	2.13937	0.69746	38.7179	41.3795	methylated
ensembl	ENST00000411044.1 ncrna chromosome:GRCh38:17:57789449:57789732:1 gene:ENSG00000222976.1 gene_biotype:misc_RNA transcript_biotype:misc_RNA gene_symbol:RN7SKP94 description:RNA, 7SK small nuclear pseudogene 94 [Source:HGNC Symbol;Acc:HGNC:45818]	2.53741	0.0417435	6.14495	0.0843639	6.9444	0.131238	0.0857817	0.0843639	0.044764	0.0631891	5.20892	6.14495	2.34788	1.18527	28.5761	33.873	methylated
ensembl	ENST00000411053.1 ncrna chromosome:GRCh38:14:65124352:65124542:-1 gene:ENSG00000222985.1 gene_biotype:snRNA transcript_biotype:snRNA gene_symbol:RNU2-14P description:RNA, U2 small nuclear 14, pseudogene [Source:HGNC Symbol;Acc:HGNC:48507]	9.71248	0.319978	15.6885	0.386054	14.8624	0.314298	0.34011	0.319978	0.0398901	0.00842086	13.4211	14.8624	3.23823	1.22482	30.7221	35.6266	methylated
ensembl	ENST00000411069.1 ncrna chromosome:GRCh38:6:89063500:89063690:-1 gene:ENSG00000223001.1 gene_biotype:snRNA transcript_biotype:snRNA gene_symbol:RNU2-61P description:RNA, U2 small nuclear 61, pseudogene [Source:HGNC Symbol;Acc:HGNC:48554]	106.565	1.78234	143.083	1.9909	256.762	3.44809	2.40711	1.9909	0.907526	0.309209	168.803	143.083	78.3324	54.1415	67.3697	68.4791	methylated
ensembl	ENST00000411204.1 ncrna chromosome:GRCh38:5:29948828:29949130:1 gene:ENSG00000223136.1 gene_biotype:misc_RNA transcript_biotype:misc_RNA gene_symbol:RN7SKP207 description:RNA, 7SK small nuclear pseudogene 207 [Source:HGNC Symbol;Acc:HGNC:45931]	3.53204	0.0424743	7.46945	0.0960847	8.1179	0.1335	0.0906864	0.0960847	0.0457524	0.0554722	6.37313	7.46945	2.48172	0.961398	33.9465	38.6029	methylated
ensembl	ENST00000411222.1 ncrna chromosome:GRCh38:16:66550457:66550567:1 gene:ENSG00000275745.1 gene_biotype:misc_RNA transcript_biotype:misc_RNA gene_symbol:Y_RNA description:Y RNA [Source:RFAM;Acc:RF00019]	0.415302	9.22791	1.12536	7.37917	0.315422	7.96707	8.19138	7.96707	0.944565	0.871626	0.618694	0.415302	0.441616	0.148082	0.0866796	0.0638772	not-methylated
ensembl	ENST00000411292.1 ncrna chromosome:GRCh38:16:71758402:71758487:-1 gene:ENSG00000223224.1 gene_biotype:snoRNA transcript_biotype:snoRNA gene_symbol:SNORD71 description:small nucleolar RNA, C/D box 71 [Source:HGNC Symbol;Acc:HGNC:32732]	9.7459	36.5594	20.8829	43.54	9.32018	34.092	38.0638	36.5594	4.90033	3.65811	13.3163	9.7459	6.55632	0.631168	0.351546	0.268578	partially-methylated
ensembl	ENST00000411315.1 ncrna chromosome:GRCh38:3:73110992:73111182:1 gene:ENSG00000223247.1 gene_biotype:snRNA transcript_biotype:snRNA gene_symbol:RNU2-64P description:RNA, U2 small nuclear 64, pseudogene [Source:HGNC Symbol;Acc:HGNC:48557]	30.9918	0.284573	50.1482	0.370466	84.3947	0.339143	0.331394	0.339143	0.043468	0.0464397	55.1782	50.1482	27.0544	28.4013	128.139	114.423	methylated
ensembl	ENST00000411366.1 ncrna chromosome:GRCh38:13:95310830:95310955:-1 gene:ENSG00000223298.1 gene_biotype:misc_RNA transcript_biotype:misc_RNA gene_symbol:RNY3P8 description:RNA, Ro-associated Y3 pseudogene 8 [Source:HGNC Symbol;Acc:HGNC:42492]	0.790924	2.66599	1.83823	1.95271	1.15543	1.86462	2.16111	1.95271	0.439453	0.130596	1.26153	1.15543	0.531654	0.540419	0.602151	0.611597	partially-methylated
ensembl	ENST00000411404.1 ncrna chromosome:GRCh38:13:46374401:46374590:-1 gene:ENSG00000223336.1 gene_biotype:snRNA transcript_biotype:snRNA gene_symbol:RNU2-6P description:RNA, U2 small nuclear 6, pseudogene [Source:HGNC Symbol;Acc:HGNC:42506]	54.4295	1.37657	77.0495	1.56971	101.945	1.93081	1.6257	1.56971	0.281329	0.286346	77.8078	77.0495	23.7666	33.5364	45.1456	46.2053	methylated
ensembl	ENST00000412059.5 ncrna chromosome:GRCh38:1:173863901:173867987:-1 gene:ENSG00000234741.7 gene_biotype:processed_transcript transcript_biotype:retained_intron gene_symbol:GAS5 description:growth arrest specific 5 (non-protein coding) [Source:HGNC Symbol;Acc:HGNC:16355]	102.469	94.4614	186.832	98.5806	124.849	132.983	108.675	98.5806	21.152	6.10715	138.05	124.849	43.7035	33.1803	1.27005	1.2662	partially-methylated
ensembl	ENST00000412065.1 ncrna chromosome:GRCh38:2:210171518:210230383:1 gene:ENSG00000279317.2 gene_biotype:bidirectional_promoter_lncRNA transcript_biotype:bidirectional_promoter_lncRNA gene_symbol:AC006994.2	0.249895	3.09306	0	1.96893	0	2.48747	2.51649	2.48747	0.562627	0.768791	0.0832983	0	0.144277	0	0.0700551	0.0386478	not-methylated
ensembl	ENST00000412654.1 ncrna chromosome:GRCh38:9:76764436:76787569:1 gene:ENSG00000225937.1 gene_biotype:antisense transcript_biotype:antisense gene_symbol:PCA3 description:prostate cancer associated 3 (non-protein coding) [Source:HGNC Symbol;Acc:HGNC:8637]	0.115675	4.00818	0	3.12997	0	2.90652	3.34822	3.12997	0.582355	0.331278	0.0385584	0	0.0667851	0	0.0401826	0.0309601	not-methylated
ensembl	ENST00000413522.1 ncrna chromosome:GRCh38:20:2656624:2656694:1 gene:ENSG00000229686.1 gene_biotype:snoRNA transcript_biotype:snoRNA gene_symbol:SNORD56 description:small nucleolar RNA, C/D box 56 [Source:HGNC Symbol;Acc:HGNC:10206]	8.99621	16.0302	25.3579	30.494	4.66009	20.5877	22.3707	20.5877	7.39491	6.75697	13.0047	8.99621	10.9156	6.42874	0.583193	0.439691	partially-methylated
ensembl	ENST00000416650.5 ncrna chromosome:GRCh38:7:77683943:77696262:-1 gene:ENSG00000214293.8 gene_biotype:lincRNA transcript_biotype:lincRNA gene_symbol:APTR description:Alu-mediated CDKN1A/p21 transcriptional regulator (non-protein coding) [Source:HGNC Symbol;Acc:HGNC:44173]	2.87379	0.00202657	0	0.0458557	3.49507	0.0764396	0.0414406	0.0458557	0.0374024	0.0453437	2.12295	2.87379	1.86459	0.921106	15.7165	20.3886	methylated
ensembl	ENST00000416952.5 ncrna chromosome:GRCh38:1:173865168:173867988:-1 gene:ENSG00000234741.7 gene_biotype:processed_transcript transcript_biotype:retained_intron gene_symbol:GAS5 description:growth arrest specific 5 (non-protein coding) [Source:HGNC Symbol;Acc:HGNC:16355]	50.7541	28.2593	58.8475	17.7495	99.5595	24.7692	23.5926	24.7692	5.35278	5.17435	69.7204	58.8475	26.1564	11.9993	2.94692	2.3703	partially-methylated
ensembl	ENST00000418747.2 ncrna chromosome:GRCh38:9:128108581:128118693:-1 gene:ENSG00000234771.3 gene_biotype:antisense transcript_biotype:antisense gene_symbol:SLC25A25-AS1 description:SLC25A25 antisense RNA 1 [Source:HGNC Symbol;Acc:HGNC:27844]	5.6738	0.446417	7.75228	0.462086	3.19608	0.585917	0.49814	0.462086	0.0764194	0.0232303	5.54072	5.6738	2.28101	3.08156	9.43044	10.2721	methylated
ensembl	ENST00000418942.1 ncrna chromosome:GRCh38:21:25095042:25103670:1 gene:ENSG00000232512.6 gene_biotype:lincRNA transcript_biotype:lincRNA gene_symbol:AP000233.2	5.08016	0.0402053	8.70741	0.103216	11.3001	0.130453	0.0912913	0.103216	0.0462904	0.0403816	8.36255	8.70741	3.12426	3.84387	44.2391	43.3402	methylated
ensembl	ENST00000419300.3 ncrna chromosome:GRCh38:9:129489100:129512679:1 gene:ENSG00000204054.13 gene_biotype:processed_transcript transcript_biotype:lincRNA gene_symbol:LINC00963 description:long intergenic non-protein coding RNA 963 [Source:HGNC Symbol;Acc:HGNC:48716]	4.72147	0.364698	1.60962	0.320979	1.90596	0.344222	0.343299	0.344222	0.0218741	0.0303581	2.74568	1.90596	1.71748	0.439358	6.41933	4.51568	methylated
ensembl	ENST00000419957.6 ncrna chromosome:GRCh38:6:142966421:143038077:-1 gene:ENSG00000229017.6 gene_biotype:lincRNA transcript_biotype:lincRNA gene_symbol:LINC01277 description:long intergenic non-protein coding RNA 1277 [Source:HGNC Symbol;Acc:HGNC:50334]	0	0.81063	0	0.435629	0	0.229319	0.491859	0.435629	0.294707	0.305876	0	0	0	0	0.168959	0.186696	not-methylated
ensembl	ENST00000421068.5 ncrna chromosome:GRCh38:1:173865818:173867987:-1 gene:ENSG00000234741.7 gene_biotype:processed_transcript transcript_biotype:retained_intron gene_symbol:GAS5 description:growth arrest specific 5 (non-protein coding) [Source:HGNC Symbol;Acc:HGNC:16355]	58.4051	588.216	176.113	640.162	80.7943	589.521	605.966	589.521	29.6213	1.93416	105.104	80.7943	62.506	33.1943	0.173585	0.137197	not-methylated
ensembl	ENST00000422183.5 ncrna chromosome:GRCh38:1:173863902:173867043:-1 gene:ENSG00000234741.7 gene_biotype:processed_transcript transcript_biotype:retained_intron gene_symbol:GAS5 description:growth arrest specific 5 (non-protein coding) [Source:HGNC Symbol;Acc:HGNC:16355]	84.4782	282.905	244.882	279.821	98.597	377.847	313.525	282.905	55.7264	4.57274	142.652	98.597	88.8144	20.9325	0.45517	0.348746	partially-methylated
ensembl	ENST00000422207.5 ncrna chromosome:GRCh38:1:173863904:173864906:-1 gene:ENSG00000234741.7 gene_biotype:processed_transcript transcript_biotype:retained_intron gene_symbol:GAS5 description:growth arrest specific 5 (non-protein coding) [Source:HGNC Symbol;Acc:HGNC:16355]	6.88963	16.8895	6.98817	26.8379	4.55196	22.1804	21.9693	22.1804	4.97753	6.90525	6.14326	6.88963	1.37898	0.146088	0.282894	0.313713	partially-methylated
ensembl	ENST00000422374.1 ncrna chromosome:GRCh38:1:55581037:55735002:1 gene:ENSG00000234810.2 gene_biotype:lincRNA transcript_biotype:lincRNA gene_symbol:AL603840.1	3.12369	0.0101329	8.94983	0.0305705	2.91256	0.0254799	0.0220611	0.0254799	0.0106391	0.00754733	4.99536	3.12369	3.4263	0.313019	41.7443	25.6909	methylated
ensembl	ENST00000426528.5 ncrna chromosome:GRCh38:X:102884414:102906158:1 gene:ENSG00000239407.5 gene_biotype:lincRNA transcript_biotype:lincRNA gene_symbol:Z68871.1	0.249895	1.78845	0.745819	1.04322	1.16502	1.65619	1.49595	1.65619	0.397619	0.196091	0.720246	0.745819	0.4581	0.621511	0.513953	0.481622	partially-methylated
ensembl	ENST00000426867.1 ncrna chromosome:GRCh38:9:131490486:131490571:1 gene:ENSG00000231587.1 gene_biotype:snoRNA transcript_biotype:snoRNA gene_symbol:SNORD62B description:small nucleolar RNA, C/D box 62B [Source:HGNC Symbol;Acc:HGNC:23031]	8.45478	203.375	35.4264	197.306	8.05807	247.52	216.067	203.375	27.4076	8.99889	17.3131	8.45478	15.6879	0.58815	0.0805539	0.0420433	not-methylated
ensembl	ENST00000426991.2 ncrna chromosome:GRCh38:13:110894639:110899172:-1 gene:ENSG00000229152.2 gene_biotype:sense_intronic transcript_biotype:sense_intronic gene_symbol:ANKRD10-IT1 description:ANKRD10 intronic transcript 1 [Source:HGNC Symbol;Acc:HGNC:39891]	3.99832	0.0202657	0.745819	0	4.07758	0	0.00675525	0	0.0117004	0	2.94057	3.99832	1.90112	0.117514	28.4817	40.9832	methylated
ensembl	ENST00000427076.5 ncrna chromosome:GRCh38:7:43940895:44019149:-1 gene:ENSG00000214783.9 gene_biotype:processed_transcript transcript_biotype:processed_transcript gene_symbol:POLR2J4 description:RNA polymerase II subunit J4, pseudogene [Source:HGNC Symbol;Acc:HGNC:28195]	2.89489	0.143648	4.14384	0.0569144	2.53369	0.235027	0.145196	0.143648	0.0890666	0.128591	3.19081	2.89489	0.844881	0.535522	13.4211	12.2919	methylated
ensembl	ENST00000427501.5 ncrna chromosome:GRCh38:6:85677082:85677993:-1 gene:ENSG00000203875.10 gene_biotype:processed_transcript transcript_biotype:retained_intron gene_symbol:SNHG5 description:small nucleolar RNA host gene 5 [Source:HGNC Symbol;Acc:HGNC:21026]	9.21442	18.5151	7.02878	8.4983	4.99989	20.0575	15.6903	18.5151	6.27602	2.28667	7.08103	7.02878	2.10775	3.00804	0.454775	0.382956	partially-methylated
ensembl	ENST00000428411.5 ncrna chromosome:GRCh38:1:112956461:112975430:1 gene:ENSG00000226419.7 gene_biotype:antisense transcript_biotype:antisense gene_symbol:SLC16A1-AS1 description:SLC16A1 antisense RNA 1 [Source:HGNC Symbol;Acc:HGNC:49445]	3.61769	0.351572	4.83798	0.58171	5.38079	0.29379	0.409024	0.351572	0.152316	0.085668	4.61215	4.83798	0.902987	0.804777	9.25723	10.9351	methylated
ensembl	ENST00000428514.1 ncrna chromosome:GRCh38:9:131485665:131485750:1 gene:ENSG00000235284.1 gene_biotype:snoRNA transcript_biotype:snoRNA gene_symbol:SNORD62A description:small nucleolar RNA, C/D box 62A [Source:HGNC Symbol;Acc:HGNC:10219]	8.45478	203.375	35.4264	197.306	8.05807	247.52	216.067	203.375	27.4076	8.99889	17.3131	8.45478	15.6879	0.58815	0.0805539	0.0420433	not-methylated
ensembl	ENST00000428647.1 ncrna chromosome:GRCh38:2:66383306:66392450:1 gene:ENSG00000232164.1 gene_biotype:lincRNA transcript_biotype:lincRNA gene_symbol:LINC01873 description:long intergenic non-protein coding RNA 1873 [Source:HGNC Symbol;Acc:HGNC:52692]	2.58225	0.396486	3.87826	0.541976	3.86954	0.46928	0.469247	0.46928	0.0727448	0.107778	3.44335	3.86954	0.745749	0.0129291	6.22462	6.97291	methylated
ensembl	ENST00000431043.1 ncrna chromosome:GRCh38:6:85677128:85678733:-1 gene:ENSG00000203875.10 gene_biotype:processed_transcript transcript_biotype:retained_intron gene_symbol:SNHG5 description:small nucleolar RNA host gene 5 [Source:HGNC Symbol;Acc:HGNC:21026]	89.0183	249.107	127.991	256.782	58.4817	272.614	259.501	256.782	11.987	11.3797	91.8305	89.0183	34.84	45.2736	0.354122	0.346923	partially-methylated
ensembl	ENST00000431268.5 ncrna chromosome:GRCh38:1:173863901:173867989:-1 gene:ENSG00000234741.7 gene_biotype:processed_transcript transcript_biotype:retained_intron gene_symbol:GAS5 description:growth arrest specific 5 (non-protein coding) [Source:HGNC Symbol;Acc:HGNC:16355]	123.06	136.139	218.757	139.633	163.247	174.449	150.074	139.633	21.1815	5.18093	168.355	163.247	48.0528	59.5818	1.12173	1.16899	partially-methylated
ensembl	ENST00000433843.1 ncrna chromosome:GRCh38:6:85677329:85678199:-1 gene:ENSG00000203875.10 gene_biotype:processed_transcript transcript_biotype:lincRNA gene_symbol:SNHG5 description:small nucleolar RNA host gene 5 [Source:HGNC Symbol;Acc:HGNC:21026]	35.8997	173.236	91.9434	196.2	29.5989	179.684	183.04	179.684	11.8442	9.55953	52.4806	35.8997	34.3207	9.34158	0.287106	0.200239	partially-methylated
ensembl	ENST00000434796.5 ncrna chromosome:GRCh38:1:173863980:173864901:-1 gene:ENSG00000234741.7 gene_biotype:processed_transcript transcript_biotype:retained_intron gene_symbol:GAS5 description:growth arrest specific 5 (non-protein coding) [Source:HGNC Symbol;Acc:HGNC:16355]	84.5538	297.89	246.924	305.774	98.5887	398.435	334.033	305.774	55.9131	11.6895	143.356	98.5887	89.9673	20.8081	0.429337	0.322645	partially-methylated
ensembl	ENST00000436656.5 ncrna chromosome:GRCh38:1:173863901:173867989:-1 gene:ENSG00000234741.7 gene_biotype:processed_transcript transcript_biotype:retained_intron gene_symbol:GAS5 description:growth arrest specific 5 (non-protein coding) [Source:HGNC Symbol;Acc:HGNC:16355]	37.1007	3.49434	33.8152	3.5631	65.724	5.4958	4.18441	3.5631	1.13622	0.101945	45.5466	37.1007	17.5511	4.87119	10.6541	10.1555	methylated
ensembl	ENST00000437681.1 ncrna chromosome:GRCh38:1:28506351:28509633:1 gene:ENSG00000242125.3 gene_biotype:sense_intronic transcript_biotype:retained_intron gene_symbol:SNHG3 description:small nucleolar RNA host gene 3 [Source:HGNC Symbol;Acc:HGNC:10118]	18.2886	12.6964	24.8552	10.0595	14.9621	25.4936	16.0832	12.6964	8.25565	3.90953	19.3687	18.2886	5.03421	4.93183	1.20302	1.43701	partially-methylated
ensembl	ENST00000439232.2 ncrna chromosome:GRCh38:20:38425083:38425354:-1 gene:ENSG00000235408.5 gene_biotype:snoRNA transcript_biotype:snoRNA gene_symbol:SNORA71B description:small nucleolar RNA, H/ACA box 71B [Source:HGNC Symbol;Acc:HGNC:10233]	56.1014	5.80951	76.8194	10.2831	49.7076	8.0304	8.04102	8.0304	2.23683	3.29269	60.8761	56.1014	14.1725	9.47938	7.48999	6.9125	methylated
ensembl	ENST00000441932.1 ncrna chromosome:GRCh38:1:201518703:201530474:1 gene:ENSG00000223396.2 gene_biotype:lincRNA transcript_biotype:lincRNA gene_symbol:AC096677.1	5.37631	0.364306	6.59142	0.249187	1.9113	0.142676	0.252056	0.249187	0.110843	0.157914	4.62635	5.37631	2.42852	1.80153	13.425	15.683	methylated
ensembl	ENST00000442067.5 ncrna chromosome:GRCh38:1:173864631:173867043:-1 gene:ENSG00000234741.7 gene_biotype:processed_transcript transcript_biotype:retained_intron gene_symbol:GAS5 description:growth arrest specific 5 (non-protein coding) [Source:HGNC Symbol;Acc:HGNC:16355]	43.6036	20.2838	40.4792	30.3306	70.1534	27.6177	26.0774	27.6177	5.19751	4.02227	51.4121	43.6036	16.3055	4.63216	1.96781	1.57674	partially-methylated
ensembl	ENST00000443799.5 ncrna chromosome:GRCh38:1:173865353:173867989:-1 gene:ENSG00000234741.7 gene_biotype:processed_transcript transcript_biotype:retained_intron gene_symbol:GAS5 description:growth arrest specific 5 (non-protein coding) [Source:HGNC Symbol;Acc:HGNC:16355]	94.3899	567.772	203.246	617.785	144.607	563.65	583.069	567.772	30.1356	6.11002	147.414	144.607	54.4825	74.4519	0.252953	0.254824	partially-methylated
ensembl	ENST00000444470.5 ncrna chromosome:GRCh38:1:173863954:173864905:-1 gene:ENSG00000234741.7 gene_biotype:processed_transcript transcript_biotype:retained_intron gene_symbol:GAS5 description:growth arrest specific 5 (non-protein coding) [Source:HGNC Symbol;Acc:HGNC:16355]	6.87297	16.8816	6.86387	26.8341	4.55196	22.1772	21.9643	22.1772	4.97962	6.90423	6.09627	6.86387	1.33741	0.0135047	0.280828	0.3126	partially-methylated
ensembl	ENST00000444865.1 ncrna chromosome:GRCh38:13:106376792:106377645:1 gene:ENSG00000233532.5 gene_biotype:lincRNA transcript_biotype:lincRNA gene_symbol:LINC00460 description:long intergenic non-protein coding RNA 460 [Source:HGNC Symbol;Acc:HGNC:42809]	1.66597	0.27021	2.73467	0.0687835	0.19417	0.0339731	0.124322	0.0687835	0.127536	0.0516099	1.5316	1.66597	1.27557	1.58446	7.27348	10.4629	methylated
ensembl	ENST00000447221.1 ncrna chromosome:GRCh38:9:136725234:136728184:-1 gene:ENSG00000233016.6 gene_biotype:antisense transcript_biotype:antisense gene_symbol:SNHG7 description:small nucleolar RNA host gene 7 [Source:HGNC Symbol;Acc:HGNC:28254]	21.9389	4.04913	16.8002	4.40029	20.903	3.84286	4.09742	4.04913	0.281836	0.305815	19.8807	20.903	2.71759	1.53583	4.76023	5.06203	methylated
ensembl	ENST00000447311.1 ncrna chromosome:GRCh38:6:142526455:142637889:-1 gene:ENSG00000236366.2 gene_biotype:lincRNA transcript_biotype:lincRNA gene_symbol:AL359313.1	1.50672	2.37977	0.586001	2.46609	0.8909	2.22264	2.35617	2.37977	0.123432	0.127979	0.99454	0.8909	0.469027	0.452043	0.445629	0.399593	partially-methylated
ensembl	ENST00000448136.5 ncrna chromosome:GRCh38:17:76557778:76565348:1 gene:ENSG00000163597.14 gene_biotype:processed_transcript transcript_biotype:lincRNA gene_symbol:SNHG16 description:small nucleolar RNA host gene 16 [Source:HGNC Symbol;Acc:HGNC:44352]	6.52073	10.3872	8.12933	15.8351	13.5201	12.9718	13.0647	12.9718	2.72516	3.83201	9.39007	8.12933	3.66607	2.38491	0.720871	0.629546	partially-methylated
ensembl	ENST00000448188.1 ncrna chromosome:GRCh38:20:2656939:2657010:1 gene:ENSG00000226572.1 gene_biotype:snoRNA transcript_biotype:snoRNA gene_symbol:SNORD57 description:small nucleolar RNA, C/D box 57 [Source:HGNC Symbol;Acc:HGNC:10207]	74.9685	257.345	190.93	288.444	116.502	306.943	284.244	288.444	25.0646	27.4271	127.467	116.502	58.7531	61.578	0.448636	0.404106	partially-methylated
ensembl	ENST00000449469.5 ncrna chromosome:GRCh38:20:38420592:38429330:-1 gene:ENSG00000196756.11 gene_biotype:processed_transcript transcript_biotype:retained_intron gene_symbol:SNHG17 description:small nucleolar RNA host gene 17 [Source:HGNC Symbol;Acc:HGNC:48600]	1.6535	0.0459564	3.75436	0.00102443	1.17013	0.00200669	0.0163292	0.00200669	0.0256626	0.0014563	2.19266	1.6535	1.37389	0.71664	19.7084	17.19	methylated
ensembl	ENST00000449589.5 ncrna chromosome:GRCh38:1:173864016:173867989:-1 gene:ENSG00000234741.7 gene_biotype:processed_transcript transcript_biotype:retained_intron gene_symbol:GAS5 description:growth arrest specific 5 (non-protein coding) [Source:HGNC Symbol;Acc:HGNC:16355]	14.1374	24.9051	25.3249	14.3025	34.0593	19.3542	19.5206	19.3542	5.30321	7.48954	24.5072	25.3249	9.98612	12.9497	1.25415	1.30691	partially-methylated
ensembl	ENST00000450451.1 ncrna chromosome:GRCh38:1:237862175:237928321:1 gene:ENSG00000237250.3 gene_biotype:antisense transcript_biotype:antisense gene_symbol:AL359924.1	4.24821	0.185769	8.20401	0.183423	4.66009	0.280278	0.21649	0.185769	0.0552547	0.00347908	5.70411	4.66009	2.17476	0.610651	18.339	16.6571	methylated
ensembl	ENST00000451298.1 ncrna chromosome:GRCh38:13:52167709:52291557:-1 gene:ENSG00000217576.7 gene_biotype:processed_transcript transcript_biotype:processed_transcript gene_symbol:AL158066.1	3.57766	0.207221	3.76427	0.0891868	2.94875	0.104149	0.133519	0.104149	0.0642645	0.0221834	3.43023	3.57766	0.427281	0.276666	15.1175	18.0146	methylated
ensembl	ENST00000451607.5 ncrna chromosome:GRCh38:1:173864034:173867729:-1 gene:ENSG00000234741.7 gene_biotype:processed_transcript transcript_biotype:lincRNA gene_symbol:GAS5 description:growth arrest specific 5 (non-protein coding) [Source:HGNC Symbol;Acc:HGNC:16355]	11.7855	326.37	28.5132	348.619	6.55211	343.332	339.44	343.332	11.6235	7.83763	15.6169	11.7855	11.4709	7.75898	0.0462888	0.0346079	not-methylated
ensembl	ENST00000453722.6 ncrna chromosome:GRCh38:17:72384302:72592804:-1 gene:ENSG00000227036.6 gene_biotype:lincRNA transcript_biotype:lincRNA gene_symbol:LINC00511 description:long intergenic non-protein coding RNA 511 [Source:HGNC Symbol;Acc:HGNC:43564]	0.826711	0.58281	0.0641822	0.404262	0.230984	0.827658	0.60491	0.58281	0.212562	0.264716	0.373959	0.230984	0.400867	0.2473	0.672368	0.484738	partially-methylated
ensembl	ENST00000454068.5 ncrna chromosome:GRCh38:1:173863911:173867815:-1 gene:ENSG00000234741.7 gene_biotype:processed_transcript transcript_biotype:lincRNA gene_symbol:GAS5 description:growth arrest specific 5 (non-protein coding) [Source:HGNC Symbol;Acc:HGNC:16355]	2.92922	33.8241	16.6613	29.1892	2.08461	25.3221	29.4451	29.1892	4.25677	5.73343	7.22505	2.92922	8.18296	1.25222	0.247928	0.103425	not-methylated
ensembl	ENST00000454224.1 ncrna chromosome:GRCh38:2:8559833:8583792:-1 gene:ENSG00000236008.1 gene_biotype:lincRNA transcript_biotype:lincRNA gene_symbol:LINC01814 description:long intergenic non-protein coding RNA 1814 [Source:HGNC Symbol;Acc:HGNC:52618]	3.78593	0.18303	4.79182	0.161449	4.62321	0.18293	0.175803	0.18293	0.0124306	0.00014809	4.40032	4.62321	0.538716	0.249972	16.3172	16.6939	methylated
ensembl	ENST00000454813.1 ncrna chromosome:GRCh38:1:173863902:173864871:-1 gene:ENSG00000234741.7 gene_biotype:processed_transcript transcript_biotype:retained_intron gene_symbol:GAS5 description:growth arrest specific 5 (non-protein coding) [Source:HGNC Symbol;Acc:HGNC:16355]	102.57	104.52	188.247	122.623	124.724	148.471	125.205	122.623	22.0886	26.8383	138.514	124.724	44.4719	32.8453	1.10622	1.01712	partially-methylated
ensembl	ENST00000456293.5 ncrna chromosome:GRCh38:1:173865249:173867991:-1 gene:ENSG00000234741.7 gene_biotype:processed_transcript transcript_biotype:retained_intron gene_symbol:GAS5 description:growth arrest specific 5 (non-protein coding) [Source:HGNC Symbol;Acc:HGNC:16355]	43.8417	540.624	144.476	601.449	45.1724	541.224	561.099	541.224	34.9452	0.889921	77.83	45.1724	57.7209	1.97288	0.138863	0.0836326	not-methylated
ensembl	ENST00000456812.6 ncrna chromosome:GRCh38:1:173863901:173867043:-1 gene:ENSG00000234741.7 gene_biotype:processed_transcript transcript_biotype:retained_intron gene_symbol:GAS5 description:growth arrest specific 5 (non-protein coding) [Source:HGNC Symbol;Acc:HGNC:16355]	84.4782	282.885	244.882	279.801	98.597	377.835	313.507	282.885	55.7313	4.57146	142.652	98.597	88.8144	20.9325	0.455195	0.348772	partially-methylated
ensembl	ENST00000457033.5 ncrna chromosome:GRCh38:7:116275606:116286664:-1 gene:ENSG00000237870.6 gene_biotype:processed_transcript transcript_biotype:lincRNA gene_symbol:AC073130.1	0	1.10448	0	0.825402	0.582511	1.12111	1.017	1.10448	0.166136	0.0246563	0.19417	0	0.336313	0	0.263358	0.0830232	partially-methylated
ensembl	ENST00000458178.2 ncrna chromosome:GRCh38:22:21938293:21977632:1 gene:ENSG00000224086.5 gene_biotype:antisense transcript_biotype:antisense gene_symbol:AC245452.1	2.77088	0.310887	4.60984	0.265083	0.937744	0.379285	0.318418	0.310887	0.0574723	0.0679087	2.77282	2.77088	1.83605	2.71781	6.8659	6.98703	methylated
ensembl	ENST00000458220.1 ncrna chromosome:GRCh38:1:173866216:173867987:-1 gene:ENSG00000234741.7 gene_biotype:processed_transcript transcript_biotype:retained_intron gene_symbol:GAS5 description:growth arrest specific 5 (non-protein coding) [Source:HGNC Symbol;Acc:HGNC:16355]	0.888923	22.827	6.46377	24.5172	1.84462	28.974	25.4394	24.5172	3.17558	2.5059	3.06577	1.84462	2.9813	1.41692	0.123956	0.0789943	not-methylated
ensembl	ENST00000458748.1 ncrna chromosome:GRCh38:1:109100193:109100612:1 gene:ENSG00000278249.1 gene_biotype:scaRNA transcript_biotype:scaRNA gene_symbol:SCARNA2 description:small Cajal body-specific RNA 2 [Source:HGNC Symbol;Acc:HGNC:32558]	1.99916	6.6117	3.35619	7.29105	1.45628	6.20434	6.70237	6.6117	0.548999	0.603945	2.27054	1.99916	0.978596	0.804874	0.348488	0.312761	partially-methylated
ensembl	ENST00000458762.1 ncrna chromosome:GRCh38:10:56595963:56596031:-1 gene:ENSG00000238707.1 gene_biotype:snoRNA transcript_biotype:snoRNA gene_symbol:SNORD2 description:Small nucleolar RNA SNORD2 [Source:RFAM;Acc:RF01299]	0.374842	1.92525	0	3.40478	0	2.82826	2.71943	2.82826	0.745749	0.85475	0.124947	0	0.216415	0	0.0797847	0.0341499	not-methylated
ensembl	ENST00000458770.1 ncrna chromosome:GRCh38:19:10109757:10109835:1 gene:ENSG00000238531.1 gene_biotype:snoRNA transcript_biotype:snoRNA gene_symbol:SNORD105B description:small nucleolar RNA, C/D box 105B [Source:HGNC Symbol;Acc:HGNC:33572]	3.49853	28.9598	14.1706	77.7254	2.91256	55.5716	54.0856	55.5716	24.4168	32.8453	6.86055	3.49853	6.33744	0.868761	0.128458	0.0646385	not-methylated
ensembl	ENST00000458790.1 ncrna chromosome:GRCh38:5:112161485:112161617:1 gene:ENSG00000238363.1 gene_biotype:snoRNA transcript_biotype:snoRNA gene_symbol:SNORA13 description:small nucleolar RNA, H/ACA box 13 [Source:HGNC Symbol;Acc:HGNC:32601]	0.49979	0.871427	0	0.550268	0	1.04467	0.822123	0.871427	0.250863	0.256856	0.166597	0	0.288554	0	0.289112	0.102941	partially-methylated
ensembl	ENST00000458797.1 ncrna chromosome:GRCh38:3:160514907:160515236:-1 gene:ENSG00000238741.1 gene_biotype:scaRNA transcript_biotype:scaRNA gene_symbol:SCARNA7 description:small Cajal body-specific RNA 7 [Source:HGNC Symbol;Acc:HGNC:32563]	8.49643	1.34767	11.9331	3.55382	11.0677	2.85374	2.58508	2.85374	1.12734	1.03793	10.4991	11.0677	1.78751	1.28303	3.9474	3.78087	partially-methylated
ensembl	ENST00000458811.1 ncrna chromosome:GRCh38:12:6943816:6943878:1 gene:ENSG00000238923.1 gene_biotype:snRNA transcript_biotype:snRNA gene_symbol:RNU7-1 description:RNA, U7 small nuclear 1 [Source:HGNC Symbol;Acc:HGNC:34033]	2.74884	16.5722	4.47492	15.5692	1.35919	17.6214	16.5876	16.5722	1.02619	1.48715	2.86098	2.74884	1.56089	2.0603	0.177436	0.170873	not-methylated
ensembl	ENST00000458838.1 ncrna chromosome:GRCh38:9:33934296:33934376:-1 gene:ENSG00000238300.1 gene_biotype:snoRNA transcript_biotype:snoRNA gene_symbol:SNORD121B description:small nucleolar RNA, C/D box 121B [Source:HGNC Symbol;Acc:HGNC:33569]	0.624737	7.81245	0.745819	10.501	1.74753	11.0583	9.79055	10.501	1.7356	0.826261	1.03936	0.745819	0.616275	0.179516	0.115197	0.0797871	not-methylated
ensembl	ENST00000458892.1 ncrna chromosome:GRCh38:14:45110883:45110968:1 gene:ENSG00000239043.1 gene_biotype:snoRNA transcript_biotype:snoRNA gene_symbol:SNORD127 description:small nucleolar RNA, C/D box 127 [Source:HGNC Symbol;Acc:HGNC:33555]	7.49685	4.65437	14.9164	5.47211	8.93184	5.54611	5.2242	5.47211	0.494874	0.109717	10.4484	8.93184	3.93539	2.12752	1.98121	1.6209	partially-methylated
ensembl	ENST00000458893.1 ncrna chromosome:GRCh38:17:28720550:28720616:1 gene:ENSG00000238423.1 gene_biotype:snoRNA transcript_biotype:snoRNA gene_symbol:SNORD42B description:small nucleolar RNA, C/D box 42B [Source:HGNC Symbol;Acc:HGNC:10181]	7.87169	23.1485	32.4431	23.4666	5.2426	23.6708	23.4287	23.4666	0.263182	0.302656	15.1858	7.87169	15.003	3.89788	0.649668	0.338261	partially-methylated
ensembl	ENST00000458926.1 ncrna chromosome:GRCh38:17:19557560:19557711:1 gene:ENSG00000266079.4 gene_biotype:snoRNA transcript_biotype:snoRNA gene_symbol:SNORA59B description:small nucleolar RNA, H/ACA box 59B [Source:HGNC Symbol;Acc:HGNC:32658]	0	0.374916	0.248606	1.27632	0	0.679463	0.776899	0.679463	0.458531	0.451521	0.0828688	0	0.143533	0	0.20854	0.128293	not-methylated
ensembl	ENST00000459004.1 ncrna chromosome:GRCh38:5:83064204:83064337:-1 gene:ENSG00000238835.1 gene_biotype:snoRNA transcript_biotype:snoRNA gene_symbol:SCARNA18 description:small Cajal body-specific RNA 18 [Source:HGNC Symbol;Acc:HGNC:32559]	6.49727	0.415448	14.5435	1.21518	7.57265	1.54153	1.05738	1.21518	0.579387	0.483855	9.5378	7.57265	4.36826	1.59436	8.32722	5.83393	methylated
ensembl	ENST00000459006.1 ncrna chromosome:GRCh38:15:44843612:44843724:1 gene:ENSG00000238845.1 gene_biotype:misc_RNA transcript_biotype:misc_RNA gene_symbol:Y_RNA description:Y RNA [Source:RFAM;Acc:RF00019]	0.238295	6.59699	1.17863	4.75303	0.333074	5.23141	5.52714	5.23141	0.956891	0.709241	0.583333	0.333074	0.517715	0.140518	0.121435	0.0812307	not-methylated
ensembl	ENST00000459083.1 ncrna chromosome:GRCh38:17:28723682:28723753:1 gene:ENSG00000238597.1 gene_biotype:snoRNA transcript_biotype:snoRNA gene_symbol:SNORD4B description:small nucleolar RNA, C/D box 4B [Source:HGNC Symbol;Acc:HGNC:10098]	8.49643	29.4056	11.9331	26.4129	6.99014	26.4736	27.4307	26.4736	1.7106	0.0899863	9.13989	8.49643	2.53353	2.23322	0.335622	0.323495	partially-methylated
ensembl	ENST00000459091.1 ncrna chromosome:GRCh38:9:70311607:70311701:-1 gene:ENSG00000239180.1 gene_biotype:misc_RNA transcript_biotype:misc_RNA gene_symbol:Y_RNA description:Y RNA [Source:RFAM;Acc:RF00019]	7.1419	219.319	47.4341	260.107	17.8154	205.456	228.294	219.319	28.4093	20.5535	24.1305	17.8154	20.8752	15.8246	0.106091	0.0816494	not-methylated
ensembl	ENST00000459107.1 ncrna chromosome:GRCh38:12:133238455:133238549:1 gene:ENSG00000238443.1 gene_biotype:misc_RNA transcript_biotype:misc_RNA gene_symbol:Y_RNA description:Y RNA [Source:RFAM;Acc:RF00019]	0.0704547	1.69614	0.148254	1.22945	0.0253266	1.11405	1.34655	1.22945	0.308206	0.171089	0.0813451	0.0704547	0.062183	0.066907	0.125364	0.128214	not-methylated
ensembl	ENST00000459124.2 ncrna chromosome:GRCh38:2:202293051:202293134:1 gene:ENSG00000238317.2 gene_biotype:snoRNA transcript_biotype:snoRNA gene_symbol:SNORD11 description:small nucleolar RNA, C/D box 11 [Source:HGNC Symbol;Acc:HGNC:32707]	7.74674	26.9382	21.2559	52.1723	4.66009	40.6149	39.9085	40.6149	12.6319	17.135	11.2209	7.74674	8.8265	4.57627	0.282962	0.192724	partially-methylated
ensembl	ENST00000459135.1 ncrna chromosome:GRCh38:3:73027808:73027873:1 gene:ENSG00000238959.1 gene_biotype:snRNA transcript_biotype:snRNA gene_symbol:RNU7-19P description:RNA, U7 small nuclear 19 pseudogene [Source:HGNC Symbol;Acc:HGNC:34115]	0	0.76041	0	0.767164	0.776682	0.828945	0.785506	0.767164	0.03777	0.0100136	0.258894	0	0.448417	0	0.405298	0.115318	partially-methylated
ensembl	ENST00000459155.1 ncrna chromosome:GRCh38:12:6967337:6967606:-1 gene:ENSG00000238795.1 gene_biotype:snoRNA transcript_biotype:snoRNA gene_symbol:SCARNA12 description:small Cajal body-specific RNA 12 [Source:HGNC Symbol;Acc:HGNC:32569]	10.2457	12.5952	14.1706	16.2329	6.40763	12.4342	13.7541	12.5952	2.14824	0.238687	10.2746	10.2457	3.88155	5.69031	0.74885	0.814932	partially-methylated
ensembl	ENST00000459159.1 ncrna chromosome:GRCh38:8:56073835:56073901:-1 gene:ENSG00000238650.1 gene_biotype:snoRNA transcript_biotype:snoRNA gene_symbol:SNORD54 description:small nucleolar RNA, C/D box 54 [Source:HGNC Symbol;Acc:HGNC:10204]	8.49643	11.1158	11.1873	19.3511	6.40763	16.1287	15.5319	16.1287	4.14999	4.77746	8.69711	8.49643	2.39614	3.09685	0.562768	0.529704	partially-methylated
ensembl	ENST00000459163.1 ncrna chromosome:GRCh38:3:186784796:186784864:1 gene:ENSG00000238942.1 gene_biotype:snoRNA transcript_biotype:snoRNA gene_symbol:SNORD2 description:small nucleolar RNA, C/D box 2 [Source:HGNC Symbol;Acc:HGNC:32678]	39.1085	356.789	96.9565	266.571	50.096	357.661	327.007	356.789	52.341	1.293	62.0537	50.096	30.7219	16.29	0.19001	0.140649	not-methylated
ensembl	ENST00000459174.1 ncrna chromosome:GRCh38:17:28722582:28722653:1 gene:ENSG00000238578.1 gene_biotype:snoRNA transcript_biotype:snoRNA gene_symbol:SNORD4A description:small nucleolar RNA, C/D box 4A [Source:HGNC Symbol;Acc:HGNC:10097]	162.682	56.6884	139.841	75.3524	200.093	64.3112	65.4506	64.3112	9.38403	11.3016	167.538	162.682	30.418	33.8632	2.55739	2.52723	partially-methylated
ensembl	ENST00000459187.1 ncrna chromosome:GRCh38:11:10801467:10801608:-1 gene:ENSG00000238622.1 gene_biotype:snoRNA transcript_biotype:snoRNA gene_symbol:SNORD97 description:small nucleolar RNA, C/D box 97 [Source:HGNC Symbol;Acc:HGNC:32760]	154.435	56.8252	209.575	157.4	359.992	86.4277	100.217	86.4277	51.6858	43.8887	241.334	209.575	106.395	81.7509	2.4067	2.42322	partially-methylated
ensembl	ENST00000459189.1 ncrna chromosome:GRCh38:X:41316488:41316589:1 gene:ENSG00000238426.1 gene_biotype:misc_RNA transcript_biotype:misc_RNA gene_symbol:Y_RNA description:Y RNA [Source:RFAM;Acc:RF00019]	0.233585	3.13501	0.135979	3.04143	0.0689298	2.7434	2.97328	3.04143	0.204507	0.138745	0.146164	0.135979	0.0827986	0.0994074	0.0800983	0.0751185	not-methylated
ensembl	ENST00000459191.1 ncrna chromosome:GRCh38:3:195928589:195928775:-1 gene:ENSG00000239122.1 gene_biotype:snRNA transcript_biotype:snRNA gene_symbol:RNU2-11P description:RNA, U2 small nuclear 11, pseudogene [Source:HGNC Symbol;Acc:HGNC:48504]	4.06439	0.033687	10.2532	0.0604172	10.8979	0.0566128	0.050239	0.0566128	0.0144601	0.00564052	8.40516	10.2532	3.77302	0.955923	56.6109	66.1068	methylated
ensembl	ENST00000459229.1 ncrna chromosome:GRCh38:9:92292461:92292593:-1 gene:ENSG00000239183.1 gene_biotype:snoRNA transcript_biotype:snoRNA gene_symbol:SNORA84 description:small nucleolar RNA, H/ACA box 84 [Source:HGNC Symbol;Acc:HGNC:33615]	18.7421	0.0405315	20.8829	0.0229278	30.2906	0.0764396	0.046633	0.0405315	0.0272726	0.0260992	23.3052	20.8829	6.14348	3.17399	159.618	149.311	methylated
ensembl	ENST00000459254.1 ncrna chromosome:GRCh38:1:151439000:151439095:1 gene:ENSG00000238711.1 gene_biotype:misc_RNA transcript_biotype:misc_RNA gene_symbol:RNY4P25 description:RNA, Ro-associated Y4 pseudogene 25 [Source:HGNC Symbol;Acc:HGNC:42475]	2.5522	51.5845	11.4523	56.6764	4.76926	51.7308	53.3306	51.7308	2.89845	0.216904	6.2579	4.76926	4.63301	3.28701	0.118994	0.0939451	not-methylated
ensembl	ENST00000459255.1 ncrna chromosome:GRCh38:12:6510222:6510551:1 gene:ENSG00000239002.3 gene_biotype:snoRNA transcript_biotype:snoRNA gene_symbol:SCARNA10 description:small Cajal body-specific RNA 10 [Source:HGNC Symbol;Acc:HGNC:32567]	10.6205	6.06959	6.71237	6.80957	6.69888	7.31909	6.73275	6.80957	0.628281	0.755413	8.0106	6.71237	2.26028	0.0200046	1.18702	0.985933	partially-methylated
ensembl	ENST00000459274.1 ncrna chromosome:GRCh38:6:36639545:36639672:-1 gene:ENSG00000238554.1 gene_biotype:snRNA transcript_biotype:snRNA gene_symbol:RNU1-88P description:RNA, U1 small nuclear 88, pseudogene [Source:HGNC Symbol;Acc:HGNC:48430]	6.06379	0.106948	4.29334	0.0551406	3.72878	0.0690281	0.0770389	0.0690281	0.0268167	0.0205896	4.6953	4.29334	1.21829	0.837012	27.0861	25.9918	methylated
ensembl	ENST00000459286.1 ncrna chromosome:GRCh38:7:102857450:102857755:1 gene:ENSG00000238324.1 gene_biotype:misc_RNA transcript_biotype:misc_RNA gene_symbol:RN7SKP198 description:RNA, 7SK small nuclear pseudogene 198 [Source:HGNC Symbol;Acc:HGNC:45922]	3.67816	0.0403834	7.78401	0.0894018	8.38533	0.128826	0.0862037	0.0894018	0.0443079	0.0584503	6.61583	7.78401	2.56181	0.891509	36.0671	41.6259	methylated
ensembl	ENST00000459299.1 ncrna chromosome:GRCh38:8:33513475:33513578:1 gene:ENSG00000239039.1 gene_biotype:snoRNA transcript_biotype:snoRNA gene_symbol:SNORD13 description:small nucleolar RNA, C/D box 13 [Source:HGNC Symbol;Acc:HGNC:32711]	8.309	82.0268	19.2048	134.326	4.07758	111.031	109.128	111.031	26.2016	34.5381	10.5305	8.309	7.80447	6.27351	0.0973239	0.0756678	not-methylated
ensembl	ENST00000459326.1 ncrna chromosome:GRCh38:1:12507246:12507397:1 gene:ENSG00000239149.1 gene_biotype:snoRNA transcript_biotype:snoRNA gene_symbol:SNORA59A description:small nucleolar RNA, H/ACA box 59A [Source:HGNC Symbol;Acc:HGNC:32653]	0	0.374916	0.248606	1.27632	0	0.679463	0.776899	0.679463	0.458531	0.451521	0.0828688	0	0.143533	0	0.20854	0.128293	not-methylated
ensembl	ENST00000459342.1 ncrna chromosome:GRCh38:11:93733228:93733300:-1 gene:ENSG00000239195.1 gene_biotype:snoRNA transcript_biotype:snoRNA gene_symbol:SNORD5 description:small nucleolar RNA, C/D box 5 [Source:HGNC Symbol;Acc:HGNC:32702]	26.5722	102.933	39.5284	248.698	18.6404	171.169	174.267	171.169	72.9319	101.167	28.247	26.5722	10.5443	11.7597	0.162571	0.155732	not-methylated
ensembl	ENST00000459386.1 ncrna chromosome:GRCh38:9:33952769:33952850:-1 gene:ENSG00000238886.1 gene_biotype:snoRNA transcript_biotype:snoRNA gene_symbol:SNORD121A description:small nucleolar RNA, C/D box 121A [Source:HGNC Symbol;Acc:HGNC:33560]	14.369	14.0239	5.96655	22.5381	11.6502	23.2121	19.9247	22.5381	5.12135	0.999389	10.6619	11.6502	4.2875	4.03078	0.537432	0.519047	partially-methylated
ensembl	ENST00000459475.1 ncrna chromosome:GRCh38:14:20326450:20326526:-1 gene:ENSG00000238344.1 gene_biotype:snoRNA transcript_biotype:snoRNA gene_symbol:SNORD126 description:small nucleolar RNA, C/D box 126 [Source:HGNC Symbol;Acc:HGNC:33565]	1.99916	21.5222	8.94983	27.7427	2.33005	26.499	25.2547	26.499	3.29165	1.84382	4.42635	2.33005	3.92095	0.490573	0.178521	0.0913584	not-methylated
ensembl	ENST00000459538.1 ncrna chromosome:GRCh38:22:29333163:29333258:-1 gene:ENSG00000239127.1 gene_biotype:snoRNA transcript_biotype:snoRNA gene_symbol:SNORD125 description:small nucleolar RNA, C/D box 125 [Source:HGNC Symbol;Acc:HGNC:33564]	0.124947	2.73588	0.37291	3.6226	0	3.88568	3.41472	3.6226	0.60243	0.390041	0.165952	0.124947	0.189806	0.185247	0.0756682	0.0604275	not-methylated
ensembl	ENST00000459577.1 ncrna chromosome:GRCh38:17:40027542:40027645:-1 gene:ENSG00000238793.1 gene_biotype:snoRNA transcript_biotype:snoRNA gene_symbol:SNORD124 description:small nucleolar RNA, C/D box 124 [Source:HGNC Symbol;Acc:HGNC:33563]	3.24863	1.71246	5.22074	1.44445	6.40763	1.98743	1.71478	1.71246	0.271495	0.397339	4.959	5.22074	1.59568	1.75968	2.78767	2.93565	partially-methylated
ensembl	ENST00000459579.1 ncrna chromosome:GRCh38:17:7576811:7576952:1 gene:ENSG00000238917.1 gene_biotype:snoRNA transcript_biotype:snoRNA gene_symbol:SNORD10 description:small nucleolar RNA, C/D box 10 [Source:HGNC Symbol;Acc:HGNC:32706]	8.24653	34.8368	17.8997	70.3885	6.99014	43.4686	49.5646	43.4686	18.5432	12.7975	11.0454	8.24653	5.96908	1.86273	0.224414	0.191572	not-methylated
ensembl	ENST00000459584.1 ncrna chromosome:GRCh38:17:28723429:28723492:1 gene:ENSG00000238649.1 gene_biotype:snoRNA transcript_biotype:snoRNA gene_symbol:SNORD42A description:small nucleolar RNA, C/D box 42A [Source:HGNC Symbol;Acc:HGNC:10180]	35.735	62.3645	44.0033	126.195	70.4839	110.735	99.7649	110.735	33.2993	22.9201	50.0741	44.0033	18.1525	12.2587	0.502419	0.397917	partially-methylated
ensembl	ENST00000459604.1 ncrna chromosome:GRCh38:2:12030303:12030372:-1 gene:ENSG00000238503.1 gene_biotype:snoRNA transcript_biotype:snoRNA gene_symbol:SNORD18 description:Small nucleolar RNA SNORD18 [Source:RFAM;Acc:RF00093]	0.374842	0.770098	0	2.28132	0	1.28673	1.44605	1.28673	0.768104	0.765962	0.124947	0	0.216415	0	0.145498	0.072112	not-methylated
ensembl	ENST00000459623.1 ncrna chromosome:GRCh38:3:52690744:52690827:1 gene:ENSG00000238862.1 gene_biotype:snoRNA transcript_biotype:snoRNA gene_symbol:SNORD19B description:small nucleolar RNA, C/D box 19B [Source:HGNC Symbol;Acc:HGNC:33570]	7.99664	130.522	11.1873	202.17	6.40763	201.656	178.116	201.656	41.2187	0.762065	8.53052	7.99664	2.43415	2.35587	0.0484273	0.0401308	not-methylated
ensembl	ENST00000460249.5 ncrna chromosome:GRCh38:17:16439327:16441566:1 gene:ENSG00000175061.17 gene_biotype:processed_transcript transcript_biotype:antisense gene_symbol:LRRC75A-AS1 description:LRRC75A antisense RNA 1 [Source:HGNC Symbol;Acc:HGNC:28619]	966.357	28.172	814.64	35.6468	2066.9	36.7324	33.5171	35.6468	4.66068	1.60961	1282.63	966.357	683.42	224.936	38.1572	27.0362	methylated
ensembl	ENST00000460537.3 ncrna chromosome:GRCh38:9:21699314:21699596:1 gene:ENSG00000244230.3 gene_biotype:misc_RNA transcript_biotype:misc_RNA gene_symbol:RN7SL151P description:RNA, 7SL, cytoplasmic 151, pseudogene [Source:HGNC Symbol;Acc:HGNC:46167]	6.07172	0.214104	8.06482	0.282893	6.45799	0.208861	0.235286	0.214104	0.0413118	0.0077741	6.86484	6.45799	1.057	0.572685	20.7728	20.8784	methylated
ensembl	ENST00000461448.5 ncrna chromosome:GRCh38:1:28578538:28581842:-1 gene:ENSG00000197989.13 gene_biotype:antisense transcript_biotype:retained_intron gene_symbol:SNHG12 description:small nucleolar RNA host gene 12 [Source:HGNC Symbol;Acc:HGNC:30062]	67.6416	1.99241	66.4957	2.17481	120.66	1.83718	2.00147	1.99241	0.168996	0.230142	84.9325	67.6416	30.9464	1.69896	40.4634	32.3749	methylated
ensembl	ENST00000461771.3 ncrna chromosome:GRCh38:7:104911928:104912193:1 gene:ENSG00000243352.3 gene_biotype:misc_RNA transcript_biotype:misc_RNA gene_symbol:RN7SL8P description:RNA, 7SL, cytoplasmic 8, pseudogene [Source:HGNC Symbol;Acc:HGNC:10043]	3.10646	0.107487	2.55465	0.160726	3.93682	0.107962	0.125392	0.107962	0.0306016	0.000704357	3.19931	3.10646	0.695747	0.818109	14.6381	15.4185	methylated
ensembl	ENST00000461832.1 ncrna chromosome:GRCh38:1:28580359:28581857:-1 gene:ENSG00000197989.13 gene_biotype:antisense transcript_biotype:retained_intron gene_symbol:SNHG12 description:small nucleolar RNA host gene 12 [Source:HGNC Symbol;Acc:HGNC:30062]	59.5761	0.362093	52.6691	0.416195	112.816	0.457859	0.412049	0.416195	0.0480171	0.0617709	75.0203	59.5761	32.9135	10.2404	146.705	115.608	methylated
ensembl	ENST00000463397.3 ncrna chromosome:GRCh38:2:11584773:11585047:1 gene:ENSG00000239899.3 gene_biotype:misc_RNA transcript_biotype:misc_RNA gene_symbol:RN7SL674P description:RNA, 7SL, cytoplasmic 674, pseudogene [Source:HGNC Symbol;Acc:HGNC:46690]	15.1328	0.464693	20.6724	0.597561	16.1649	0.539276	0.533843	0.539276	0.0666001	0.0864128	17.3234	16.1649	2.94588	1.53022	27.4885	25.4428	methylated
ensembl	ENST00000463926.3 ncrna chromosome:GRCh38:7:66980120:66980410:1 gene:ENSG00000275878.1 gene_biotype:misc_RNA transcript_biotype:misc_RNA gene_symbol:RN7SL43P description:RNA, 7SL, cytoplasmic 43, pseudogene [Source:HGNC Symbol;Acc:HGNC:46059]	2.44952	0.0851097	2.9753	0.0963252	3.55861	0.0796173	0.0870174	0.0851097	0.00851576	0.00814304	2.99448	2.9753	0.554794	0.779525	16.5465	16.6134	methylated
ensembl	ENST00000463999.3 ncrna chromosome:GRCh38:13:41807677:41807973:1 gene:ENSG00000241406.3 gene_biotype:misc_RNA transcript_biotype:misc_RNA gene_symbol:RN7SL515P description:RNA, 7SL, cytoplasmic 515, pseudogene [Source:HGNC Symbol;Acc:HGNC:46531]	2.13293	0.0418374	2.19306	0.0206927	3.93056	0.0622545	0.0415949	0.0418374	0.0207819	0.0302704	2.75219	2.19306	1.02095	0.0891497	20.1433	16.1669	methylated
ensembl	ENST00000464115.1 ncrna chromosome:GRCh38:1:28580335:28581853:-1 gene:ENSG00000197989.13 gene_biotype:antisense transcript_biotype:retained_intron gene_symbol:SNHG12 description:small nucleolar RNA host gene 12 [Source:HGNC Symbol;Acc:HGNC:30062]	59.5761	0.284408	52.6691	0.347411	112.816	0.347446	0.326422	0.347411	0.036385	5.14929e-05	75.0203	59.5761	32.9135	10.2404	176.164	133.381	methylated
ensembl	ENST00000464612.5 ncrna chromosome:GRCh38:1:28578538:28581010:-1 gene:ENSG00000197989.13 gene_biotype:antisense transcript_biotype:retained_intron gene_symbol:SNHG12 description:small nucleolar RNA host gene 12 [Source:HGNC Symbol;Acc:HGNC:30062]	0.649727	0.491107	3.87826	1.05086	2.79605	0.901562	0.814509	0.901562	0.289852	0.221348	2.44135	2.79605	1.64323	1.60448	2.77892	2.89154	partially-methylated
ensembl	ENST00000464971.1 ncrna chromosome:GRCh38:8:80776666:80776962:-1 gene:ENSG00000243951.1 gene_biotype:misc_RNA transcript_biotype:misc_RNA gene_symbol:RN7SL308P description:RNA, 7SL, cytoplasmic 308, pseudogene [Source:HGNC Symbol;Acc:HGNC:46324]	1.58215	0.0367713	2.59641	0.0590567	3.16671	0.0536725	0.0498335	0.0536725	0.0116281	0.00798271	2.44842	2.59641	0.802577	0.845524	17.0084	17.5465	methylated
ensembl	ENST00000467883.3 ncrna chromosome:GRCh38:6:20421583:20421887:-1 gene:ENSG00000240869.3 gene_biotype:misc_RNA transcript_biotype:misc_RNA gene_symbol:RN7SL128P description:RNA, 7SL, cytoplasmic 128, pseudogene [Source:HGNC Symbol;Acc:HGNC:46144]	9.64137	0.248119	13.0922	0.221216	9.34083	0.200685	0.22334	0.221216	0.0237884	0.030439	10.6915	9.64137	2.08453	0.445581	33.375	30.3265	methylated
ensembl	ENST00000469617.3 ncrna chromosome:GRCh38:18:70512727:70513008:1 gene:ENSG00000239748.3 gene_biotype:misc_RNA transcript_biotype:misc_RNA gene_symbol:RN7SL795P description:RNA, 7SL, cytoplasmic 795, pseudogene [Source:HGNC Symbol;Acc:HGNC:46811]	1.76137	0.0496758	2.07562	0.0536416	3.14053	0.0466914	0.050003	0.0496758	0.00348663	0.0044246	2.32584	2.07562	0.722828	0.465914	16.172	14.5356	methylated
ensembl	ENST00000470491.6 ncrna chromosome:GRCh38:17:16439059:16441999:1 gene:ENSG00000175061.17 gene_biotype:processed_transcript transcript_biotype:antisense gene_symbol:LRRC75A-AS1 description:LRRC75A antisense RNA 1 [Source:HGNC Symbol;Acc:HGNC:28619]	1.74275	0.0533296	7.46394	0.12827	1.64829	0.0845283	0.0887092	0.0845283	0.0376445	0.0462551	3.61833	1.74275	3.33073	0.140039	19.704	9.98627	methylated
ensembl	ENST00000470977.5 ncrna chromosome:GRCh38:1:28578538:28581872:-1 gene:ENSG00000197989.13 gene_biotype:antisense transcript_biotype:retained_intron gene_symbol:SNHG12 description:small nucleolar RNA host gene 12 [Source:HGNC Symbol;Acc:HGNC:30062]	7.80921	1.90574	13.6112	1.95536	7.47556	1.74162	1.86757	1.90574	0.111867	0.0735705	9.63199	7.80921	3.45013	0.494672	4.94619	3.94329	methylated
ensembl	ENST00000471086.3 ncrna chromosome:GRCh38:8:119862662:119862956:1 gene:ENSG00000244642.3 gene_biotype:misc_RNA transcript_biotype:misc_RNA gene_symbol:RN7SL396P description:RNA, 7SL, cytoplasmic 396, pseudogene [Source:HGNC Symbol;Acc:HGNC:46412]	10.433	0.284545	12.9173	0.343607	11.5216	0.26092	0.296357	0.284545	0.0425905	0.0350273	11.624	11.5216	1.24531	1.614	29.5793	30.2217	methylated
ensembl	ENST00000472367.5 ncrna chromosome:GRCh38:17:16439327:16463986:1 gene:ENSG00000175061.17 gene_biotype:processed_transcript transcript_biotype:antisense gene_symbol:LRRC75A-AS1 description:LRRC75A antisense RNA 1 [Source:HGNC Symbol;Acc:HGNC:28619]	0.589768	2.03367	0.737344	3.39743	0.370689	3.58099	3.00403	3.39743	0.845354	0.272148	0.565934	0.589768	0.184486	0.218797	0.214538	0.197221	not-methylated
ensembl	ENST00000474814.1 ncrna chromosome:GRCh38:1:28578539:28581871:-1 gene:ENSG00000197989.13 gene_biotype:antisense transcript_biotype:retained_intron gene_symbol:SNHG12 description:small nucleolar RNA host gene 12 [Source:HGNC Symbol;Acc:HGNC:30062]	10.3332	2.43788	21.2186	3.03679	11.5823	2.67503	2.71657	2.67503	0.301607	0.351593	14.378	11.5823	5.95694	1.85194	5.14029	4.20978	methylated
ensembl	ENST00000475953.5 ncrna chromosome:GRCh38:17:16439045:16442028:1 gene:ENSG00000175061.17 gene_biotype:processed_transcript transcript_biotype:antisense gene_symbol:LRRC75A-AS1 description:LRRC75A antisense RNA 1 [Source:HGNC Symbol;Acc:HGNC:28619]	2.34145	0.0924739	8.02331	0.25325	1.93955	0.143981	0.163235	0.143981	0.0820991	0.0763649	4.10144	2.34145	3.40238	0.595866	15.9608	10.0067	methylated
ensembl	ENST00000477249.6 ncrna chromosome:GRCh38:17:16439057:16441966:1 gene:ENSG00000175061.17 gene_biotype:processed_transcript transcript_biotype:antisense gene_symbol:LRRC75A-AS1 description:LRRC75A antisense RNA 1 [Source:HGNC Symbol;Acc:HGNC:28619]	1.74275	0.0583961	7.31478	0.118126	1.64829	0.0998162	0.0921127	0.0998162	0.030601	0.0271459	3.56861	1.74275	3.24462	0.140039	19.0961	9.22222	methylated
ensembl	ENST00000478103.6 ncrna chromosome:GRCh38:17:16439327:16463850:1 gene:ENSG00000175061.17 gene_biotype:processed_transcript transcript_biotype:antisense gene_symbol:LRRC75A-AS1 description:LRRC75A antisense RNA 1 [Source:HGNC Symbol;Acc:HGNC:28619]	0.589768	2.03367	0.737344	3.39952	0.370689	3.58099	3.00473	3.39952	0.845839	0.269058	0.565934	0.589768	0.184486	0.218797	0.21449	0.197104	not-methylated
ensembl	ENST00000479428.3 ncrna chromosome:GRCh38:14:102582888:102583177:-1 gene:ENSG00000239224.3 gene_biotype:misc_RNA transcript_biotype:misc_RNA gene_symbol:RN7SL546P description:RNA, 7SL, cytoplasmic 546, pseudogene [Source:HGNC Symbol;Acc:HGNC:46562]	4.28089	0.107669	4.47929	0.117397	4.70825	0.116004	0.11369	0.116004	0.00526056	0.0020656	4.48948	4.47929	0.213863	0.294142	21.4773	21.2	methylated
ensembl	ENST00000480811.5 ncrna chromosome:GRCh38:17:16439327:16441832:1 gene:ENSG00000175061.17 gene_biotype:processed_transcript transcript_biotype:antisense gene_symbol:LRRC75A-AS1 description:LRRC75A antisense RNA 1 [Source:HGNC Symbol;Acc:HGNC:28619]	8.23652	2.33258	14.1844	3.70427	21.0477	3.95445	3.33043	3.70427	0.873173	0.370915	14.4895	14.1844	6.41103	8.81834	4.25298	3.75484	methylated
ensembl	ENST00000481027.5 ncrna chromosome:GRCh38:17:16439321:16441987:1 gene:ENSG00000175061.17 gene_biotype:processed_transcript transcript_biotype:antisense gene_symbol:LRRC75A-AS1 description:LRRC75A antisense RNA 1 [Source:HGNC Symbol;Acc:HGNC:28619]	2.29805	2.07137	8.05212	3.51097	2.01898	3.66461	3.08232	3.51097	0.878869	0.227786	4.12305	2.29805	3.40553	0.413743	1.32704	0.6641	partially-methylated
ensembl	ENST00000481041.3 ncrna chromosome:GRCh38:CHR_HSCHR6_MHC_QBL_CTG1:33128412:33128507:1 gene:ENSG00000265071.2 gene_biotype:misc_RNA transcript_biotype:misc_RNA gene_symbol:Y_RNA description:Y RNA [Source:RFAM;Acc:RF00019]	1.94306	36.1345	6.51031	35.8562	3.78135	32.4166	34.8024	35.8562	2.07088	0.412657	4.07824	3.78135	2.29805	2.72545	0.119712	0.107947	not-methylated
ensembl	ENST00000481220.5 ncrna chromosome:GRCh38:1:28578541:28581853:-1 gene:ENSG00000197989.13 gene_biotype:antisense transcript_biotype:retained_intron gene_symbol:SNHG12 description:small nucleolar RNA host gene 12 [Source:HGNC Symbol;Acc:HGNC:30062]	59.2763	0.192874	52.6691	0.246529	112.583	0.268459	0.235954	0.246529	0.0388859	0.032513	74.8427	59.2763	32.8504	9.79583	223.074	171.346	methylated
ensembl	ENST00000481268.3 ncrna chromosome:GRCh38:4:2316197:2316506:-1 gene:ENSG00000239247.3 gene_biotype:misc_RNA transcript_biotype:misc_RNA gene_symbol:RN7SL589P description:RNA, 7SL, cytoplasmic 589, pseudogene [Source:HGNC Symbol;Acc:HGNC:46605]	0.147833	1.80849	0.00281088	1.14936	0.0236541	1.82277	1.59354	1.80849	0.384738	0.0211788	0.0580992	0.0236541	0.0784071	0.0309021	0.0933543	0.0647917	not-methylated
ensembl	ENST00000481368.5 ncrna chromosome:GRCh38:1:28578540:28581663:-1 gene:ENSG00000197989.13 gene_biotype:antisense transcript_biotype:retained_intron gene_symbol:SNHG12 description:small nucleolar RNA host gene 12 [Source:HGNC Symbol;Acc:HGNC:30062]	62.3563	0.772834	60.4918	1.401	117.291	1.24923	1.14102	1.24923	0.327764	0.225001	80.0465	62.3563	32.2685	2.76431	64.5811	46.2902	methylated
ensembl	ENST00000481898.5 ncrna chromosome:GRCh38:17:16438987:16442028:1 gene:ENSG00000175061.17 gene_biotype:processed_transcript transcript_biotype:antisense gene_symbol:LRRC75A-AS1 description:LRRC75A antisense RNA 1 [Source:HGNC Symbol;Acc:HGNC:28619]	2.25816	0.0459666	7.87414	0.139375	1.93955	0.0886116	0.0913177	0.0886116	0.046763	0.0632255	4.02395	2.25816	3.33817	0.472368	21.5555	12.5027	methylated
ensembl	ENST00000483140.5 ncrna chromosome:GRCh38:17:16439327:16442023:1 gene:ENSG00000175061.17 gene_biotype:processed_transcript transcript_biotype:antisense gene_symbol:LRRC75A-AS1 description:LRRC75A antisense RNA 1 [Source:HGNC Symbol;Acc:HGNC:28619]	2.63679	0.0526618	8.14535	0.131127	2.31024	0.0937937	0.0925275	0.0937937	0.0392479	0.0553503	4.36412	2.63679	3.2787	0.484139	23.1869	14.1222	methylated
ensembl	ENST00000484836.1 ncrna chromosome:GRCh38:17:16439345:16441742:1 gene:ENSG00000175061.17 gene_biotype:processed_transcript transcript_biotype:antisense gene_symbol:LRRC75A-AS1 description:LRRC75A antisense RNA 1 [Source:HGNC Symbol;Acc:HGNC:28619]	1.7977	2.0742	7.7828	3.51015	2.01898	3.67657	3.08698	3.51015	0.881024	0.246747	3.86649	2.01898	3.39342	0.328077	1.24459	0.586952	partially-methylated
ensembl	ENST00000484859.1 ncrna chromosome:GRCh38:1:141474:149707:-1 gene:ENSG00000241860.6 gene_biotype:processed_transcript transcript_biotype:antisense gene_symbol:AL627309.5	4.37165	0.107716	4.20124	0.0612917	1.0241	0.100567	0.0898582	0.100567	0.0249962	0.0105996	3.19899	4.20124	1.88544	0.252645	17.3761	21.4454	methylated
ensembl	ENST00000490232.3 ncrna chromosome:GRCh38:14:49862550:49862849:-1 gene:ENSG00000274012.1 gene_biotype:misc_RNA transcript_biotype:misc_RNA gene_symbol:RN7SL2 description:RNA, 7SL, cytoplasmic 2 [Source:HGNC Symbol;Acc:HGNC:23134]	59.9176	5.73992	62.9678	7.98976	48.6832	5.96414	6.56461	5.96414	1.2393	0.332441	57.1895	59.9176	7.52292	4.52222	8.59609	9.89713	methylated
ensembl	ENST00000491009.5 ncrna chromosome:GRCh38:17:16439327:16441779:1 gene:ENSG00000175061.17 gene_biotype:processed_transcript transcript_biotype:antisense gene_symbol:LRRC75A-AS1 description:LRRC75A antisense RNA 1 [Source:HGNC Symbol;Acc:HGNC:28619]	966.22	28.1683	814.556	35.6383	2066.59	36.7243	33.5103	35.6383	4.65808	1.61024	1282.46	966.22	683.303	224.856	38.1596	27.0388	methylated
ensembl	ENST00000491551.3 ncrna chromosome:GRCh38:13:41121876:41122171:1 gene:ENSG00000244264.3 gene_biotype:misc_RNA transcript_biotype:misc_RNA gene_symbol:RN7SL597P description:RNA, 7SL, cytoplasmic 597, pseudogene [Source:HGNC Symbol;Acc:HGNC:46613]	1.94761	0.0505229	1.91366	0.0771765	3.55883	0.0644329	0.0640441	0.0644329	0.0133311	0.0188937	2.47337	1.94761	0.940197	0.0503354	15.687	12.4525	methylated
ensembl	ENST00000492250.5 ncrna chromosome:GRCh38:17:16439038:16441502:1 gene:ENSG00000175061.17 gene_biotype:processed_transcript transcript_biotype:antisense gene_symbol:LRRC75A-AS1 description:LRRC75A antisense RNA 1 [Source:HGNC Symbol;Acc:HGNC:28619]	966.062	28.1631	814.368	35.6392	2066.53	36.7242	33.5088	35.6392	4.66121	1.60869	1282.32	966.062	683.368	224.9	38.1572	27.0337	methylated
ensembl	ENST00000493013.3 ncrna chromosome:GRCh38:3:113632704:113632998:1 gene:ENSG00000241529.3 gene_biotype:misc_RNA transcript_biotype:misc_RNA gene_symbol:RN7SL767P description:RNA, 7SL, cytoplasmic 767, pseudogene [Source:HGNC Symbol;Acc:HGNC:46783]	7.02342	0.216407	10.7105	0.273178	7.66237	0.187001	0.225529	0.216407	0.0438066	0.0435965	8.46544	7.66237	1.97038	0.947311	26.3124	24.5329	methylated
ensembl	ENST00000497774.5 ncrna chromosome:GRCh38:17:16439011:16441995:1 gene:ENSG00000175061.17 gene_biotype:processed_transcript transcript_biotype:retained_intron gene_symbol:LRRC75A-AS1 description:LRRC75A antisense RNA 1 [Source:HGNC Symbol;Acc:HGNC:28619]	26.8521	30.8916	40.7439	29.0032	38.2318	36.3874	32.0941	30.8916	3.83613	2.79963	35.2759	38.2318	7.40257	3.72443	1.09883	1.23685	partially-methylated
ensembl	ENST00000498967.3 ncrna chromosome:GRCh38:12:123575891:123585115:-1 gene:ENSG00000247373.3 gene_biotype:lincRNA transcript_biotype:lincRNA gene_symbol:AC055713.1	5.189	0.402474	4.96201	0.45126	2.02723	0.511213	0.454983	0.45126	0.0544653	0.0723312	4.05941	4.96201	1.76358	0.336532	7.49467	9.18261	methylated
ensembl	ENST00000499521.2 ncrna chromosome:GRCh38:5:149494314:149504670:-1 gene:ENSG00000230551.4 gene_biotype:processed_transcript transcript_biotype:retained_intron gene_symbol:AC021078.1	28.52	0.428469	13.9112	0.492982	9.56873	0.408988	0.44348	0.428469	0.043963	0.0288832	17.3333	13.9112	9.92826	6.43812	32.0772	26.5128	methylated
ensembl	ENST00000499624.3 ncrna chromosome:GRCh38:15:50355467:50372202:1 gene:ENSG00000244879.6 gene_biotype:antisense transcript_biotype:antisense gene_symbol:GABPB1-AS1 description:GABPB1 antisense RNA 1 [Source:HGNC Symbol;Acc:HGNC:44157]	7.48217	0.527167	7.03722	0.483245	6.58018	0.679261	0.563224	0.527167	0.102862	0.0651194	7.03319	7.03722	0.451011	0.659681	10.7553	11.3801	methylated
ensembl	ENST00000500112.1 ncrna chromosome:GRCh38:8:127207866:127219088:-1 gene:ENSG00000247844.1 gene_biotype:lincRNA transcript_biotype:lincRNA gene_symbol:CCAT1 description:colon cancer associated transcript 1 (non-protein coding) [Source:HGNC Symbol;Acc:HGNC:45128]	1.74926	3.16516	0	1.98116	0	2.5991	2.58181	2.5991	0.592191	0.839238	0.583088	0	1.00994	0	0.254712	0.0370494	partially-methylated
ensembl	ENST00000500949.6 ncrna chromosome:GRCh38:15:41284005:41306534:1 gene:ENSG00000247556.6 gene_biotype:processed_transcript transcript_biotype:antisense gene_symbol:OIP5-AS1 description:OIP5 antisense RNA 1 [Source:HGNC Symbol;Acc:HGNC:43563]	12.5508	0.855615	13.878	0.582956	7.50849	0.779832	0.739468	0.779832	0.14074	0.112356	11.3124	12.5508	3.36048	1.96769	13.5948	14.3787	methylated
ensembl	ENST00000501122.2 ncrna chromosome:GRCh38:11:65422798:65445540:1 gene:ENSG00000245532.7 gene_biotype:lincRNA transcript_biotype:lincRNA gene_symbol:NEAT1 description:nuclear paraspeckle assembly transcript 1 (non-protein coding) [Source:HGNC Symbol;Acc:HGNC:30815]	41.1768	4.55977	18.5898	3.75233	10.8784	4.03195	4.11468	4.03195	0.410033	0.414564	23.5483	18.5898	15.7461	11.4329	5.61094	4.52324	methylated
ensembl	ENST00000501702.6 ncrna chromosome:GRCh38:5:128021528:128083074:-1 gene:ENSG00000245937.7 gene_biotype:lincRNA transcript_biotype:lincRNA gene_symbol:LINC01184 description:long intergenic non-protein coding RNA 1184 [Source:HGNC Symbol;Acc:HGNC:49565]	1.99916	0	3.7291	0	0	0.0509597	0.0169866	0	0.0294216	0	1.90942	1.99916	1.86617	2.56481	17.1765	20.9916	methylated
ensembl	ENST00000502390.5 ncrna chromosome:GRCh38:6:53561289:53617007:-1 gene:ENSG00000231683.6 gene_biotype:lincRNA transcript_biotype:lincRNA gene_symbol:AL033397.1	7.89668	0.246398	7.32146	0.25106	1.9417	0.312978	0.270145	0.25106	0.0371672	0.00691213	5.71995	7.32146	3.28467	0.852818	15.7234	21.1402	methylated
ensembl	ENST00000503985.5 ncrna chromosome:GRCh38:6:53561906:53617171:-1 gene:ENSG00000231683.6 gene_biotype:lincRNA transcript_biotype:lincRNA gene_symbol:AL033397.1	4.39815	0.226132	5.084	0.205204	1.9417	0.262018	0.231118	0.226132	0.0287331	0.0310275	3.80795	4.39815	1.6522	1.01684	11.8023	13.7924	methylated
ensembl	ENST00000504032.1 ncrna chromosome:GRCh38:4:39528019:39594707:1 gene:ENSG00000249348.1 gene_biotype:antisense transcript_biotype:antisense gene_symbol:UGDH-AS1 description:UGDH antisense RNA 1 [Source:HGNC Symbol;Acc:HGNC:40601]	8.65588	0.179595	3.74915	0.164623	4.70334	0.191461	0.178559	0.179595	0.0134493	0.0175932	5.70279	4.70334	2.60157	1.41468	20.8314	17.1796	methylated
ensembl	ENST00000504082.1 ncrna chromosome:GRCh38:4:105137280:105140619:-1 gene:ENSG00000251259.1 gene_biotype:lincRNA transcript_biotype:lincRNA gene_symbol:AC004069.1	27.4884	0.516777	26.1037	0.366845	5.2426	0.484117	0.455913	0.484117	0.0788444	0.0484207	19.6116	26.1037	12.4631	2.05304	35.458	44.8603	methylated
ensembl	ENST00000504213.1 ncrna chromosome:GRCh38:4:92297251:92304178:-1 gene:ENSG00000248511.1 gene_biotype:lincRNA transcript_biotype:lincRNA gene_symbol:AC112695.1	0.0178496	0.830896	0	0.940042	0	0.586037	0.785658	0.830896	0.181286	0.16182	0.00594988	0	0.0103055	0	0.119628	0.107423	not-methylated
ensembl	ENST00000504773.1 ncrna chromosome:GRCh38:1:202011370:202015657:1 gene:ENSG00000249007.1 gene_biotype:sense_intronic transcript_biotype:sense_intronic gene_symbol:AL691482.3	6.24737	0.51171	2.98328	0.504413	4.66009	0.713436	0.57652	0.51171	0.118629	0.0108194	4.63025	4.66009	1.63225	2.3533	6.99203	7.78161	methylated
ensembl	ENST00000505089.6 ncrna chromosome:GRCh38:4:14470465:14888169:-1 gene:ENSG00000248360.7 gene_biotype:lincRNA transcript_biotype:lincRNA gene_symbol:LINC00504 description:long intergenic non-protein coding RNA 504 [Source:HGNC Symbol;Acc:HGNC:43555]	7.61124	0.248864	5.95543	0.214836	4.1664	0.2979	0.253867	0.248864	0.0417577	0.0504507	5.91102	5.95543	1.72285	2.45491	16.9867	17.3575	methylated
ensembl	ENST00000505219.1 ncrna chromosome:GRCh38:3:131479097:131479233:-1 gene:ENSG00000249020.1 gene_biotype:snoRNA transcript_biotype:snoRNA gene_symbol:SNORA58 description:small nucleolar RNA, H/ACA box 58 [Source:HGNC Symbol;Acc:HGNC:32652]	1.49937	0.896759	7.45819	1.21518	18.6404	0.917275	1.00974	0.917275	0.178211	0.0304163	9.19931	7.45819	8.70213	8.83455	8.37974	7.42984	methylated
ensembl	ENST00000505995.5 ncrna chromosome:GRCh38:6:53561920:53616994:-1 gene:ENSG00000231683.6 gene_biotype:lincRNA transcript_biotype:lincRNA gene_symbol:AL033397.1	4.39815	0.205866	5.084	0.205204	1.9417	0.236538	0.215869	0.205866	0.0179025	0.000981515	3.80795	4.39815	1.6522	1.01684	12.372	14.7063	methylated
ensembl	ENST00000507318.1 ncrna chromosome:GRCh38:5:149063503:149066985:1 gene:ENSG00000250072.5 gene_biotype:lincRNA transcript_biotype:lincRNA gene_symbol:AC091940.1	40.483	0.922091	255.07	2.10936	233.005	2.37426	1.8019	2.10936	0.773366	0.392737	176.186	233.005	118.039	32.7145	92.6892	105.508	methylated
ensembl	ENST00000508056.5 ncrna chromosome:GRCh38:5:176173345:176199295:-1 gene:ENSG00000283235.1 gene_biotype:processed_transcript transcript_biotype:lincRNA gene_symbol:AC139493.2	5.64346	0.510021	0	0.332454	2.03879	0.492611	0.445028	0.492611	0.0978805	0.0258132	2.56075	2.03879	2.85771	3.02271	4.88185	3.6091	methylated
ensembl	ENST00000508827.1 ncrna chromosome:GRCh38:14:61556320:61570653:-1 gene:ENSG00000250548.6 gene_biotype:lincRNA transcript_biotype:lincRNA gene_symbol:AL355916.1	0.12136	1.49846	0.28343	1.80448	0.444008	1.75208	1.68501	1.75208	0.163666	0.0776979	0.282933	0.28343	0.161325	0.238074	0.214527	0.207027	not-methylated
ensembl	ENST00000508832.2 ncrna chromosome:GRCh38:11:65501848:65503609:1 gene:ENSG00000251562.7 gene_biotype:lincRNA transcript_biotype:lincRNA gene_symbol:MALAT1 description:metastasis associated lung adenocarcinoma transcript 1 (non-protein coding) [Source:HGNC Symbol;Acc:HGNC:29665]	73.6357	0.828362	57.5524	0.552179	38.3487	0.942755	0.774432	0.828362	0.200795	0.169598	56.5122	57.5524	17.6665	23.8451	64.7417	62.1012	methylated
ensembl	ENST00000509161.1 ncrna chromosome:GRCh38:4:141321129:141326007:-1 gene:ENSG00000248810.1 gene_biotype:lincRNA transcript_biotype:lincRNA gene_symbol:LINC02432 description:long intergenic non-protein coding RNA 2432 [Source:HGNC Symbol;Acc:HGNC:53363]	1.87421	0.0557308	3.7291	0.0229278	1.74753	0.0382198	0.0389595	0.0382198	0.016414	0.0226718	2.45028	1.87421	1.1093	0.187812	18.3527	14.2831	methylated
ensembl	ENST00000511213.1 ncrna chromosome:GRCh38:4:141323471:141332618:-1 gene:ENSG00000248810.1 gene_biotype:lincRNA transcript_biotype:lincRNA gene_symbol:LINC02432 description:long intergenic non-protein coding RNA 2432 [Source:HGNC Symbol;Acc:HGNC:53363]	1.87421	0.439469	1.11873	0.23122	0	0.953655	0.541448	0.439469	0.371858	0.308751	0.997647	1.11873	0.942954	1.12008	1.7112	2.25913	partially-methylated
ensembl	ENST00000512486.5 ncrna chromosome:GRCh38:5:95701249:95732295:-1 gene:ENSG00000250240.5 gene_biotype:antisense transcript_biotype:antisense gene_symbol:AC008840.1	0	1.07662	0	0.911382	0	0.866315	0.951438	0.911382	0.110726	0.0668158	0	0	0	0	0.0951078	0.0988746	not-methylated
ensembl	ENST00000513011.2 ncrna chromosome:GRCh38:5:88268895:88271225:1 gene:ENSG00000247828.7 gene_biotype:antisense transcript_biotype:antisense gene_symbol:TMEM161B-AS1 description:TMEM161B antisense RNA 1 [Source:HGNC Symbol;Acc:HGNC:43839]	0	0.303986	0	0.389773	0	0.512145	0.401968	0.389773	0.104614	0.127188	0	0	0	0	0.199216	0.204176	not-methylated
ensembl	ENST00000513235.1 ncrna chromosome:GRCh38:5:95716982:95732287:-1 gene:ENSG00000250240.5 gene_biotype:antisense transcript_biotype:antisense gene_symbol:AC008840.1	0.49979	1.10702	0	0.93431	0	0.868135	0.96982	0.93431	0.123336	0.0981103	0.166597	0	0.288554	0	0.249198	0.0966829	not-methylated
ensembl	ENST00000513560.6 ncrna chromosome:GRCh38:5:43571594:43603104:-1 gene:ENSG00000248092.7 gene_biotype:antisense transcript_biotype:antisense gene_symbol:NNT-AS1 description:NNT antisense RNA 1 [Source:HGNC Symbol;Acc:HGNC:49005]	2.98203	0.16803	3.47374	0.250212	0.182558	0.17696	0.198401	0.17696	0.0450915	0.0132391	2.21278	2.98203	1.77533	0.729003	7.75057	11.1281	methylated
ensembl	ENST00000515403.5 ncrna chromosome:GRCh38:5:176143085:176185155:-1 gene:ENSG00000248596.7 gene_biotype:processed_transcript transcript_biotype:processed_transcript gene_symbol:AC139491.2	9.40259	0.593495	4.84783	0.31135	3.20381	0.545996	0.483614	0.545996	0.151063	0.070422	5.81808	4.84783	3.21127	2.43741	10.1404	7.65922	methylated
ensembl	ENST00000515924.1 ncrna chromosome:GRCh38:9:19063656:19063786:-1 gene:ENSG00000251733.1 gene_biotype:scaRNA transcript_biotype:scaRNA gene_symbol:SCARNA8 description:small Cajal body-specific RNA 8 [Source:HGNC Symbol;Acc:HGNC:32564]	0.249895	0.385049	0	0.389773	0	0.229319	0.334714	0.385049	0.0913053	0.007004	0.0832983	0	0.144277	0	0.421653	0.206165	partially-methylated
ensembl	ENST00000515961.1 ncrna chromosome:GRCh38:20:47873191:47873273:1 gene:ENSG00000251770.1 gene_biotype:rRNA transcript_biotype:rRNA gene_symbol:RNA5SP486 description:RNA, 5S ribosomal pseudogene 486 [Source:HGNC Symbol;Acc:HGNC:43386]	1.99916	0	5.96655	0	4.07758	0	0	0	0	0	4.01443	4.07758	1.98445	2.80059	41.1443	41.7758	methylated
ensembl	ENST00000515969.1 ncrna chromosome:GRCh38:21:41882205:41882300:1 gene:ENSG00000251778.1 gene_biotype:snoRNA transcript_biotype:snoRNA gene_symbol:SNORA3 description:Small nucleolar RNA SNORA3/SNORA45 family [Source:RFAM;Acc:RF00334]	0	0.846095	0.745819	1.92594	0	1.26125	1.34443	1.26125	0.544706	0.615513	0.248606	0	0.430599	0	0.241346	0.0734617	not-methylated
ensembl	ENST00000515981.1 ncrna chromosome:GRCh38:17:77089307:77089493:1 gene:ENSG00000275143.1 gene_biotype:scaRNA transcript_biotype:scaRNA gene_symbol:SCARNA16 description:small Cajal body-specific RNA 16 [Source:HGNC Symbol;Acc:HGNC:32573]	0.999579	0.66877	3.7291	0.90565	3.20381	1.19755	0.923991	0.90565	0.264868	0.351198	2.64416	3.20381	1.44827	0.778786	2.67987	3.28525	partially-methylated
ensembl	ENST00000515982.1 ncrna chromosome:GRCh38:2:233288676:233288940:1 gene:ENSG00000251791.1 gene_biotype:scaRNA transcript_biotype:scaRNA gene_symbol:SCARNA6 description:small Cajal body-specific RNA 6 [Source:HGNC Symbol;Acc:HGNC:32562]	1.24947	22.2569	6.71237	20.956	1.45628	17.39	20.201	20.956	2.51976	1.92858	3.13938	1.45628	3.09603	0.306608	0.159568	0.0739112	not-methylated
ensembl	ENST00000515983.1 ncrna chromosome:GRCh38:14:50086982:50087083:1 gene:ENSG00000251792.1 gene_biotype:misc_RNA transcript_biotype:misc_RNA gene_symbol:Y_RNA description:Y RNA [Source:RFAM;Acc:RF00019]	1.54264	2.8868	1.87967	2.15388	1.54377	2.11384	2.38484	2.15388	0.435171	0.0593752	1.65536	1.54377	0.194256	0.00167719	0.706428	0.729307	partially-methylated
ensembl	ENST00000516002.1 ncrna chromosome:GRCh38:3:43472477:43472596:1 gene:ENSG00000251811.1 gene_biotype:misc_RNA transcript_biotype:misc_RNA gene_symbol:Y_RNA description:Y RNA [Source:RFAM;Acc:RF00019]	0.279776	3.46499	0.785268	2.42391	0.283881	2.69319	2.8607	2.69319	0.540375	0.399235	0.449642	0.283881	0.290669	0.00608652	0.185646	0.137435	not-methylated
ensembl	ENST00000516043.1 ncrna chromosome:GRCh38:7:103433461:103433561:-1 gene:ENSG00000251852.1 gene_biotype:misc_RNA transcript_biotype:misc_RNA gene_symbol:Y_RNA description:Y RNA [Source:RFAM;Acc:RF00019]	0.364926	0.677248	0.534162	0.613698	0.484893	0.556779	0.615908	0.613698	0.0602652	0.0843883	0.461327	0.484893	0.0870443	0.0730464	0.784077	0.819524	partially-methylated
ensembl	ENST00000516089.1 ncrna chromosome:GRCh38:12:6581474:6581609:-1 gene:ENSG00000251898.1 gene_biotype:scaRNA transcript_biotype:scaRNA gene_symbol:SCARNA11 description:small Cajal body-specific RNA 11 [Source:HGNC Symbol;Acc:HGNC:32568]	1.87421	0.648504	0.248606	0.389773	4.07758	0.560557	0.532945	0.560557	0.131557	0.13039	2.0668	1.87421	1.92174	2.41012	3.42336	2.98871	partially-methylated
ensembl	ENST00000516177.1 ncrna chromosome:GRCh38:3:41868998:41869095:-1 gene:ENSG00000251986.1 gene_biotype:misc_RNA transcript_biotype:misc_RNA gene_symbol:Y_RNA description:Y RNA [Source:RFAM;Acc:RF00019]	0.273342	3.04282	1.36545	2.16202	0.0253266	2.18826	2.46437	2.18826	0.501129	0.0389146	0.554707	0.273342	0.712992	0.367708	0.255309	0.163155	partially-methylated
ensembl	ENST00000516201.1 ncrna chromosome:GRCh38:2:233275727:233276002:1 gene:ENSG00000252010.1 gene_biotype:scaRNA transcript_biotype:scaRNA gene_symbol:SCARNA5 description:small Cajal body-specific RNA 5 [Source:HGNC Symbol;Acc:HGNC:32561]	1.74926	35.7842	4.47492	34.5866	8.15516	32.1556	34.1755	34.5866	1.84894	1.77555	4.79311	4.47492	3.21478	4.04105	0.142758	0.131893	not-methylated
ensembl	ENST00000516209.1 ncrna chromosome:GRCh38:1:52754322:52754462:1 gene:ENSG00000252018.1 gene_biotype:snRNA transcript_biotype:snRNA gene_symbol:RNU2-30P description:RNA, U2 small nuclear 30, pseudogene [Source:HGNC Symbol;Acc:HGNC:48523]	3.86086	0.350541	6.97205	0.542573	4.23709	0.420422	0.437846	0.420422	0.0971945	0.103605	5.02334	4.23709	1.69809	0.557798	9.52566	8.3338	methylated
ensembl	ENST00000516225.1 ncrna chromosome:GRCh38:18:46077004:46077099:-1 gene:ENSG00000252034.1 gene_biotype:misc_RNA transcript_biotype:misc_RNA gene_symbol:RNY4P37 description:RNA, Ro-associated Y4 pseudogene 37 [Source:HGNC Symbol;Acc:HGNC:50885]	0.0425957	0.691673	0.037291	1.27372	0.317733	1.09738	1.02093	1.09738	0.298462	0.261447	0.13254	0.0425957	0.160404	0.00786482	0.207454	0.11909	not-methylated
ensembl	ENST00000516327.1 ncrna chromosome:GRCh38:4:105105987:105106094:1 gene:ENSG00000252136.1 gene_biotype:snoRNA transcript_biotype:snoRNA gene_symbol:SNORA31 description:Small nucleolar RNA SNORA31 [Source:RFAM;Acc:RF00322]	0	0.427269	2.23746	1.02793	0	0.662476	0.705892	0.662476	0.302676	0.348717	0.745819	0	1.2918	0	1.04954	0.131152	partially-methylated
ensembl	ENST00000516330.1 ncrna chromosome:GRCh38:18:49814361:49814443:1 gene:ENSG00000252139.1 gene_biotype:scaRNA transcript_biotype:scaRNA gene_symbol:SCARNA18 description:small Cajal body-specific RNA 18 [Source:RFAM;Acc:RF00283]	0.374842	0.95249	0.745819	1.06614	0.291256	0.942755	0.98713	0.95249	0.0686018	0.0144338	0.470639	0.374842	0.24195	0.123925	0.524904	0.451161	partially-methylated
ensembl	ENST00000516362.1 ncrna chromosome:GRCh38:15:45047103:45047215:-1 gene:ENSG00000252171.1 gene_biotype:misc_RNA transcript_biotype:misc_RNA gene_symbol:Y_RNA description:Y RNA [Source:RFAM;Acc:RF00019]	0.238295	6.59699	1.17863	4.75303	0.333074	5.23141	5.52714	5.23141	0.956891	0.709241	0.583333	0.333074	0.517715	0.140518	0.121435	0.0812307	not-methylated
ensembl	ENST00000516435.1 ncrna chromosome:GRCh38:6:149516956:149517017:1 gene:ENSG00000252244.1 gene_biotype:snRNA transcript_biotype:snRNA gene_symbol:RNU7-3P description:RNA, U7 small nuclear 3 pseudogene [Source:HGNC Symbol;Acc:HGNC:34099]	0	0.460972	0	0.539974	0.776682	0.588099	0.529682	0.539974	0.0641856	0.0713501	0.258894	0	0.448417	0	0.569961	0.156256	partially-methylated
ensembl	ENST00000516449.1 ncrna chromosome:GRCh38:18:3025434:3025566:-1 gene:ENSG00000252258.1 gene_biotype:snoRNA transcript_biotype:snoRNA gene_symbol:SNORA70 description:Small nucleolar RNA SNORA70 [Source:RFAM;Acc:RF00156]	0.124947	1.00951	0.186455	3.29617	0.116502	2.54531	2.28366	2.54531	1.16557	1.11323	0.142635	0.124947	0.0381834	0.0125208	0.101791	0.0850364	not-methylated
ensembl	ENST00000516507.1 ncrna chromosome:GRCh38:7:148963315:148963410:1 gene:ENSG00000252316.1 gene_biotype:misc_RNA transcript_biotype:misc_RNA gene_symbol:RNY4 description:RNA, Ro-associated Y4 [Source:HGNC Symbol;Acc:HGNC:10244]	34.4669	415.061	85.508	393.287	40.4783	378.795	395.714	393.287	18.2544	21.4852	53.4844	40.4783	27.8956	8.91249	0.135378	0.103151	not-methylated
ensembl	ENST00000516508.1 ncrna chromosome:GRCh38:1:240341385:240341477:1 gene:ENSG00000252317.1 gene_biotype:misc_RNA transcript_biotype:misc_RNA gene_symbol:Y_RNA description:Y RNA [Source:RFAM;Acc:RF00019]	0.144583	6.81571	1.12536	5.01156	1.0921	5.40525	5.74417	5.40525	0.948624	0.583692	0.787348	1.0921	0.556899	0.0493006	0.151835	0.216539	not-methylated
ensembl	ENST00000516528.1 ncrna chromosome:GRCh38:5:106546665:106546803:1 gene:ENSG00000252337.1 gene_biotype:snoRNA transcript_biotype:snoRNA gene_symbol:SNORA31 description:Small nucleolar RNA SNORA31 [Source:RFAM;Acc:RF00322]	3.37775	0.0917025	3.76639	0.0825402	7.32994	0.100645	0.0916294	0.0917025	0.00905282	0.0132588	4.82469	3.76639	2.17829	0.576201	25.699	20.1687	methylated
ensembl	ENST00000516540.1 ncrna chromosome:GRCh38:17:19662000:19662090:1 gene:ENSG00000252349.1 gene_biotype:snoRNA transcript_biotype:snoRNA gene_symbol:SNORA31 description:Small nucleolar RNA SNORA31 [Source:RFAM;Acc:RF00322]	0	0.420514	0	1.14639	0	1.04467	0.870527	1.04467	0.393027	0.150807	0	0	0	0	0.103037	0.0873611	not-methylated
ensembl	ENST00000516629.1 ncrna chromosome:GRCh38:10:12415928:12416000:1 gene:ENSG00000252438.1 gene_biotype:snoRNA transcript_biotype:snoRNA gene_symbol:SNORD45 description:Small nucleolar RNA SNORD45 [Source:RFAM;Acc:RF00279]	0	3.34385	0	2.31571	1.16502	3.08306	2.91421	3.08306	0.534462	0.386641	0.388341	0	0.672626	0	0.162013	0.0314163	not-methylated
ensembl	ENST00000516659.1 ncrna chromosome:GRCh38:Y:5019076:5019266:1 gene:ENSG00000252468.1 gene_biotype:snRNA transcript_biotype:snRNA gene_symbol:RNU2-57P description:RNA, U2 small nuclear 57, pseudogene [Source:HGNC Symbol;Acc:HGNC:48550]	10.4865	0.240065	14.9558	0.257716	19.9967	0.318651	0.272144	0.257716	0.0412317	0.0261699	15.1463	14.9558	4.75801	6.62618	40.9689	42.0885	methylated
ensembl	ENST00000516672.1 ncrna chromosome:GRCh38:14:95533355:95533629:-1 gene:ENSG00000252481.1 gene_biotype:scaRNA transcript_biotype:scaRNA gene_symbol:SCARNA13 description:small Cajal body-specific RNA 13 [Source:HGNC Symbol;Acc:HGNC:32570]	30.4872	18.8032	55.1906	20.2835	35.5332	19.8488	19.6452	19.8488	0.76085	0.644473	40.4037	35.5332	13.0521	7.48123	2.05132	1.78623	partially-methylated
ensembl	ENST00000516678.1 ncrna chromosome:GRCh38:6:151298841:151298933:-1 gene:ENSG00000252487.1 gene_biotype:misc_RNA transcript_biotype:misc_RNA gene_symbol:RNY4P20 description:RNA, Ro-associated Y4 pseudogene 20 [Source:HGNC Symbol;Acc:HGNC:34070]	0.347126	3.3384	0.466137	3.55988	0.38915	4.07766	3.65865	3.55988	0.379394	0.328364	0.400804	0.38915	0.0603555	0.0623051	0.133241	0.133652	not-methylated
ensembl	ENST00000516733.1 ncrna chromosome:GRCh38:9:133350847:133350912:1 gene:ENSG00000252542.1 gene_biotype:snoRNA transcript_biotype:snoRNA gene_symbol:SNORD36C description:small nucleolar RNA, C/D box 36C [Source:HGNC Symbol;Acc:HGNC:10165]	1.24947	2.2799	0	2.21254	0.873767	2.61169	2.36804	2.2799	0.213674	0.0998675	0.707747	0.873767	0.641068	0.557023	0.327283	0.409164	partially-methylated
ensembl	ENST00000516768.1 ncrna chromosome:GRCh38:17:60231516:60231646:-1 gene:ENSG00000252577.1 gene_biotype:scaRNA transcript_biotype:scaRNA gene_symbol:SCARNA20 description:small Cajal body-specific RNA 20 [Source:HGNC Symbol;Acc:HGNC:32578]	0	0.28372	1.49164	0.871258	1.16502	0.866315	0.673764	0.866315	0.337797	0.0073284	0.885554	1.16502	0.784107	0.484241	1.27371	1.30912	partially-methylated
ensembl	ENST00000516826.1 ncrna chromosome:GRCh38:20:18265690:18265879:-1 gene:ENSG00000252635.1 gene_biotype:snRNA transcript_biotype:snRNA gene_symbol:RNU2-56P description:RNA, U2 small nuclear 56, pseudogene [Source:HGNC Symbol;Acc:HGNC:48549]	2.80314	0.0441953	3.03129	0.0396526	2.07626	0.0300888	0.0379789	0.0396526	0.00720066	0.00673503	2.6369	2.80314	0.498745	0.338245	19.8356	20.7883	methylated
ensembl	ENST00000516843.1 ncrna chromosome:GRCh38:11:43331261:43331356:1 gene:ENSG00000252652.1 gene_biotype:misc_RNA transcript_biotype:misc_RNA gene_symbol:Y_RNA description:Y RNA [Source:RFAM;Acc:RF00019]	0.0761379	1.26833	0.150132	1.40615	0.020804	1.25184	1.30877	1.26833	0.0847313	0.0244423	0.0823579	0.0761379	0.0648879	0.0820381	0.129444	0.128725	not-methylated
ensembl	ENST00000516869.1 ncrna chromosome:GRCh38:14:20343075:20343407:-1 gene:ENSG00000277209.1 gene_biotype:ribozyme transcript_biotype:ribozyme gene_symbol:RPPH1 description:ribonuclease P RNA component H1 [Source:HGNC Symbol;Acc:HGNC:19273]	24.3647	2.56193	39.1555	2.96916	28.8343	2.841	2.7907	2.841	0.208223	0.189998	30.7849	28.8343	7.58585	6.62658	10.6842	9.83824	methylated
ensembl	ENST00000516881.1 ncrna chromosome:GRCh38:15:82755945:82756071:1 gene:ENSG00000277864.1 gene_biotype:scaRNA transcript_biotype:scaRNA gene_symbol:SCARNA15 description:small Cajal body-specific RNA 15 [Source:HGNC Symbol;Acc:HGNC:32572]	1.12453	18.8117	1.86455	20.2071	0.291256	19.3987	19.4725	19.3987	0.700618	0.870262	1.09344	1.12453	0.787107	1.09716	0.0609756	0.0628006	not-methylated
ensembl	ENST00000516950.1 ncrna chromosome:GRCh38:2:200863152:200863247:-1 gene:ENSG00000252759.1 gene_biotype:misc_RNA transcript_biotype:misc_RNA gene_symbol:Y_RNA description:Y RNA [Source:RFAM;Acc:RF00019]	0.0761379	1.33298	0.150132	1.47292	0	1.38152	1.39581	1.38152	0.0710538	0.0719654	0.0754232	0.0761379	0.0750684	0.109703	0.117277	0.11889	not-methylated
ensembl	ENST00000516978.2 ncrna chromosome:GRCh38:3:52688890:52688962:1 gene:ENSG00000252787.2 gene_biotype:snoRNA transcript_biotype:snoRNA gene_symbol:SNORD19 description:Small nucleolar RNA SNORD19 [Source:RFAM;Acc:RF00569]	0.124947	8.94057	4.10201	11.8422	0.582511	11.8864	10.8897	11.8422	1.68815	0.0654149	1.60316	0.582511	2.17613	0.678384	0.154977	0.0571511	not-methylated
ensembl	ENST00000517038.1 ncrna chromosome:GRCh38:9:95859904:95860016:1 gene:ENSG00000252847.1 gene_biotype:snRNA transcript_biotype:snRNA gene_symbol:RNU2-46P description:RNA, U2 small nuclear 46, pseudogene [Source:HGNC Symbol;Acc:HGNC:48539]	3.95431	0.287344	4.9509	0.407667	3.83856	0.328267	0.341093	0.328267	0.0611784	0.0606726	4.24792	3.95431	0.61154	0.171606	9.85716	9.46677	methylated
ensembl	ENST00000517041.1 ncrna chromosome:GRCh38:12:88581639:88581796:1 gene:ENSG00000252850.1 gene_biotype:snRNA transcript_biotype:snRNA gene_symbol:RNU1-117P description:RNA, U1 small nuclear 117, pseudogene [Source:HGNC Symbol;Acc:HGNC:48459]	18.2351	0.426096	19.6323	1.18969	11.3043	0.610125	0.741971	0.610125	0.398506	0.272842	16.3906	18.2351	4.45988	2.07154	19.5857	25.8195	methylated
ensembl	ENST00000517097.1 ncrna chromosome:GRCh38:1:175968398:175968540:-1 gene:ENSG00000252906.1 gene_biotype:scaRNA transcript_biotype:scaRNA gene_symbol:SCARNA3 description:small Cajal body-specific RNA 3 [Source:HGNC Symbol;Acc:HGNC:32577]	0.49979	0.425581	2.23746	0.52734	4.66009	0.789875	0.580932	0.52734	0.187967	0.150869	2.46578	2.23746	2.08953	2.57627	3.76804	3.72598	partially-methylated
ensembl	ENST00000517110.1 ncrna chromosome:GRCh38:14:49592236:49592337:-1 gene:ENSG00000252919.1 gene_biotype:misc_RNA transcript_biotype:misc_RNA gene_symbol:Y_RNA description:Y RNA [Source:RFAM;Acc:RF00019]	0.0704547	1.70547	0.148254	1.22999	0.0253266	1.11376	1.34974	1.22999	0.313505	0.172312	0.0813451	0.0704547	0.062183	0.066907	0.125088	0.128163	not-methylated
ensembl	ENST00000517138.1 ncrna chromosome:GRCh38:1:27834401:27834566:1 gene:ENSG00000252947.1 gene_biotype:scaRNA transcript_biotype:scaRNA gene_symbol:SCARNA1 description:small Cajal body-specific RNA 1 [Source:HGNC Symbol;Acc:HGNC:32555]	0.49979	1.87458	5.22074	4.17287	0.582511	3.00662	3.01802	3.00662	1.14919	1.67836	2.10101	0.582511	2.70208	0.122643	0.7059	0.219696	partially-methylated
ensembl	ENST00000517242.1 ncrna chromosome:GRCh38:13:45336314:45336447:-1 gene:ENSG00000253051.1 gene_biotype:snoRNA transcript_biotype:snoRNA gene_symbol:SNORA31 description:Small nucleolar RNA SNORA31 [Source:RFAM;Acc:RF00322]	9.37522	3.61963	8.98712	5.55847	12.5725	5.45141	4.87651	5.45141	1.0898	0.158725	10.3116	9.37522	1.9676	0.575396	2.09216	1.70681	partially-methylated
ensembl	ENST00000517285.1 ncrna chromosome:GRCh38:13:22803145:22803224:1 gene:ENSG00000253094.1 gene_biotype:snoRNA transcript_biotype:snoRNA gene_symbol:SNORD36 description:Small nucleolar RNA SNORD36 [Source:RFAM;Acc:RF00049]	0.583088	5.8872	0.745819	9.9889	0.582511	8.17903	8.01838	8.17903	2.05556	2.6833	0.63714	0.583088	0.0941199	0.000854874	0.0907989	0.0825082	not-methylated
ensembl	ENST00000517300.1 ncrna chromosome:GRCh38:8:143542110:143542400:1 gene:ENSG00000254144.3 gene_biotype:antisense transcript_biotype:antisense gene_symbol:AC067930.1	13.6506	0.245274	28.5677	0.517421	29.5469	0.443295	0.401997	0.443295	0.140696	0.109899	23.9217	28.5677	8.90857	1.45178	47.8524	52.7664	methylated
ensembl	ENST00000517961.3 ncrna chromosome:GRCh38:8:66113287:66115207:1 gene:ENSG00000253190.3 gene_biotype:lincRNA transcript_biotype:lincRNA gene_symbol:AC084082.1	0.49979	14.87	0	11.8422	0.582511	6.7012	11.1378	11.8422	4.1297	4.48896	0.360767	0.49979	0.315159	0.122643	0.0410015	0.0502243	not-methylated
ensembl	ENST00000519077.3 ncrna chromosome:GRCh38:22:30971066:30979395:1 gene:ENSG00000253352.8 gene_biotype:antisense transcript_biotype:antisense gene_symbol:TUG1 description:taurine up-regulated 1 (non-protein coding) [Source:HGNC Symbol;Acc:HGNC:26066]	7.5886	0.257035	9.61574	0.285394	2.24683	0.267794	0.270074	0.267794	0.0143165	0.0159523	6.48373	7.5886	3.80668	3.00543	17.7903	20.9046	methylated
ensembl	ENST00000521127.1 ncrna chromosome:GRCh38:8:66922271:66925541:-1 gene:ENSG00000245910.8 gene_biotype:processed_transcript transcript_biotype:retained_intron gene_symbol:SNHG6 description:small nucleolar RNA host gene 6 [Source:HGNC Symbol;Acc:HGNC:32965]	3.62348	15.6274	6.33946	22.3203	3.78632	24.1549	20.7009	22.3203	4.48846	2.72005	4.58309	3.78632	1.52324	0.241439	0.225139	0.17334	not-methylated
ensembl	ENST00000522106.5 ncrna chromosome:GRCh38:8:64801236:64817573:-1 gene:ENSG00000254006.5 gene_biotype:lincRNA transcript_biotype:lincRNA gene_symbol:AC104232.1	0.0140558	0.851737	0.0101062	0.384402	0.0228436	0.562344	0.599494	0.562344	0.235872	0.263816	0.0156686	0.0140558	0.00652001	0.00585567	0.16536	0.1722	not-methylated
ensembl	ENST00000525260.5 ncrna chromosome:GRCh38:11:117833893:117837655:1 gene:ENSG00000254528.7 gene_biotype:antisense transcript_biotype:antisense gene_symbol:AP000757.1	16.8905	0.0116907	54.85	0.00621594	12.5489	0.0160076	0.0113047	0.0116907	0.00490721	0.00640024	28.0965	16.8905	23.2707	6.43692	253.327	152.121	methylated
ensembl	ENST00000525716.2 ncrna chromosome:GRCh38:11:130866254:130870247:-1 gene:ENSG00000255455.2 gene_biotype:lincRNA transcript_biotype:lincRNA gene_symbol:AP003486.2	3.24863	0.0405315	13.4247	0.0458557	2.91256	0.0764396	0.0542756	0.0458557	0.0193783	0.00789365	6.52865	3.24863	5.97456	0.498267	42.9663	22.9585	methylated
ensembl	ENST00000527986.5 ncrna chromosome:GRCh38:10:28522652:28532743:-1 gene:ENSG00000254635.5 gene_biotype:antisense transcript_biotype:antisense gene_symbol:WAC-AS1 description:WAC antisense RNA 1 (head to head) [Source:HGNC Symbol;Acc:HGNC:27347]	11.5068	0.275672	8.96581	0.207798	2.17559	0.359833	0.281101	0.275672	0.0761628	0.100631	7.5494	8.96581	4.82417	3.76731	20.0719	24.1322	methylated
ensembl	ENST00000528337.1 ncrna chromosome:GRCh38:10:28522685:28532354:-1 gene:ENSG00000254635.5 gene_biotype:antisense transcript_biotype:antisense gene_symbol:WAC-AS1 description:WAC antisense RNA 1 (head to head) [Source:HGNC Symbol;Acc:HGNC:27347]	11.5403	0.238664	9.01155	0.235106	2.17867	0.375012	0.282928	0.238664	0.0797678	0.00527565	7.57683	9.01155	4.8429	3.74906	20.0477	26.9044	methylated
ensembl	ENST00000530422.1 ncrna chromosome:GRCh38:11:93721513:93721865:1 gene:ENSG00000254911.3 gene_biotype:antisense transcript_biotype:antisense gene_symbol:SCARNA9 description:small Cajal body-specific RNA 9 [Source:HGNC Symbol;Acc:HGNC:32566]	5.52055	53.9603	6.96098	28.9065	6.99014	40.0329	40.9666	40.0329	12.553	16.496	6.49056	6.96098	0.840175	0.0432272	0.160485	0.17594	not-methylated
ensembl	ENST00000534150.5 ncrna chromosome:GRCh38:11:117833719:117837792:1 gene:ENSG00000254528.7 gene_biotype:antisense transcript_biotype:antisense gene_symbol:AP000757.1	16.8905	0.0113009	54.85	0.00621594	12.5489	0.0160076	0.0111748	0.0113009	0.00489703	0.00697804	28.0965	16.8905	23.2707	6.43692	253.623	152.654	methylated
ensembl	ENST00000534336.1 ncrna chromosome:GRCh38:11:65497762:65506469:1 gene:ENSG00000251562.7 gene_biotype:lincRNA transcript_biotype:lincRNA gene_symbol:MALAT1 description:metastasis associated lung adenocarcinoma transcript 1 (non-protein coding) [Source:HGNC Symbol;Acc:HGNC:29665]	626.94	6.82633	490.065	5.63108	280.576	7.79315	6.75019	6.82633	1.08305	1.43341	465.861	490.065	174.446	202.931	68.0216	70.7684	methylated
ensembl	ENST00000535076.5 ncrna chromosome:GRCh38:11:62852048:62853696:-1 gene:ENSG00000255717.6 gene_biotype:processed_transcript transcript_biotype:retained_intron gene_symbol:SNHG1 description:small nucleolar RNA host gene 1 [Source:HGNC Symbol;Acc:HGNC:32688]	5.68052	114.116	27.7969	112.63	3.64301	96.2468	107.664	112.63	9.91586	2.20313	12.3735	5.68052	13.3959	3.02081	0.115748	0.0512774	not-methylated
ensembl	ENST00000535689.5 ncrna chromosome:GRCh38:11:62853354:62855488:-1 gene:ENSG00000255717.6 gene_biotype:processed_transcript transcript_biotype:retained_intron gene_symbol:SNHG1 description:small nucleolar RNA host gene 1 [Source:HGNC Symbol;Acc:HGNC:32688]	15.1603	25.9768	14.5435	15.2572	17.2326	20.7513	20.6618	20.7513	5.36038	7.74742	15.6455	15.1603	1.4087	0.914484	0.758387	0.731863	partially-methylated
ensembl	ENST00000537024.5 ncrna chromosome:GRCh38:11:62853547:62855479:-1 gene:ENSG00000255717.6 gene_biotype:processed_transcript transcript_biotype:retained_intron gene_symbol:SNHG1 description:small nucleolar RNA host gene 1 [Source:HGNC Symbol;Acc:HGNC:32688]	14.9937	111.119	28.0925	237.81	12.0386	267.868	205.599	237.81	83.1907	44.5633	18.3749	14.9937	8.54441	4.38126	0.0898154	0.0634428	not-methylated
ensembl	ENST00000537925.5 ncrna chromosome:GRCh38:11:62851988:62855867:-1 gene:ENSG00000255717.6 gene_biotype:processed_transcript transcript_biotype:lincRNA gene_symbol:SNHG1 description:small nucleolar RNA host gene 1 [Source:HGNC Symbol;Acc:HGNC:32688]	12.2194	65.0204	29.4128	82.9048	12.6719	79.4425	75.7892	79.4425	9.48544	5.13328	18.1014	12.6719	9.7986	0.670877	0.239842	0.160567	not-methylated
ensembl	ENST00000537965.5 ncrna chromosome:GRCh38:11:62854368:62855488:-1 gene:ENSG00000255717.6 gene_biotype:processed_transcript transcript_biotype:retained_intron gene_symbol:SNHG1 description:small nucleolar RNA host gene 1 [Source:HGNC Symbol;Acc:HGNC:32688]	6.05995	16.5912	6.89883	11.15	2.67955	15.4446	14.3953	15.4446	2.86836	1.69996	5.21278	6.05995	2.23357	1.24372	0.366518	0.396276	partially-methylated
ensembl	ENST00000538654.5 ncrna chromosome:GRCh38:11:62851989:62855885:-1 gene:ENSG00000255717.6 gene_biotype:processed_transcript transcript_biotype:retained_intron gene_symbol:SNHG1 description:small nucleolar RNA host gene 1 [Source:HGNC Symbol;Acc:HGNC:32688]	623.004	477.323	640.115	737.963	721.21	788.599	667.962	737.963	167.028	75.0739	661.443	640.115	52.4619	25.368	0.990242	0.867426	partially-methylated
ensembl	ENST00000540687.5 ncrna chromosome:GRCh38:22:30970677:30976063:1 gene:ENSG00000253352.8 gene_biotype:antisense transcript_biotype:antisense gene_symbol:TUG1 description:taurine up-regulated 1 (non-protein coding) [Source:HGNC Symbol;Acc:HGNC:26066]	2.84047	0.0650997	2.90337	0.0779547	2.82934	0.0372289	0.0600944	0.0650997	0.0208191	0.0190588	2.85773	2.84047	0.0399163	0.0165021	18.4749	17.8103	methylated
ensembl	ENST00000540725.5 ncrna chromosome:GRCh38:11:62851988:62855746:-1 gene:ENSG00000255717.6 gene_biotype:processed_transcript transcript_biotype:lincRNA gene_symbol:SNHG1 description:small nucleolar RNA host gene 1 [Source:HGNC Symbol;Acc:HGNC:32688]	12.2194	65.017	29.4128	82.9048	12.6719	79.417	75.7796	79.417	9.48246	5.17106	18.1014	12.6719	9.7986	0.670877	0.239872	0.160619	not-methylated
ensembl	ENST00000540865.5 ncrna chromosome:GRCh38:11:62853073:62855488:-1 gene:ENSG00000255717.6 gene_biotype:processed_transcript transcript_biotype:retained_intron gene_symbol:SNHG1 description:small nucleolar RNA host gene 1 [Source:HGNC Symbol;Acc:HGNC:32688]	16.4245	98.4725	27.5953	93.3133	21.3102	118.184	103.323	98.4725	13.1259	7.64908	21.7767	21.3102	5.60002	7.24361	0.211525	0.217203	not-methylated
ensembl	ENST00000540904.1 ncrna chromosome:GRCh38:11:62854680:62855488:-1 gene:ENSG00000255717.6 gene_biotype:processed_transcript transcript_biotype:retained_intron gene_symbol:SNHG1 description:small nucleolar RNA host gene 1 [Source:HGNC Symbol;Acc:HGNC:32688]	5.97665	16.5929	6.89883	11.2417	2.67955	15.4956	14.4434	15.4956	2.8265	1.62691	5.18501	5.97665	2.21824	1.36722	0.363396	0.38964	partially-methylated
ensembl	ENST00000541416.5 ncrna chromosome:GRCh38:11:62854080:62855812:-1 gene:ENSG00000255717.6 gene_biotype:processed_transcript transcript_biotype:retained_intron gene_symbol:SNHG1 description:small nucleolar RNA host gene 1 [Source:HGNC Symbol;Acc:HGNC:32688]	12.2032	65.0115	29.2113	82.8911	12.524	79.4097	75.7707	79.4097	9.47898	5.16152	17.9795	12.524	9.72832	0.475612	0.238293	0.158773	not-methylated
ensembl	ENST00000544550.5 ncrna chromosome:GRCh38:11:62852832:62855488:-1 gene:ENSG00000255717.6 gene_biotype:processed_transcript transcript_biotype:retained_intron gene_symbol:SNHG1 description:small nucleolar RNA host gene 1 [Source:HGNC Symbol;Acc:HGNC:32688]	11.0725	14.1129	18.5833	31.4463	16.8928	25.3003	23.6198	25.3003	8.78802	9.11203	15.5162	16.8928	3.94008	2.50634	0.658362	0.669001	partially-methylated
ensembl	ENST00000544868.2 ncrna chromosome:GRCh38:11:65499042:65500970:1 gene:ENSG00000251562.7 gene_biotype:lincRNA transcript_biotype:lincRNA gene_symbol:MALAT1 description:metastasis associated lung adenocarcinoma transcript 1 (non-protein coding) [Source:HGNC Symbol;Acc:HGNC:29665]	22.0449	0.205456	10.255	0.167755	5.38823	0.184729	0.18598	0.184729	0.0188815	0.025165	12.5627	10.255	8.56476	7.2155	44.2783	36.368	methylated
ensembl	ENST00000544983.1 ncrna chromosome:GRCh38:11:62854682:62855758:-1 gene:ENSG00000255717.6 gene_biotype:processed_transcript transcript_biotype:retained_intron gene_symbol:SNHG1 description:small nucleolar RNA host gene 1 [Source:HGNC Symbol;Acc:HGNC:32688]	17.6384	81.5696	36.1101	94.055	15.2035	94.8628	90.1625	94.055	7.45258	1.19758	22.984	17.6384	11.4325	3.60993	0.255743	0.188396	partially-methylated
ensembl	ENST00000545308.5 ncrna chromosome:GRCh38:11:62854442:62855488:-1 gene:ENSG00000255717.6 gene_biotype:processed_transcript transcript_biotype:retained_intron gene_symbol:SNHG1 description:small nucleolar RNA host gene 1 [Source:HGNC Symbol;Acc:HGNC:32688]	5.03955	37.6733	14.9164	103.081	7.8639	69.594	70.1161	69.594	32.707	47.3255	9.27328	7.8639	5.08702	4.18739	0.133492	0.11427	not-methylated
ensembl	ENST00000545688.5 ncrna chromosome:GRCh38:11:62852749:62855460:-1 gene:ENSG00000255717.6 gene_biotype:processed_transcript transcript_biotype:retained_intron gene_symbol:SNHG1 description:small nucleolar RNA host gene 1 [Source:HGNC Symbol;Acc:HGNC:32688]	1.40995	9.64544	2.42391	27.5873	0.582511	19.9113	19.048	19.9113	9.00205	11.3805	1.47212	1.40995	0.922274	1.22675	0.0821037	0.0754546	not-methylated
ensembl	ENST00000545920.1 ncrna chromosome:GRCh38:11:62853072:62854342:-1 gene:ENSG00000255717.6 gene_biotype:processed_transcript transcript_biotype:retained_intron gene_symbol:SNHG1 description:small nucleolar RNA host gene 1 [Source:HGNC Symbol;Acc:HGNC:32688]	15.1333	111.143	28.0925	237.83	12.0386	267.879	205.618	237.83	83.185	44.551	18.4215	15.1333	8.51712	4.58831	0.0900336	0.0640245	not-methylated
ensembl	ENST00000547040.1 ncrna chromosome:GRCh38:12:75025987:75043370:1 gene:ENSG00000257434.1 gene_biotype:antisense transcript_biotype:antisense gene_symbol:AC073525.1	0	1.76312	0.745819	1.19225	1.74753	2.01291	1.65609	1.76312	0.420669	0.370337	0.831118	0.745819	0.876884	1.10575	0.530222	0.45398	partially-methylated
ensembl	ENST00000547717.1 ncrna chromosome:GRCh38:12:53441741:53467528:1 gene:ENSG00000257379.1 gene_biotype:processed_transcript transcript_biotype:retained_intron gene_symbol:AC023509.1	8.07993	0.418825	4.47492	0.420344	5.2426	0.458637	0.432602	0.420344	0.0225599	0.00225109	5.93248	5.2426	1.89894	1.13817	11.3264	10.2674	methylated
ensembl	ENST00000550231.1 ncrna chromosome:GRCh38:12:110387463:110445548:-1 gene:ENSG00000258210.1 gene_biotype:processed_transcript transcript_biotype:retained_intron gene_symbol:AC144548.2	1.99916	0.0607972	2.98328	0.0687835	0	0.0764396	0.0686734	0.0687835	0.00782174	0.0113508	1.66081	1.99916	1.52015	1.45905	10.4392	12.437	methylated
ensembl	ENST00000553596.2 ncrna chromosome:GRCh38:14:32074946:32076793:-1 gene:ENSG00000258655.2 gene_biotype:antisense transcript_biotype:antisense gene_symbol:ARHGAP5-AS1 description:ARHGAP5 antisense RNA 1 (head to head) [Source:HGNC Symbol;Acc:HGNC:20279]	0	0.405315	0	0.206351	0	0.509597	0.373754	0.405315	0.154067	0.154609	0	0	0	0	0.21108	0.197896	not-methylated
ensembl	ENST00000554169.1 ncrna chromosome:GRCh38:14:95532634:95534245:-1 gene:ENSG00000247092.6 gene_biotype:antisense transcript_biotype:antisense gene_symbol:SNHG10 description:small nucleolar RNA host gene 10 [Source:HGNC Symbol;Acc:HGNC:27510]	0.0486987	0.862216	0.0311707	0.53877	0.0846297	0.47426	0.625082	0.53877	0.207881	0.0956419	0.054833	0.0486987	0.0272523	0.025987	0.213539	0.232789	not-methylated
ensembl	ENST00000554988.1 ncrna chromosome:GRCh38:14:20343048:20343685:-1 gene:ENSG00000259001.3 gene_biotype:antisense transcript_biotype:antisense gene_symbol:AL355075.4	64.3481	356.464	214.423	280.763	143.589	224.899	287.375	280.763	66.031	82.8245	140.787	143.589	75.0767	105.018	0.490083	0.511598	partially-methylated
ensembl	ENST00000556316.1 ncrna chromosome:GRCh38:14:69239166:69260567:-1 gene:ENSG00000258520.1 gene_biotype:lincRNA transcript_biotype:lincRNA gene_symbol:AL359317.1	0.249895	17.0891	9.32274	19.1333	1.45628	16.2307	17.4843	17.0891	1.49113	1.2727	3.67631	1.45628	4.92702	1.78858	0.214754	0.0905387	not-methylated
ensembl	ENST00000557682.6 ncrna chromosome:GRCh38:15:92882707:92899701:1 gene:ENSG00000272888.5 gene_biotype:processed_transcript transcript_biotype:lincRNA gene_symbol:LINC01578 description:long intergenic non-protein coding RNA 1578 [Source:HGNC Symbol;Acc:HGNC:48626]	3.54018	0.12075	3.9777	0.122282	1.50482	0.172414	0.138482	0.122282	0.0293958	0.00227097	3.00757	3.54018	1.31967	0.648676	13.0306	16.3764	methylated
ensembl	ENST00000561320.5 ncrna chromosome:GRCh38:15:38139595:38226865:-1 gene:ENSG00000259380.5 gene_biotype:lincRNA transcript_biotype:lincRNA gene_symbol:AC087473.1	8.666	0.412773	6.79939	0.35114	6.31331	0.258554	0.340823	0.35114	0.0776253	0.0913772	7.25957	6.79939	1.24202	0.720651	16.6951	15.2932	methylated
ensembl	ENST00000563103.1 ncrna chromosome:GRCh38:15:45200325:45200632:-1 gene:ENSG00000260035.1 gene_biotype:sense_intronic transcript_biotype:sense_intronic gene_symbol:AC051619.8	0.749685	23.7616	0.745819	20.1765	1.16502	20.4094	21.4492	20.4094	2.00601	0.345242	0.886842	0.749685	0.240919	0.00573061	0.0457949	0.0414291	not-methylated
ensembl	ENST00000563151.1 ncrna chromosome:GRCh38:16:66549280:66551189:1 gene:ENSG00000261519.3 gene_biotype:lincRNA transcript_biotype:lincRNA gene_symbol:AC010542.4	1.19727	9.37729	1.30961	7.42119	2.72649	8.06915	8.28921	8.06915	0.996445	0.960664	1.74446	1.30961	0.85232	0.166548	0.219861	0.172553	not-methylated
ensembl	ENST00000563635.5 ncrna chromosome:GRCh38:13:75549773:75807120:1 gene:ENSG00000261553.5 gene_biotype:processed_transcript transcript_biotype:processed_transcript gene_symbol:AL137782.1	9.36537	0.51423	6.06514	0.386419	4.99062	0.417638	0.439429	0.417638	0.0666337	0.0462846	6.80704	6.06514	2.27978	1.59307	12.8044	11.9101	methylated
ensembl	ENST00000564469.1 ncrna chromosome:GRCh38:11:68615792:68616711:-1 gene:ENSG00000260808.1 gene_biotype:lincRNA transcript_biotype:lincRNA gene_symbol:AP003096.1	4.24821	0.0506644	71.5987	0.687835	19.2229	0.203839	0.314113	0.203839	0.332591	0.227096	31.6899	19.2229	35.3637	22.2014	76.7663	63.5958	methylated
ensembl	ENST00000565113.5 ncrna chromosome:GRCh38:15:55355248:55498360:-1 gene:ENSG00000261771.5 gene_biotype:processed_transcript transcript_biotype:processed_transcript gene_symbol:DNAAF4-CCPG1 description:DNAAF4-CCPG1 readthrough (NMD candidate) [Source:HGNC Symbol;Acc:HGNC:43019]	15.4935	0.167192	23.8662	0.0687835	10.4852	0.114659	0.116878	0.114659	0.049242	0.0680155	16.615	15.4935	6.76063	7.42527	77.0707	72.6429	methylated
ensembl	ENST00000565336.1 ncrna chromosome:GRCh38:1:93847174:93848939:1 gene:ENSG00000260464.1 gene_biotype:lincRNA transcript_biotype:lincRNA gene_symbol:AL049796.1	0	1.36287	0	1.55909	0.582511	2.36963	1.76386	1.55909	0.533701	0.290918	0.19417	0	0.336313	0	0.157828	0.0602739	not-methylated
ensembl	ENST00000565493.1 ncrna chromosome:GRCh38:20:36045622:36050960:-1 gene:ENSG00000260032.1 gene_biotype:lincRNA transcript_biotype:lincRNA gene_symbol:NORAD description:non-coding RNA activated by DNA damage [Source:HGNC Symbol;Acc:HGNC:44311]	62.9234	2.50429	46.8656	2.11553	28.6106	2.88453	2.50145	2.50429	0.384505	0.563745	46.1332	46.8656	17.1681	23.8073	17.7721	18.034	methylated
ensembl	ENST00000567834.1 ncrna chromosome:GRCh38:16:69463844:69466264:1 gene:ENSG00000260108.1 gene_biotype:3prime_overlapping_ncRNA transcript_biotype:3prime_overlapping_ncRNA gene_symbol:AC026464.2	1.74926	0.613039	3.35619	0.768083	1.74753	0.789875	0.723666	0.768083	0.0964233	0.03231	2.28433	1.74926	0.928257	0.00256462	2.89478	2.13029	partially-methylated
ensembl	ENST00000568314.1 ncrna chromosome:GRCh38:15:45198517:45199139:-1 gene:ENSG00000259932.1 gene_biotype:sense_intronic transcript_biotype:sense_intronic gene_symbol:AC051619.7	1.24947	29.1016	8.20401	25.8397	0	26.7029	27.2147	26.7029	1.69013	1.27979	3.15116	1.24947	4.42027	1.85247	0.119026	0.0503481	not-methylated
ensembl	ENST00000568479.1 ncrna chromosome:GRCh38:X:24545516:24550466:1 gene:ENSG00000260822.1 gene_biotype:sense_overlapping transcript_biotype:sense_overlapping gene_symbol:AC004656.1	17.7425	2.26976	14.1706	1.8113	5.82511	1.45235	1.84447	1.8113	0.409714	0.532176	12.5794	14.1706	6.11597	5.2958	6.52075	7.46642	methylated
ensembl	ENST00000569087.2 ncrna chromosome:GRCh38:20:32856621:32858751:1 gene:ENSG00000260257.2 gene_biotype:lincRNA transcript_biotype:lincRNA gene_symbol:AL035071.1	1.85985	0.131071	3.81758	0.013017	0.19184	0.015844	0.0533107	0.015844	0.0673573	0.00419132	1.95642	1.85985	1.8148	2.47299	13.4134	16.918	methylated
ensembl	ENST00000569134.1 ncrna chromosome:GRCh38:8:80541300:80543104:1 gene:ENSG00000260317.1 gene_biotype:lincRNA transcript_biotype:lincRNA gene_symbol:AC009812.4	0	0.526909	0	0.435629	0	0.407678	0.456739	0.435629	0.062356	0.0414406	0	0	0	0	0.179617	0.186696	not-methylated
ensembl	ENST00000569473.1 ncrna chromosome:GRCh38:15:89335053:89336161:1 gene:ENSG00000261441.1 gene_biotype:antisense transcript_biotype:antisense gene_symbol:AC124068.2	0	1.02849	0	0.768083	0	1.24851	1.01503	1.02849	0.240498	0.326211	0	0	0	0	0.0896839	0.0886143	not-methylated
ensembl	ENST00000570843.1 ncrna chromosome:GRCh38:16:3156736:3157483:-1 gene:ENSG00000261889.1 gene_biotype:lincRNA transcript_biotype:lincRNA gene_symbol:AC108134.2	1.1601	0.902746	0.253809	1.11531	0.087115	1.37581	1.13129	1.11531	0.236936	0.315142	0.500342	0.253809	0.577416	0.24714	0.487572	0.291127	partially-methylated
ensembl	ENST00000571722.3 ncrna chromosome:GRCh38:17:19063346:19064136:-1 gene:ENSG00000262074.6 gene_biotype:snoRNA transcript_biotype:snoRNA gene_symbol:SNORD3B-2 description:small nucleolar RNA, C/D box 3B-2 [Source:HGNC Symbol;Acc:HGNC:33190]	38.7241	12.3864	40.8578	13.383	42.5034	19.0361	14.9352	13.383	3.58629	1.47743	40.6951	40.8578	1.89486	2.43973	2.71331	3.03774	partially-methylated
ensembl	ENST00000572849.1 ncrna chromosome:GRCh38:CHR_HSCHR7_1_CTG6:141733992:141734156:1 gene:ENSG00000262656.1 gene_biotype:snRNA transcript_biotype:snRNA gene_symbol:U1 description:U1 spliceosomal RNA [Source:RFAM;Acc:RF00003]	20.119	1.11708	20.1723	1.29565	13.3366	0.636206	1.01631	1.11708	0.341074	0.264755	17.876	20.119	3.93131	0.0790268	16.103	16.6128	methylated
ensembl	ENST00000573866.2 ncrna chromosome:GRCh38:17:19112000:19112636:-1 gene:ENSG00000262202.4 gene_biotype:lincRNA transcript_biotype:lincRNA gene_symbol:AC007952.4	16.8448	11.2887	18.4734	12.1369	18.751	17.3989	13.6082	12.1369	3.31014	1.25755	18.0231	18.4734	1.02978	0.411456	1.32206	1.51782	partially-methylated
ensembl	ENST00000574245.1 ncrna chromosome:GRCh38:16:3307573:3308393:-1 gene:ENSG00000262899.1 gene_biotype:antisense transcript_biotype:antisense gene_symbol:AC004232.2	0.695541	9.4074	0.646377	20.0618	0.0277386	19.28	16.2497	19.28	5.93851	1.1591	0.456552	0.646377	0.372176	0.0728904	0.0340405	0.0385128	not-methylated
ensembl	ENST00000574616.2 ncrna chromosome:GRCh38:16:9104848:9113181:1 gene:ENSG00000263244.2 gene_biotype:3prime_overlapping_ncRNA transcript_biotype:3prime_overlapping_ncRNA gene_symbol:AC087190.4	15.6933	1.08343	12.0393	1.04891	4.697	0.648418	0.926918	1.04891	0.241806	0.0511879	10.8099	12.0393	5.6003	5.41736	10.6239	10.566	methylated
ensembl	ENST00000575693.1 ncrna chromosome:GRCh38:16:2866348:2867618:-1 gene:ENSG00000263280.1 gene_biotype:lincRNA transcript_biotype:lincRNA gene_symbol:AC003965.1	0.166597	2.96555	1.49164	3.84041	0	3.16375	3.32324	3.16375	0.458718	0.293843	0.552745	0.166597	0.817361	0.246996	0.190681	0.0816842	not-methylated
ensembl	ENST00000577237.1 ncrna chromosome:GRCh38:CHR_HSCHR6_MHC_COX_CTG1:31822629:31822691:1 gene:ENSG00000264202.1 gene_biotype:snoRNA transcript_biotype:snoRNA gene_symbol:SNORD48 description:small nucleolar RNA, C/D box 48 [Source:HGNC Symbol;Acc:HGNC:10188]	1.44939	11.9735	1.93913	24.5053	0.466009	26.764	21.0809	24.5053	7.96772	3.34884	1.28484	1.44939	0.750219	0.726089	0.0653816	0.0629698	not-methylated
ensembl	ENST00000577700.5 ncrna chromosome:GRCh38:7:44983023:44986637:-1 gene:ENSG00000232956.8 gene_biotype:lincRNA transcript_biotype:lincRNA gene_symbol:SNHG15 description:small nucleolar RNA host gene 15 [Source:HGNC Symbol;Acc:HGNC:27797]	1.20783	1.79538	5.07867	2.32679	1.58249	1.88551	2.00256	1.88551	0.284388	0.133631	2.623	1.58249	2.13491	0.555477	1.29509	0.847384	partially-methylated
ensembl	ENST00000577883.2 ncrna chromosome:GRCh38:CHR_HSCHR6_MHC_DBB_CTG1:33177507:33177602:1 gene:ENSG00000266410.2 gene_biotype:misc_RNA transcript_biotype:misc_RNA gene_symbol:Y_RNA description:Y RNA [Source:RFAM;Acc:RF00019]	1.94306	36.1345	6.51031	35.8562	3.78135	32.4166	34.8024	35.8562	2.07088	0.412657	4.07824	3.78135	2.29805	2.72545	0.119712	0.107947	not-methylated
ensembl	ENST00000577887.1 ncrna chromosome:GRCh38:2:28927983:28928060:1 gene:ENSG00000265706.1 gene_biotype:snoRNA transcript_biotype:snoRNA gene_symbol:SNORD53B description:small nucleolar RNA, C/D box 53B [Source:HGNC Symbol;Acc:HGNC:52229]	8.62137	10.5382	18.2726	11.7734	20.6792	11.0455	11.1191	11.0455	0.620904	0.752166	15.8577	18.2726	6.38132	3.568	1.42238	1.64843	partially-methylated
ensembl	ENST00000577984.2 ncrna chromosome:GRCh38:CHR_HSCHR6_MHC_MCF_CTG1:33369961:33370056:1 gene:ENSG00000266464.2 gene_biotype:misc_RNA transcript_biotype:misc_RNA gene_symbol:Y_RNA description:Y RNA [Source:RFAM;Acc:RF00019]	1.94306	36.1345	6.51031	35.8562	3.78135	32.4166	34.8024	35.8562	2.07088	0.412657	4.07824	3.78135	2.29805	2.72545	0.119712	0.107947	not-methylated
ensembl	ENST00000577988.2 ncrna chromosome:GRCh38:17:19061912:19062669:1 gene:ENSG00000265185.5 gene_biotype:snoRNA transcript_biotype:snoRNA gene_symbol:SNORD3B-1 description:small nucleolar RNA, C/D box 3B-1 [Source:HGNC Symbol;Acc:HGNC:10168]	37.4898	12.4209	37.5016	13.2584	42.0665	19.0505	14.9099	13.2584	3.61017	1.24175	39.0193	37.5016	2.63895	0.0174869	2.60623	2.81482	partially-methylated
ensembl	ENST00000578183.1 ncrna chromosome:GRCh38:17:19557211:19557911:1 gene:ENSG00000266079.4 gene_biotype:snoRNA transcript_biotype:snoRNA gene_symbol:SNORA59B description:small nucleolar RNA, H/ACA box 59B [Source:HGNC Symbol;Acc:HGNC:32658]	0	0.385049	0.248606	1.27632	0	0.679463	0.780276	0.679463	0.454106	0.436498	0.0828688	0	0.143533	0	0.20774	0.128293	not-methylated
ensembl	ENST00000578360.1 ncrna chromosome:GRCh38:CHR_HSCHR6_MHC_MCF_CTG1:31612723:31612798:-1 gene:ENSG00000263625.1 gene_biotype:snoRNA transcript_biotype:snoRNA gene_symbol:SNORD117 description:small nucleolar RNA, C/D box 117 [Source:HGNC Symbol;Acc:HGNC:32742]	0.624737	3.06013	1.30518	3.33027	0.582511	4.14366	3.51135	3.33027	0.564008	0.400512	0.837477	0.624737	0.405595	0.0626039	0.259592	0.211277	partially-methylated
ensembl	ENST00000578492.5 ncrna chromosome:GRCh38:17:64749663:64781626:-1 gene:ENSG00000215769.8 gene_biotype:processed_transcript transcript_biotype:processed_transcript gene_symbol:ARHGAP27P1-BPTFP1-KPNA2P3 description:ARHGAP27P1-BPTFP1-KPNA2P3 readthrough, transcribed pseudogene [Source:HGNC Symbol;Acc:HGNC:52873]	9.75659	0.41257	10.8266	0.484015	3.49507	0.306016	0.400867	0.41257	0.0895749	0.105924	8.02609	9.75659	3.96028	1.58639	16.224	19.2297	methylated
ensembl	ENST00000578585.1 ncrna chromosome:GRCh38:17:20788071:20789584:1 gene:ENSG00000264215.1 gene_biotype:lincRNA transcript_biotype:lincRNA gene_symbol:AC126365.1	16.8263	0.506644	24.612	0.710763	16.3103	0.687956	0.635121	0.687956	0.111847	0.0338137	19.2495	16.8263	4.65122	0.764925	26.3216	21.4812	methylated
ensembl	ENST00000578757.5 ncrna chromosome:GRCh38:17:16439038:16441209:1 gene:ENSG00000175061.17 gene_biotype:processed_transcript transcript_biotype:retained_intron gene_symbol:LRRC75A-AS1 description:LRRC75A antisense RNA 1 [Source:HGNC Symbol;Acc:HGNC:28619]	19.1852	28.5606	26.7478	25.3073	17.6713	32.4399	28.7693	28.5606	3.57089	4.82329	21.2014	19.1852	4.86257	2.24457	0.737859	0.672884	partially-methylated
ensembl	ENST00000578807.1 ncrna chromosome:GRCh38:CHR_HSCHR6_MHC_APD_CTG1:31902285:31902347:1 gene:ENSG00000263864.1 gene_biotype:snoRNA transcript_biotype:snoRNA gene_symbol:SNORD48 description:small nucleolar RNA, C/D box 48 [Source:HGNC Symbol;Acc:HGNC:10188]	1.44939	11.9735	1.93913	24.5053	0.466009	26.764	21.0809	24.5053	7.96772	3.34884	1.28484	1.44939	0.750219	0.726089	0.0653816	0.0629698	not-methylated
ensembl	ENST00000578877.2 ncrna chromosome:GRCh38:CHR_HSCHR6_MHC_MANN_CTG1:33353481:33353576:1 gene:ENSG00000265159.2 gene_biotype:misc_RNA transcript_biotype:misc_RNA gene_symbol:Y_RNA description:Y RNA [Source:RFAM;Acc:RF00019]	1.94306	36.1345	6.51031	35.8562	3.78135	32.4166	34.8024	35.8562	2.07088	0.412657	4.07824	3.78135	2.29805	2.72545	0.119712	0.107947	not-methylated
ensembl	ENST00000579003.1 ncrna chromosome:GRCh38:17:58330884:58332508:-1 gene:ENSG00000265206.5 gene_biotype:antisense transcript_biotype:antisense gene_symbol:AC004687.1	0	1.64153	0.745819	1.60495	0	1.42687	1.55778	1.60495	0.114837	0.0542284	0.248606	0	0.430599	0	0.210285	0.0586528	not-methylated
ensembl	ENST00000579069.1 ncrna chromosome:GRCh38:CHR_HSCHR6_MHC_QBL_CTG1:31827320:31827386:1 gene:ENSG00000265156.1 gene_biotype:snoRNA transcript_biotype:snoRNA gene_symbol:SNORD52 description:small nucleolar RNA, C/D box 52 [Source:HGNC Symbol;Acc:HGNC:10202]	0.749685	66.6115	8.35318	75.3088	1.39803	76.7657	72.8953	75.3088	5.49051	2.16002	3.5003	1.39803	4.2152	0.961233	0.0493223	0.0198654	not-methylated
ensembl	ENST00000579126.5 ncrna chromosome:GRCh38:18:9102736:9182524:1 gene:ENSG00000265257.5 gene_biotype:processed_transcript transcript_biotype:processed_transcript gene_symbol:AP005263.1	6.74716	0.0607972	7.45819	0.114639	0.582511	0.152879	0.109439	0.114639	0.0462607	0.0566945	4.92929	6.74716	3.78117	1.05418	24.0132	31.9008	methylated
ensembl	ENST00000579171.1 ncrna chromosome:GRCh38:CHR_HSCHR6_MHC_DBB_CTG1:31523278:31523355:-1 gene:ENSG00000264591.1 gene_biotype:snoRNA transcript_biotype:snoRNA gene_symbol:SNORD84 description:small nucleolar RNA, C/D box 84 [Source:HGNC Symbol;Acc:HGNC:32743]	0.807696	11.1377	0.705865	6.95819	0.395276	9.88027	9.32537	9.88027	2.14428	1.8642	0.636279	0.705865	0.214835	0.150975	0.0781167	0.0807458	not-methylated
ensembl	ENST00000579412.1 ncrna chromosome:GRCh38:CHR_HSCHR6_MHC_MANN_CTG1:31575852:31575927:-1 gene:ENSG00000265116.1 gene_biotype:snoRNA transcript_biotype:snoRNA gene_symbol:SNORD117 description:small nucleolar RNA, C/D box 117 [Source:HGNC Symbol;Acc:HGNC:32742]	0.624737	3.06013	1.30518	3.33027	0.582511	4.14366	3.51135	3.33027	0.564008	0.400512	0.837477	0.624737	0.405595	0.0626039	0.259592	0.211277	partially-methylated
ensembl	ENST00000579553.1 ncrna chromosome:GRCh38:10:23393405:23393467:1 gene:ENSG00000264574.1 gene_biotype:miRNA transcript_biotype:miRNA gene_symbol:MIR1254-2 description:microRNA 1254-2 [Source:HGNC Symbol;Acc:HGNC:41770]	0	0.633305	0	0.401725	0	0.369458	0.468163	0.401725	0.143924	0.0478393	0	0	0	0	0.176006	0.199312	not-methylated
ensembl	ENST00000579625.2 ncrna chromosome:GRCh38:CHR_HSCHR6_MHC_COX_CTG1:33121225:33121320:1 gene:ENSG00000266781.2 gene_biotype:misc_RNA transcript_biotype:misc_RNA gene_symbol:Y_RNA description:Y RNA [Source:RFAM;Acc:RF00019]	1.94306	36.1345	6.51031	35.8562	3.78135	32.4166	34.8024	35.8562	2.07088	0.412657	4.07824	3.78135	2.29805	2.72545	0.119712	0.107947	not-methylated
ensembl	ENST00000579700.1 ncrna chromosome:GRCh38:7:76981102:77043775:1 gene:ENSG00000265479.6 gene_biotype:processed_transcript transcript_biotype:processed_transcript gene_symbol:DTX2P1-UPK3BP1-PMS2P11 description:DTX2P1-UPK3BP1-PMS2P11 readthrough, transcribed pseudogene [Source:HGNC Symbol;Acc:HGNC:42360]	3.33193	0.0641749	3.9777	0.0840688	7.57265	0.101919	0.0833877	0.0840688	0.0188815	0.0264654	4.96076	3.9777	2.28489	0.957421	27.596	22.1532	methylated
ensembl	ENST00000579879.1 ncrna chromosome:GRCh38:5:181243312:181243379:-1 gene:ENSG00000264549.1 gene_biotype:snoRNA transcript_biotype:snoRNA gene_symbol:SNORD95 description:small nucleolar RNA, C/D box 95 [Source:HGNC Symbol;Acc:HGNC:32757]	13.7442	159.056	34.3077	157.526	8.73767	149.21	155.264	157.526	5.29826	2.26834	18.9299	13.7442	13.5508	7.42271	0.122486	0.0878297	not-methylated
ensembl	ENST00000579933.1 ncrna chromosome:GRCh38:18:5232876:5238526:-1 gene:ENSG00000265091.5 gene_biotype:lincRNA transcript_biotype:lincRNA gene_symbol:AP001496.2	2.6239	0.0354651	5.96655	0.0114639	0.582511	0.0636996	0.0368762	0.0354651	0.0261464	0.0355841	3.05765	2.6239	2.7181	3.02656	23.0694	20.1077	methylated
ensembl	ENST00000579969.1 ncrna chromosome:GRCh38:2:28927067:28927144:1 gene:ENSG00000265145.1 gene_biotype:snoRNA transcript_biotype:snoRNA gene_symbol:SNORD53 description:small nucleolar RNA, C/D box 53 [Source:HGNC Symbol;Acc:HGNC:10203]	1.24947	8.14176	0.745819	8.98771	0	7.05792	8.06247	8.14176	0.967338	1.25421	0.665098	0.745819	0.628636	0.746719	0.0937337	0.102626	not-methylated
ensembl	ENST00000580197.5 ncrna chromosome:GRCh38:18:6925478:6928572:-1 gene:ENSG00000265933.5 gene_biotype:lincRNA transcript_biotype:lincRNA gene_symbol:LINC00668 description:long intergenic non-protein coding RNA 668 [Source:HGNC Symbol;Acc:HGNC:44328]	4.83423	0.108135	4.28145	0.102314	3.11334	0.0523967	0.0876153	0.102314	0.0306388	0.00863031	4.07634	4.28145	0.878584	0.819549	22.2601	21.6567	methylated
ensembl	ENST00000580417.1 ncrna chromosome:GRCh38:CHR_HSCHR6_MHC_APD_CTG1:31603330:31603405:-1 gene:ENSG00000265849.1 gene_biotype:snoRNA transcript_biotype:snoRNA gene_symbol:SNORD117 description:small nucleolar RNA, C/D box 117 [Source:HGNC Symbol;Acc:HGNC:32742]	0.624737	3.06013	1.30518	3.33027	0.582511	4.14366	3.51135	3.33027	0.564008	0.400512	0.837477	0.624737	0.405595	0.0626039	0.259592	0.211277	partially-methylated
ensembl	ENST00000580533.1 ncrna chromosome:GRCh38:17:19189665:19190245:-1 gene:ENSG00000264940.4 gene_biotype:snoRNA transcript_biotype:snoRNA gene_symbol:SNORD3C description:small nucleolar RNA, C/D box 3C [Source:HGNC Symbol;Acc:HGNC:33191]	93.4661	17.9707	93.6741	20.697	114.383	25.5112	21.393	20.697	3.81813	4.04195	100.508	93.6741	12.0165	0.308455	4.68096	4.50903	methylated
ensembl	ENST00000580739.1 ncrna chromosome:GRCh38:CHR_HSCHR6_MHC_COX_CTG1:31528550:31528627:-1 gene:ENSG00000265607.1 gene_biotype:snoRNA transcript_biotype:snoRNA gene_symbol:SNORD84 description:small nucleolar RNA, C/D box 84 [Source:HGNC Symbol;Acc:HGNC:32743]	0.807696	11.1377	0.705865	6.95819	0.395276	9.88027	9.32537	9.88027	2.14428	1.8642	0.636279	0.705865	0.214835	0.150975	0.0781167	0.0807458	not-methylated
ensembl	ENST00000580862.1 ncrna chromosome:GRCh38:5:134928039:134928112:1 gene:ENSG00000263963.1 gene_biotype:miRNA transcript_biotype:miRNA gene_symbol:MIR4461 description:microRNA 4461 [Source:HGNC Symbol;Acc:HGNC:41656]	0	2.23936	0.745819	2.45328	5.82511	2.14031	2.27765	2.23936	0.15996	0.146862	2.19031	0.745819	3.16984	1.10575	0.963266	0.361559	partially-methylated
ensembl	ENST00000580972.1 ncrna chromosome:GRCh38:2:121530881:121531007:1 gene:ENSG00000264229.1 gene_biotype:snRNA transcript_biotype:snRNA gene_symbol:RNU4ATAC description:RNA, U4atac small nuclear (U12-dependent splicing) [Source:HGNC Symbol;Acc:HGNC:34016]	36.7345	1.89924	14.5435	3.50414	16.3103	2.55818	2.65385	2.55818	0.806716	0.976943	22.5294	16.3103	12.3337	2.61952	8.21738	6.17352	methylated
ensembl	ENST00000581157.2 ncrna chromosome:GRCh38:X:39786524:39786823:-1 gene:ENSG00000264618.2 gene_biotype:misc_RNA transcript_biotype:misc_RNA gene_symbol:RN7SL732P description:RNA, 7SL, cytoplasmic 732, pseudogene [Source:HGNC Symbol;Acc:HGNC:46748]	3.00641	0.12354	2.11444	0.141953	3.31607	0.109318	0.124937	0.12354	0.0163626	0.0210857	2.81231	3.00641	0.623887	0.459104	12.9472	13.8965	methylated
ensembl	ENST00000581170.5 ncrna chromosome:GRCh38:18:5232876:5238526:-1 gene:ENSG00000265091.5 gene_biotype:lincRNA transcript_biotype:lincRNA gene_symbol:AP001496.2	2.6239	0.0354651	5.96655	0.0114639	0.582511	0.0382198	0.0283829	0.0354651	0.0147169	0.00408416	3.05765	2.6239	2.7181	3.02656	24.5956	20.1077	methylated
ensembl	ENST00000581392.2 ncrna chromosome:GRCh38:13:45002150:45002447:1 gene:ENSG00000265802.2 gene_biotype:misc_RNA transcript_biotype:misc_RNA gene_symbol:RN7SL49P description:RNA, 7SL, cytoplasmic 49, pseudogene [Source:HGNC Symbol;Acc:HGNC:46065]	4.4954	0.103388	5.91247	0.144636	7.22806	0.130381	0.126135	0.130381	0.0209492	0.0211343	5.87864	5.91247	1.36664	1.95049	26.4383	26.0979	methylated
ensembl	ENST00000581427.1 ncrna chromosome:GRCh38:CHR_HSCHR6_MHC_DBB_CTG1:31518553:31518628:-1 gene:ENSG00000266419.1 gene_biotype:snoRNA transcript_biotype:snoRNA gene_symbol:SNORD117 description:small nucleolar RNA, C/D box 117 [Source:HGNC Symbol;Acc:HGNC:32742]	0.624737	3.06013	1.30518	3.33027	0.582511	4.14366	3.51135	3.33027	0.564008	0.400512	0.837477	0.624737	0.405595	0.0626039	0.259592	0.211277	partially-methylated
ensembl	ENST00000581458.2 ncrna chromosome:GRCh38:9:9442060:9442380:1 gene:ENSG00000265735.2 gene_biotype:misc_RNA transcript_biotype:misc_RNA gene_symbol:RN7SL5P description:RNA, 7SL, cytoplasmic 5, pseudogene [Source:HGNC Symbol;Acc:HGNC:10040]	26.991	0.797879	34.5817	0.833726	29.1029	0.711991	0.781199	0.797879	0.062558	0.0531459	30.2252	29.1029	3.91786	3.1312	34.4136	32.5243	methylated
ensembl	ENST00000581525.1 ncrna chromosome:GRCh38:1:44775864:44775943:1 gene:ENSG00000264294.1 gene_biotype:snoRNA transcript_biotype:snoRNA gene_symbol:SNORD55 description:small nucleolar RNA, C/D box 55 [Source:HGNC Symbol;Acc:HGNC:10205]	9.24611	7.92391	17.1538	6.76371	17.4753	8.20451	7.63071	7.92391	0.763838	0.416027	14.6251	17.1538	4.66111	0.476652	1.90475	2.1503	partially-methylated
ensembl	ENST00000581549.1 ncrna chromosome:GRCh38:17:72598041:72640472:-1 gene:ENSG00000227036.6 gene_biotype:lincRNA transcript_biotype:lincRNA gene_symbol:LINC00511 description:long intergenic non-protein coding RNA 511 [Source:HGNC Symbol;Acc:HGNC:43564]	2.74884	0.14186	4.47492	0.137567	0.582511	0.127399	0.135609	0.137567	0.00742669	0.00636506	2.60209	2.74884	1.95035	2.55908	11.4685	11.9917	methylated
ensembl	ENST00000581604.1 ncrna chromosome:GRCh38:CHR_HSCHR6_MHC_SSTO_CTG1:31531850:31531927:-1 gene:ENSG00000263442.1 gene_biotype:snoRNA transcript_biotype:snoRNA gene_symbol:SNORD84 description:small nucleolar RNA, C/D box 84 [Source:HGNC Symbol;Acc:HGNC:32743]	0.807696	11.1377	0.705865	6.95819	0.395276	9.88027	9.32537	9.88027	2.14428	1.8642	0.636279	0.705865	0.214835	0.150975	0.0781167	0.0807458	not-methylated
ensembl	ENST00000581621.1 ncrna chromosome:GRCh38:17:7572826:7582024:1 gene:ENSG00000264772.6 gene_biotype:processed_transcript transcript_biotype:processed_transcript gene_symbol:AC016876.2	78.3115	4.72398	78.9382	5.14042	66.3266	5.41008	5.09149	5.14042	0.345657	0.399792	74.5254	78.3115	7.10732	0.929137	14.3746	14.9628	methylated
ensembl	ENST00000581816.1 ncrna chromosome:GRCh38:13:91347942:91352096:1 gene:ENSG00000215417.12 gene_biotype:processed_transcript transcript_biotype:lincRNA gene_symbol:MIR17HG description:miR-17-92a-1 cluster host gene [Source:HGNC Symbol;Acc:HGNC:23564]	1.49937	1.94045	2.23746	2.04058	1.45628	1.63071	1.87058	1.94045	0.213679	0.148457	1.73104	1.49937	0.439104	0.0638862	0.929187	0.783833	partially-methylated
ensembl	ENST00000581913.5 ncrna chromosome:GRCh38:17:16439063:16441861:1 gene:ENSG00000175061.17 gene_biotype:processed_transcript transcript_biotype:antisense gene_symbol:LRRC75A-AS1 description:LRRC75A antisense RNA 1 [Source:HGNC Symbol;Acc:HGNC:28619]	2.26681	2.07745	8.20128	3.52284	2.01898	3.66143	3.08724	3.52284	0.877242	0.205475	4.16236	2.26681	3.50001	0.367431	1.33732	0.653303	partially-methylated
ensembl	ENST00000582141.5 ncrna chromosome:GRCh38:13:91347820:91352402:1 gene:ENSG00000215417.12 gene_biotype:processed_transcript transcript_biotype:retained_intron gene_symbol:MIR17HG description:miR-17-92a-1 cluster host gene [Source:HGNC Symbol;Acc:HGNC:23564]	1.99916	1.96071	2.23746	2.07497	1.45628	1.66893	1.90154	1.96071	0.209388	0.1694	1.89763	1.99916	0.400364	0.353302	0.998049	1.01866	partially-methylated
ensembl	ENST00000582289.1 ncrna chromosome:GRCh38:CHR_HSCHR6_MHC_MCF_CTG1:31617447:31617524:-1 gene:ENSG00000266755.1 gene_biotype:snoRNA transcript_biotype:snoRNA gene_symbol:SNORD84 description:small nucleolar RNA, C/D box 84 [Source:HGNC Symbol;Acc:HGNC:32743]	0.807696	11.1377	0.705865	6.95819	0.395276	9.88027	9.32537	9.88027	2.14428	1.8642	0.636279	0.705865	0.214835	0.150975	0.0781167	0.0807458	not-methylated
ensembl	ENST00000582400.1 ncrna chromosome:GRCh38:CHR_HSCHR6_MHC_DBB_CTG1:31817449:31817511:1 gene:ENSG00000264086.1 gene_biotype:snoRNA transcript_biotype:snoRNA gene_symbol:SNORD48 description:small nucleolar RNA, C/D box 48 [Source:HGNC Symbol;Acc:HGNC:10188]	1.44939	11.9735	1.93913	24.5053	0.466009	26.764	21.0809	24.5053	7.96772	3.34884	1.28484	1.44939	0.750219	0.726089	0.0653816	0.0629698	not-methylated
ensembl	ENST00000582411.1 ncrna chromosome:GRCh38:CHR_HSCHR6_MHC_MANN_CTG1:31580561:31580638:-1 gene:ENSG00000265325.1 gene_biotype:snoRNA transcript_biotype:snoRNA gene_symbol:SNORD84 description:small nucleolar RNA, C/D box 84 [Source:HGNC Symbol;Acc:HGNC:32743]	0.807696	11.1377	0.705865	6.95819	0.395276	9.88027	9.32537	9.88027	2.14428	1.8642	0.636279	0.705865	0.214835	0.150975	0.0781167	0.0807458	not-methylated
ensembl	ENST00000582522.2 ncrna chromosome:GRCh38:3:153199700:153200017:-1 gene:ENSG00000265813.2 gene_biotype:misc_RNA transcript_biotype:misc_RNA gene_symbol:RN7SL300P description:RNA, 7SL, cytoplasmic 300, pseudogene [Source:HGNC Symbol;Acc:HGNC:46316]	1.93149	0.0780698	2.12121	0.0935331	3.01463	0.0770706	0.0828912	0.0780698	0.0092297	0.00148133	2.35578	2.12121	0.578414	0.281274	13.4275	12.4738	methylated
ensembl	ENST00000582702.1 ncrna chromosome:GRCh38:CHR_HSCHR6_MHC_SSTO_CTG1:31527123:31527198:-1 gene:ENSG00000263358.1 gene_biotype:snoRNA transcript_biotype:snoRNA gene_symbol:SNORD117 description:small nucleolar RNA, C/D box 117 [Source:HGNC Symbol;Acc:HGNC:32742]	0.624737	3.06013	1.30518	3.33027	0.582511	4.14366	3.51135	3.33027	0.564008	0.400512	0.837477	0.624737	0.405595	0.0626039	0.259592	0.211277	partially-methylated
ensembl	ENST00000582902.1 ncrna chromosome:GRCh38:CHR_HSCHR6_MHC_DBB_CTG1:31819261:31819327:1 gene:ENSG00000265707.1 gene_biotype:snoRNA transcript_biotype:snoRNA gene_symbol:SNORD52 description:small nucleolar RNA, C/D box 52 [Source:HGNC Symbol;Acc:HGNC:10202]	0.749685	66.6115	8.35318	75.3088	1.39803	76.7657	72.8953	75.3088	5.49051	2.16002	3.5003	1.39803	4.2152	0.961233	0.0493223	0.0198654	not-methylated
ensembl	ENST00000582911.5 ncrna chromosome:GRCh38:17:16439020:16442012:1 gene:ENSG00000175061.17 gene_biotype:processed_transcript transcript_biotype:antisense gene_symbol:LRRC75A-AS1 description:LRRC75A antisense RNA 1 [Source:HGNC Symbol;Acc:HGNC:28619]	2.24254	0.0447	7.87414	0.126478	1.93955	0.0877016	0.0862932	0.0877016	0.0409072	0.0574901	4.01874	2.24254	3.34231	0.449212	22.1089	12.4801	methylated
ensembl	ENST00000582965.1 ncrna chromosome:GRCh38:17:64145970:64146476:1 gene:ENSG00000266402.3 gene_biotype:lincRNA transcript_biotype:lincRNA gene_symbol:SNHG25 description:small nucleolar RNA host gene 25 [Source:HGNC Symbol;Acc:HGNC:51534]	9.99579	0.886626	24.612	0.76044	12.9123	0.904535	0.850534	0.886626	0.0785355	0.026551	15.8401	12.9123	7.73546	4.32406	16.7696	13.1887	methylated
ensembl	ENST00000583032.1 ncrna chromosome:GRCh38:CHR_HSCHR6_MHC_QBL_CTG1:31825510:31825572:1 gene:ENSG00000265732.1 gene_biotype:snoRNA transcript_biotype:snoRNA gene_symbol:SNORD48 description:small nucleolar RNA, C/D box 48 [Source:HGNC Symbol;Acc:HGNC:10188]	1.44939	11.9735	1.93913	24.5053	0.466009	26.764	21.0809	24.5053	7.96772	3.34884	1.28484	1.44939	0.750219	0.726089	0.0653816	0.0629698	not-methylated
ensembl	ENST00000583420.1 ncrna chromosome:GRCh38:CHR_HSCHR6_MHC_COX_CTG1:31523826:31523901:-1 gene:ENSG00000263359.1 gene_biotype:snoRNA transcript_biotype:snoRNA gene_symbol:SNORD117 description:small nucleolar RNA, C/D box 117 [Source:HGNC Symbol;Acc:HGNC:32742]	0.624737	3.06013	1.30518	3.33027	0.582511	4.14366	3.51135	3.33027	0.564008	0.400512	0.837477	0.624737	0.405595	0.0626039	0.259592	0.211277	partially-methylated
ensembl	ENST00000583430.1 ncrna chromosome:GRCh38:CHR_HSCHR6_MHC_QBL_CTG1:31531364:31531441:-1 gene:ENSG00000266646.1 gene_biotype:snoRNA transcript_biotype:snoRNA gene_symbol:SNORD84 description:small nucleolar RNA, C/D box 84 [Source:HGNC Symbol;Acc:HGNC:32743]	0.807696	11.1377	0.705865	6.95819	0.395276	9.88027	9.32537	9.88027	2.14428	1.8642	0.636279	0.705865	0.214835	0.150975	0.0781167	0.0807458	not-methylated
ensembl	ENST00000583516.1 ncrna chromosome:GRCh38:3:54632122:54639857:-1 gene:ENSG00000265992.1 gene_biotype:sense_intronic transcript_biotype:sense_intronic gene_symbol:ESRG description:embryonic stem cell related (non-protein coding) [Source:HGNC Symbol;Acc:HGNC:39079]	0.563075	0.739176	0.186455	0.632805	0.233005	0.543756	0.638579	0.632805	0.0978382	0.132024	0.327511	0.233005	0.205327	0.0690146	0.578829	0.454424	partially-methylated
ensembl	ENST00000583541.1 ncrna chromosome:GRCh38:CHR_HSCHR6_MHC_COX_CTG1:31824440:31824506:1 gene:ENSG00000263362.1 gene_biotype:snoRNA transcript_biotype:snoRNA gene_symbol:SNORD52 description:small nucleolar RNA, C/D box 52 [Source:HGNC Symbol;Acc:HGNC:10202]	0.749685	66.6115	8.35318	75.3088	1.39803	76.7657	72.8953	75.3088	5.49051	2.16002	3.5003	1.39803	4.2152	0.961233	0.0493223	0.0198654	not-methylated
ensembl	ENST00000583619.1 ncrna chromosome:GRCh38:CHR_HSCHR6_MHC_APD_CTG1:31904099:31904165:1 gene:ENSG00000266300.1 gene_biotype:snoRNA transcript_biotype:snoRNA gene_symbol:SNORD52 description:small nucleolar RNA, C/D box 52 [Source:HGNC Symbol;Acc:HGNC:10202]	0.749685	66.6115	8.35318	75.3088	1.39803	76.7657	72.8953	75.3088	5.49051	2.16002	3.5003	1.39803	4.2152	0.961233	0.0493223	0.0198654	not-methylated
ensembl	ENST00000583861.1 ncrna chromosome:GRCh38:22:39319050:39319113:-1 gene:ENSG00000263764.1 gene_biotype:snoRNA transcript_biotype:snoRNA gene_symbol:SNORD43 description:small nucleolar RNA, C/D box 43 [Source:HGNC Symbol;Acc:HGNC:10182]	119.7	222.71	211.067	703.541	97.8619	410.71	445.654	410.71	242.312	278.728	142.876	119.7	60.0558	32.3766	0.320751	0.291618	partially-methylated
ensembl	ENST00000584058.2 ncrna chromosome:GRCh38:3:15738515:15738809:1 gene:ENSG00000263740.2 gene_biotype:misc_RNA transcript_biotype:misc_RNA gene_symbol:RN7SL4P description:RNA, 7SL, cytoplasmic 4, pseudogene [Source:HGNC Symbol;Acc:HGNC:10039]	16.2693	0.471492	22.3572	0.437918	15.1873	0.374343	0.427918	0.437918	0.0493404	0.0497774	17.9379	16.2693	3.86527	1.60415	34.1681	30.4308	methylated
ensembl	ENST00000584275.1 ncrna chromosome:GRCh38:6:31541101:31541178:-1 gene:ENSG00000265236.1 gene_biotype:snoRNA transcript_biotype:snoRNA gene_symbol:SNORD84 description:small nucleolar RNA, C/D box 84 [Source:HGNC Symbol;Acc:HGNC:32743]	0.807696	11.1377	0.705865	6.95819	0.395276	9.88027	9.32537	9.88027	2.14428	1.8642	0.636279	0.705865	0.214835	0.150975	0.0781167	0.0807458	not-methylated
ensembl	ENST00000584302.1 ncrna chromosome:GRCh38:3:186787612:186787749:1 gene:ENSG00000263776.1 gene_biotype:snoRNA transcript_biotype:snoRNA gene_symbol:SNORA4 description:small nucleolar RNA, H/ACA box 4 [Source:HGNC Symbol;Acc:HGNC:32587]	4.49811	0.314119	2.23746	0.229278	2.91256	0.127399	0.223599	0.229278	0.0934894	0.125785	3.21604	2.91256	1.16048	1.0009	10.2474	9.14897	methylated
ensembl	ENST00000584923.1 ncrna chromosome:GRCh38:17:19188016:19188714:1 gene:ENSG00000263934.4 gene_biotype:snoRNA transcript_biotype:snoRNA gene_symbol:SNORD3A description:small nucleolar RNA, C/D box 3A [Source:HGNC Symbol;Acc:HGNC:33189]	97.434	19.0591	98.455	21.5866	117.68	27.0105	22.5521	21.5866	4.06265	3.74719	104.523	98.455	11.4056	1.51383	4.61869	4.54452	methylated
ensembl	ENST00000584949.1 ncrna chromosome:GRCh38:CHR_HSCHR6_MHC_QBL_CTG1:31526642:31526717:-1 gene:ENSG00000266295.1 gene_biotype:snoRNA transcript_biotype:snoRNA gene_symbol:SNORD117 description:small nucleolar RNA, C/D box 117 [Source:HGNC Symbol;Acc:HGNC:32742]	0.624737	3.06013	1.30518	3.33027	0.582511	4.14366	3.51135	3.33027	0.564008	0.400512	0.837477	0.624737	0.405595	0.0626039	0.259592	0.211277	partially-methylated
ensembl	ENST00000585065.1 ncrna chromosome:GRCh38:17:57989044:57994850:-1 gene:ENSG00000264112.1 gene_biotype:lincRNA transcript_biotype:lincRNA gene_symbol:AC015813.1	2.23149	0.0897883	3.14484	0.0772548	2.0985	0.0864706	0.0845046	0.0864706	0.00649396	0.00491884	2.49161	2.23149	0.569608	0.197182	14.0463	12.5033	methylated
ensembl	ENST00000585078.1 ncrna chromosome:GRCh38:2:28913664:28913748:1 gene:ENSG00000264994.1 gene_biotype:snoRNA transcript_biotype:snoRNA gene_symbol:SNORD92 description:small nucleolar RNA, C/D box 92 [Source:HGNC Symbol;Acc:HGNC:32754]	5.24779	17.3475	14.1706	29.2101	9.90269	26.55	24.3692	26.55	6.22473	3.94381	9.77368	9.90269	4.46279	6.32755	0.403515	0.375335	partially-methylated
ensembl	ENST00000585237.2 ncrna chromosome:GRCh38:3:33103008:33103306:1 gene:ENSG00000275090.1 gene_biotype:misc_RNA transcript_biotype:misc_RNA gene_symbol:RN7SL296P description:RNA, 7SL, cytoplasmic 296, pseudogene [Source:HGNC Symbol;Acc:HGNC:46312]	4.12644	0.114763	5.62085	0.163	5.44408	0.112914	0.130226	0.114763	0.0283988	0.00274122	5.06379	5.44408	0.816568	0.262081	22.4292	25.8149	methylated
ensembl	ENST00000586231.1 ncrna chromosome:GRCh38:17:43385863:43389199:-1 gene:ENSG00000188825.13 gene_biotype:lincRNA transcript_biotype:lincRNA gene_symbol:LINC00910 description:long intergenic non-protein coding RNA 910 [Source:HGNC Symbol;Acc:HGNC:44361]	17.1986	1.14062	19.6392	1.62148	17.854	1.62552	1.46254	1.62148	0.278799	0.00597956	18.2306	17.854	1.26314	0.971619	11.7313	10.4293	methylated
ensembl	ENST00000587743.1 ncrna chromosome:GRCh38:17:76557769:76560433:1 gene:ENSG00000163597.14 gene_biotype:processed_transcript transcript_biotype:retained_intron gene_symbol:SNHG16 description:small nucleolar RNA host gene 16 [Source:HGNC Symbol;Acc:HGNC:44352]	4.3185	10.3424	6.56907	15.8339	12.7118	12.962	13.0461	12.962	2.74669	3.8838	7.86647	6.56907	4.34446	3.33669	0.605994	0.51057	partially-methylated
ensembl	ENST00000589379.1 ncrna chromosome:GRCh38:19:10285801:10289019:-1 gene:ENSG00000267607.1 gene_biotype:antisense transcript_biotype:antisense gene_symbol:AC011511.5	0.144247	0.176619	0.833653	0.463995	0.100035	0.4991	0.379905	0.463995	0.176923	0.0520467	0.359311	0.144247	0.411386	0.0655485	0.957088	0.433065	partially-methylated
ensembl	ENST00000589496.2 ncrna chromosome:GRCh38:2:60925909:60931610:1 gene:ENSG00000267520.2 gene_biotype:3prime_overlapping_ncRNA transcript_biotype:3prime_overlapping_ncRNA gene_symbol:AC010733.2	8.39091	0.311401	7.92721	0.42542	6.77226	0.327448	0.354757	0.327448	0.0617205	0.0237918	7.6968	7.92721	0.833561	0.68748	17.145	18.7794	methylated
ensembl	ENST00000591956.1 ncrna chromosome:GRCh38:17:76557766:76561751:1 gene:ENSG00000163597.14 gene_biotype:processed_transcript transcript_biotype:lincRNA gene_symbol:SNHG16 description:small nucleolar RNA host gene 16 [Source:HGNC Symbol;Acc:HGNC:44352]	3.99832	7.63787	2.11315	9.61605	0.776682	8.36285	8.53892	8.36285	1.00077	1.07486	2.29605	2.11315	1.61859	1.98145	0.277355	0.261514	partially-methylated
ensembl	ENST00000592347.5 ncrna chromosome:GRCh38:19:28435388:28727680:-1 gene:ENSG00000283403.1 gene_biotype:processed_transcript transcript_biotype:processed_transcript gene_symbol:AC005394.2	0	0.492761	0	0.300558	0	0.65735	0.483556	0.492761	0.178574	0.24402	0	0	0	0	0.171363	0.168702	not-methylated
ensembl	ENST00000593427.1 ncrna chromosome:GRCh38:19:57304305:57308562:1 gene:ENSG00000268205.1 gene_biotype:lincRNA transcript_biotype:lincRNA gene_symbol:AC005261.2	6.02936	0.324894	4.04701	0.423076	1.54626	0.372177	0.373382	0.372177	0.0491024	0.0701021	3.87421	4.04701	2.24654	2.93903	8.39535	8.78275	methylated
ensembl	ENST00000596663.5 ncrna chromosome:GRCh38:2:56173534:56184908:-1 gene:ENSG00000233251.7 gene_biotype:antisense transcript_biotype:antisense gene_symbol:AC007743.1	7.32084	0.192286	4.08331	0.238861	1.71714	0.176441	0.202529	0.192286	0.0324462	0.0234921	4.37376	4.08331	2.81312	3.50808	14.7879	14.3124	methylated
ensembl	ENST00000597346.1 ncrna chromosome:GRCh38:11:2608328:2699994:-1 gene:ENSG00000269821.1 gene_biotype:antisense transcript_biotype:antisense gene_symbol:KCNQ1OT1 description:KCNQ1 opposite strand/antisense transcript 1 (non-protein coding) [Source:HGNC Symbol;Acc:HGNC:6295]	18.1786	0.925649	14.1789	0.939289	14.0478	1.14927	1.00474	0.939289	0.125356	0.020223	15.4684	14.1789	2.34799	0.194357	14.0924	13.7391	methylated
ensembl	ENST00000598846.1 ncrna chromosome:GRCh38:1:1702736:1737688:-1 gene:ENSG00000268575.1 gene_biotype:processed_transcript transcript_biotype:processed_transcript gene_symbol:AL031282.2	5.80216	0.560054	6.93376	0.459626	1.11074	0.483182	0.500954	0.483182	0.0525197	0.0349249	4.61555	5.80216	3.08754	1.67772	7.84678	10.1206	methylated
ensembl	ENST00000598917.6 ncrna chromosome:GRCh38:1:160670778:160686692:1 gene:ENSG00000228863.8 gene_biotype:antisense transcript_biotype:antisense gene_symbol:AL121985.1	7.74674	0.0648053	0.745819	0.060595	6.40763	0.0828095	0.0694033	0.0648053	0.0117995	0.00624215	4.96673	6.40763	3.71623	1.98537	29.9093	39.4868	methylated
ensembl	ENST00000602301.1 ncrna chromosome:GRCh38:5:136080471:136080597:-1 gene:ENSG00000270123.3 gene_biotype:vaultRNA transcript_biotype:vaultRNA gene_symbol:VTRNA2-1 description:vault RNA 2-1 [Source:HGNC Symbol;Acc:HGNC:37054]	0.049979	0.925469	0.621516	0.748976	1.16502	0.726176	0.800207	0.748976	0.109077	0.0338037	0.612173	0.621516	0.557581	0.805803	0.791121	0.849866	partially-methylated
ensembl	ENST00000602361.1 ncrna chromosome:GRCh38:9:35657751:35658018:-1 gene:ENSG00000269900.3 gene_biotype:lincRNA transcript_biotype:lincRNA gene_symbol:RMRP description:RNA component of mitochondrial RNA processing endoribonuclease [Source:HGNC Symbol;Acc:HGNC:10031]	95.3349	133.141	127.038	143.058	87.3767	181.807	152.669	143.058	25.7172	14.7035	103.25	95.3349	20.9818	11.7988	0.676511	0.666639	partially-methylated
ensembl	ENST00000602385.1 ncrna chromosome:GRCh38:3:169764520:169765060:-1 gene:ENSG00000270141.3 gene_biotype:lincRNA transcript_biotype:lincRNA gene_symbol:TERC description:telomerase RNA component [Source:HGNC Symbol;Acc:HGNC:11727]	1.12453	0.785298	1.11873	1.08907	0.291256	0.764396	0.879589	0.785298	0.181719	0.0309894	0.844837	1.11873	0.479424	0.00859591	0.964524	1.37663	partially-methylated
ensembl	ENST00000602478.1 ncrna chromosome:GRCh38:22:42615244:42615907:1 gene:ENSG00000270022.3 gene_biotype:lincRNA transcript_biotype:lincRNA gene_symbol:Z93241.1	3.91502	5.13061	5.22074	6.26312	5.14552	8.21301	6.53558	6.26312	1.55916	1.67906	4.76042	5.14552	0.733107	0.111518	0.732479	0.824362	partially-methylated
ensembl	ENST00000602573.1 ncrna chromosome:GRCh38:4:118279060:118279821:1 gene:ENSG00000269893.6 gene_biotype:lincRNA transcript_biotype:lincRNA gene_symbol:SNHG8 description:small nucleolar RNA host gene 8 [Source:HGNC Symbol;Acc:HGNC:33098]	17.8133	5.65651	19.5529	5.16411	18.7083	4.73713	5.18592	5.16411	0.460077	0.633047	18.6915	18.7083	0.869901	1.25216	3.55502	3.57293	partially-methylated
ensembl	ENST00000602755.1 ncrna chromosome:GRCh38:1:109100193:109100619:1 gene:ENSG00000270066.3 gene_biotype:lincRNA transcript_biotype:lincRNA gene_symbol:AL356488.2	1.99916	6.6421	3.35619	7.33691	1.45628	6.28078	6.75326	6.6421	0.536767	0.535685	2.27054	1.99916	0.978596	0.804874	0.3459	0.311351	partially-methylated
ensembl	ENST00000602813.1 ncrna chromosome:GRCh38:1:28648600:28648730:1 gene:ENSG00000270103.3 gene_biotype:lincRNA transcript_biotype:lincRNA gene_symbol:AL360012.1	4.49811	2.58135	3.35619	4.76517	4.95135	4.40801	3.91818	4.40801	1.17142	0.529518	4.26855	4.49811	0.821984	0.671973	1.0872	1.01998	partially-methylated
ensembl	ENST00000603504.1 ncrna chromosome:GRCh38:17:35889558:35889804:1 gene:ENSG00000271394.1 gene_biotype:misc_RNA transcript_biotype:misc_RNA gene_symbol:7SK description:7SK RNA [Source:RFAM;Acc:RF00100]	15.9576	0.278672	10.5524	0.219462	12.8794	0.234843	0.244325	0.234843	0.0307228	0.0228033	13.1298	12.8794	2.71129	3.45005	38.4223	38.7627	methylated
ensembl	ENST00000604411.1 ncrna chromosome:GRCh38:X:73792205:73829231:1 gene:ENSG00000270641.1 gene_biotype:lincRNA transcript_biotype:lincRNA gene_symbol:TSIX description:TSIX transcript, XIST antisense RNA [Source:HGNC Symbol;Acc:HGNC:12377]	5.12572	0.379232	3.18728	0.368284	1.85938	0.325313	0.35761	0.368284	0.0285002	0.0162313	3.39079	3.18728	1.64265	1.96875	7.62832	7.01984	methylated
ensembl	ENST00000605806.1 ncrna chromosome:GRCh38:1:145465617:145465780:-1 gene:ENSG00000270722.1 gene_biotype:snRNA transcript_biotype:snRNA gene_symbol:U1 description:U1 spliceosomal RNA [Source:RFAM;Acc:RF00003]	144.893	30.7821	102.182	94.2786	60.7055	53.7723	59.611	53.7723	32.1484	34.0854	102.593	102.182	42.0954	61.4925	1.71984	1.89859	partially-methylated
ensembl	ENST00000605886.1 ncrna chromosome:GRCh38:1:156641666:156644887:-1 gene:ENSG00000272405.1 gene_biotype:antisense transcript_biotype:antisense gene_symbol:AL365181.3	3.04882	0.143368	2.23746	0.380508	3.49507	0.28261	0.268829	0.28261	0.119169	0.145144	2.92712	3.04882	0.637577	0.661608	8.20738	8.22984	methylated
ensembl	ENST00000606190.1 ncrna chromosome:GRCh38:17:43387226:43387417:-1 gene:ENSG00000277084.1 gene_biotype:snRNA transcript_biotype:snRNA gene_symbol:RNU2-4P description:RNA, U2 small nuclear 4, pseudogene [Source:HGNC Symbol;Acc:HGNC:10154]	15.8607	0.755308	18.9035	1.23959	17.3951	1.18314	1.05935	1.18314	0.264813	0.0836954	17.3865	17.3951	1.52143	2.23642	15.083	13.6346	methylated
ensembl	ENST00000606420.1 ncrna chromosome:GRCh38:20:2655067:2655198:1 gene:ENSG00000271798.1 gene_biotype:snoRNA transcript_biotype:snoRNA gene_symbol:SNORA51 description:small nucleolar RNA, H/ACA box 51 [Source:HGNC Symbol;Acc:HGNC:32644]	3.37358	2.15661	4.10201	5.23901	2.33005	5.27433	4.22332	5.23901	1.78991	0.0523625	3.26854	3.37358	0.890638	1.07996	0.779157	0.650604	partially-methylated
ensembl	ENST00000606526.1 ncrna chromosome:GRCh38:11:17074654:17074744:-1 gene:ENSG00000272034.1 gene_biotype:snoRNA transcript_biotype:snoRNA gene_symbol:SNORD14A description:small nucleolar RNA, C/D box 14A [Source:HGNC Symbol;Acc:HGNC:10113]	4.33151	2.43189	8.94983	1.96988	0.970852	2.1212	2.17432	2.1212	0.23554	0.224338	4.75073	4.33151	4.00598	4.98251	2.13282	1.9951	partially-methylated
ensembl	ENST00000606577.1 ncrna chromosome:GRCh38:5:181241814:181241892:-1 gene:ENSG00000272296.1 gene_biotype:snoRNA transcript_biotype:snoRNA gene_symbol:SNORD96A description:small nucleolar RNA, C/D box 96A [Source:HGNC Symbol;Acc:HGNC:32758]	7.99664	37.1724	25.3579	95.2652	5.82511	67.9166	66.7847	67.9166	29.0629	40.5471	13.0599	7.99664	10.7056	3.2195	0.196754	0.119039	not-methylated
ensembl	ENST00000606623.1 ncrna chromosome:GRCh38:10:13217269:13217375:1 gene:ENSG00000272055.1 gene_biotype:snRNA transcript_biotype:snRNA gene_symbol:RNU6-6P description:RNA, U6 small nuclear 6, pseudogene [Source:HGNC Symbol;Acc:HGNC:10228]	2.10979	0.396445	1.98564	0.34399	1.66022	0.531816	0.424084	0.396445	0.0969157	0.0777709	1.91855	1.98564	0.232171	0.184076	3.85158	4.20114	partially-methylated
ensembl	ENST00000606950.1 ncrna chromosome:GRCh38:X:69672479:69672597:1 gene:ENSG00000272351.1 gene_biotype:rRNA transcript_biotype:rRNA gene_symbol:RNA5SP506 description:RNA, 5S ribosomal pseudogene 506 [Source:HGNC Symbol;Acc:HGNC:43406]	1.4952	0.0132853	8.05485	0.0474934	5.91249	0.0127399	0.0245062	0.0132853	0.0199093	0.000808603	5.15418	5.91249	3.34492	3.17626	42.2002	53.0739	methylated
ensembl	ENST00000607255.1 ncrna chromosome:GRCh38:10:109869858:109869992:1 gene:ENSG00000272160.1 gene_biotype:snRNA transcript_biotype:snRNA gene_symbol:RNU4-5P description:RNA, U4 small nuclear 5, pseudogene [Source:HGNC Symbol;Acc:HGNC:10198]	0.816323	0.599191	0	0.682485	0	0.512145	0.59794	0.599191	0.0851771	0.123493	0.272108	0	0.471304	0	0.533151	0.143023	partially-methylated
ensembl	ENST00000607313.1 ncrna chromosome:GRCh38:18:49491664:49491729:-1 gene:ENSG00000271982.1 gene_biotype:snoRNA transcript_biotype:snoRNA gene_symbol:SNORD58B description:small nucleolar RNA, C/D box 58B [Source:HGNC Symbol;Acc:HGNC:10209]	120.949	38.7025	230.085	51.9201	656.199	57.0367	49.2198	51.9201	9.46066	7.58581	335.744	230.085	282.836	161.805	6.80953	4.42493	methylated
ensembl	ENST00000607520.1 ncrna chromosome:GRCh38:15:82752884:82757208:1 gene:ENSG00000252690.3 gene_biotype:processed_transcript transcript_biotype:retained_intron gene_symbol:SCARNA15 description:small Cajal body-specific RNA 15 [Source:HGNC Symbol;Acc:HGNC:32572]	1.49149	18.8952	1.94884	20.2442	0.386118	19.4102	19.5165	19.4102	0.680752	0.763658	1.27548	1.49149	0.80344	0.678069	0.0701184	0.0815718	not-methylated
ensembl	ENST00000607707.1 ncrna chromosome:GRCh38:2:202291332:202291421:1 gene:ENSG00000271852.1 gene_biotype:snoRNA transcript_biotype:snoRNA gene_symbol:SNORD11B description:small nucleolar RNA, C/D box 11B [Source:HGNC Symbol;Acc:HGNC:33571]	1.24947	18.9586	4.47492	54.2014	0	50.3992	41.1864	50.3992	19.3435	5.63724	1.90813	1.24947	2.30902	1.85247	0.048639	0.0267227	not-methylated
ensembl	ENST00000607749.1 ncrna chromosome:GRCh38:6:136550661:136552554:1 gene:ENSG00000272189.1 gene_biotype:antisense transcript_biotype:antisense gene_symbol:AL024508.2	1.02521	4.65495	2.25087	3.69753	0.0128554	4.62225	4.32491	4.62225	0.54357	0.0484816	1.09631	1.02521	1.1207	1.50092	0.270359	0.238279	partially-methylated
ensembl	ENST00000608023.5 ncrna chromosome:GRCh38:1:207801518:207869150:-1 gene:ENSG00000203709.11 gene_biotype:lincRNA transcript_biotype:lincRNA gene_symbol:C1orf132 description:chromosome 1 open reading frame 132 [Source:HGNC Symbol;Acc:HGNC:32018]	4.02931	0.258349	2.25806	0.353553	0.613727	0.247137	0.286347	0.258349	0.0584723	0.0166226	2.30037	2.25806	1.70819	2.43789	6.21299	6.58035	methylated
ensembl	ENST00000608442.1 ncrna chromosome:GRCh38:4:7754090:7778928:1 gene:ENSG00000272620.1 gene_biotype:antisense transcript_biotype:antisense gene_symbol:AFAP1-AS1 description:AFAP1 antisense RNA 1 [Source:HGNC Symbol;Acc:HGNC:28141]	8.59162	0.655442	7.62929	0.576075	2.91256	0.497881	0.576466	0.576075	0.0787812	0.11593	6.37782	7.62929	3.03934	1.42675	9.57598	11.4326	methylated
ensembl	ENST00000608459.2 ncrna chromosome:GRCh38:17:2329016:2329237:-1 gene:ENSG00000275084.3 gene_biotype:snoRNA transcript_biotype:snoRNA gene_symbol:SNORD91B description:small nucleolar RNA, C/D box 91B [Source:HGNC Symbol;Acc:HGNC:32753]	1.24947	11.3793	2.61037	8.19479	0.291256	10.5232	10.0324	10.5232	1.64799	1.26924	1.3837	1.24947	1.16537	1.42065	0.146431	0.127031	not-methylated
ensembl	ENST00000608477.1 ncrna chromosome:GRCh38:7:128524016:128531069:-1 gene:ENSG00000273270.1 gene_biotype:lincRNA transcript_biotype:lincRNA gene_symbol:AC090114.2	3.21657	0.313315	1.6695	0.3477	1.3056	0.410992	0.357336	0.3477	0.049546	0.0509788	2.06389	1.6695	1.01469	0.539506	4.73151	3.95241	methylated
ensembl	ENST00000608694.1 ncrna chromosome:GRCh38:7:129604548:129611630:-1 gene:ENSG00000273329.1 gene_biotype:lincRNA transcript_biotype:lincRNA gene_symbol:AC078846.1	2.55851	0.0893333	3.32012	0.129643	0.376748	0.159449	0.126142	0.129643	0.0351889	0.0441912	2.08512	2.55851	1.52772	1.12917	9.66262	11.5767	methylated
ensembl	ENST00000609270.1 ncrna chromosome:GRCh38:2:131461821:131463615:-1 gene:ENSG00000273073.1 gene_biotype:lincRNA transcript_biotype:lincRNA gene_symbol:AC073869.3	2.24905	0.0202657	2.98328	0	1.74753	0	0.00675525	0	0.0117004	0	2.32662	2.24905	0.621513	0.743553	22.7307	23.4905	methylated
ensembl	ENST00000609620.2 ncrna chromosome:GRCh38:17:2330180:2330370:-1 gene:ENSG00000212163.5 gene_biotype:snoRNA transcript_biotype:snoRNA gene_symbol:SNORD91A description:small nucleolar RNA, C/D box 91A [Source:HGNC Symbol;Acc:HGNC:32752]	3.00065	16.8564	4.47568	14.7371	2.91256	18.2439	16.6125	16.8564	1.76605	2.05701	3.46296	3.00065	0.878148	0.130603	0.213192	0.18286	not-methylated
ensembl	ENST00000609879.1 ncrna chromosome:GRCh38:1:143904301:143905964:-1 gene:ENSG00000273213.1 gene_biotype:processed_transcript transcript_biotype:processed_transcript gene_symbol:AC239798.4	5.49769	1.82392	5.22074	1.44445	3.49507	1.68167	1.65001	1.68167	0.191702	0.210895	4.73783	5.22074	1.08514	0.410608	2.76445	2.98637	partially-methylated
ensembl	ENST00000610159.1 ncrna chromosome:GRCh38:4:139448443:139453776:-1 gene:ENSG00000273247.5 gene_biotype:antisense transcript_biotype:antisense gene_symbol:AC097376.2	1.71469	0.988186	0.701494	0.366571	0.377266	0.677236	0.677331	0.677236	0.310807	0.460592	0.93115	0.701494	0.697662	0.4807	1.32653	1.03121	partially-methylated
ensembl	ENST00000610481.1 ncrna chromosome:GRCh38:11:65500223:65500713:1 gene:ENSG00000251562.7 gene_biotype:lincRNA transcript_biotype:lincRNA gene_symbol:MALAT1 description:metastasis associated lung adenocarcinoma transcript 1 (non-protein coding) [Source:HGNC Symbol;Acc:HGNC:29665]	31.4868	0.288787	26.4766	0.26367	11.6502	0.318498	0.290318	0.288787	0.0274461	0.037238	23.2045	26.4766	10.3151	7.42807	59.7064	68.3577	methylated
ensembl	ENST00000610578.4 ncrna chromosome:GRCh38:1:149607344:149679523:1 gene:ENSG00000277147.4 gene_biotype:lincRNA transcript_biotype:lincRNA gene_symbol:LINC00869 description:long intergenic non-protein coding RNA 869 [Source:HGNC Symbol;Acc:HGNC:29050]	2.58929	0.0990931	2.98999	0.062061	2.91819	0.113823	0.091659	0.0990931	0.0266697	0.0218384	2.83249	2.91819	0.213654	0.106457	15.3006	15.1597	methylated
ensembl	ENST00000610674.1 ncrna chromosome:GRCh38:14:49853616:49853914:-1 gene:ENSG00000278771.1 gene_biotype:misc_RNA transcript_biotype:misc_RNA gene_symbol:RN7SL3 description:RNA, 7SL, cytoplasmic 3 [Source:HGNC Symbol;Acc:HGNC:23135]	14.2591	0.544924	21.9932	0.654972	16.0594	0.624612	0.608169	0.624612	0.0568368	0.0450119	17.4372	16.0594	4.04698	2.66912	24.7642	22.3008	methylated
ensembl	ENST00000610851.1 ncrna chromosome:GRCh38:11:65504519:65506468:1 gene:ENSG00000251562.7 gene_biotype:lincRNA transcript_biotype:lincRNA gene_symbol:MALAT1 description:metastasis associated lung adenocarcinoma transcript 1 (non-protein coding) [Source:HGNC Symbol;Acc:HGNC:29665]	16.8054	0.369005	15.4758	0.240742	13.4948	0.310854	0.306867	0.310854	0.0642244	0.086215	15.2587	15.4758	1.66593	1.97138	37.7486	37.9107	methylated
ensembl	ENST00000610976.1 ncrna chromosome:GRCh38:1:144560666:144560829:-1 gene:ENSG00000277918.1 gene_biotype:snRNA transcript_biotype:snRNA gene_symbol:U1 description:U1 spliceosomal RNA [Source:RFAM;Acc:RF00003]	195.622	31.4659	146.688	95.592	90.8944	54.6243	60.5607	54.6243	32.4726	34.3348	144.402	146.688	52.4013	72.5496	2.38213	2.68232	partially-methylated
ensembl	ENST00000611061.1 ncrna chromosome:GRCh38:CHR_HSCHR15_4_CTG8:30825003:30825096:1 gene:ENSG00000277980.1 gene_biotype:misc_RNA transcript_biotype:misc_RNA gene_symbol:Y_RNA description:Y RNA [Source:RFAM;Acc:RF00019]	0.582818	3.60131	0.779069	2.74156	0.612479	2.74634	3.02974	2.74634	0.495	0.00708846	0.658122	0.612479	0.105788	0.0439751	0.242232	0.250314	not-methylated
ensembl	ENST00000611372.1 ncrna chromosome:GRCh38:CHR_HSCHR14_7_CTG1:93397139:93397234:-1 gene:ENSG00000277032.1 gene_biotype:misc_RNA transcript_biotype:misc_RNA gene_symbol:Y_RNA description:Y RNA [Source:RFAM;Acc:RF00019]	0.0874968	1.51	1.22624	1.96855	0.433499	1.7702	1.74958	1.7702	0.229971	0.294075	0.582413	0.433499	0.583795	0.512983	0.368955	0.285263	partially-methylated
ensembl	ENST00000611454.1 ncrna chromosome:GRCh38:4:25250545:25250639:1 gene:ENSG00000278135.1 gene_biotype:snRNA transcript_biotype:snRNA gene_symbol:U2 description:U2 spliceosomal RNA [Source:RFAM;Acc:RF00004]	2.53909	0.237692	3.62821	0.31986	2.60062	0.257962	0.271838	0.257962	0.0428051	0.0300524	2.92264	2.60062	0.611815	0.0912111	8.12892	7.54441	methylated
ensembl	ENST00000611544.1 ncrna chromosome:GRCh38:17:43271369:43271559:-1 gene:ENSG00000277903.1 gene_biotype:snRNA transcript_biotype:snRNA gene_symbol:U2 description:U2 spliceosomal RNA [Source:RFAM;Acc:RF00004]	246.836	11.358	621.763	19.7261	498.871	18.3882	16.4908	18.3882	4.49516	1.98355	455.823	498.871	191.134	182.199	27.4805	26.9886	methylated
ensembl	ENST00000611570.1 ncrna chromosome:GRCh38:CHR_HSCHR15_3_CTG8:44844600:44844712:1 gene:ENSG00000273845.1 gene_biotype:misc_RNA transcript_biotype:misc_RNA gene_symbol:Y_RNA description:Y RNA [Source:RFAM;Acc:RF00019]	0.238295	6.59699	1.17863	4.75303	0.333074	5.23141	5.52714	5.23141	0.956891	0.709241	0.583333	0.333074	0.517715	0.140518	0.121435	0.0812307	not-methylated
ensembl	ENST00000611877.1 ncrna chromosome:GRCh38:17:59618553:59619714:-1 gene:ENSG00000273702.1 gene_biotype:lincRNA transcript_biotype:lincRNA gene_symbol:AC091271.1	0.0115526	0.520672	0.0120293	0.230343	0	0.513577	0.42153	0.513577	0.165611	0.0105184	0.00786065	0.0115526	0.00681169	0.000706833	0.206816	0.181807	not-methylated
ensembl	ENST00000612781.1 ncrna chromosome:GRCh38:11:65503705:65504689:1 gene:ENSG00000251562.7 gene_biotype:lincRNA transcript_biotype:lincRNA gene_symbol:MALAT1 description:metastasis associated lung adenocarcinoma transcript 1 (non-protein coding) [Source:HGNC Symbol;Acc:HGNC:29665]	5.43938	0.0817385	6.40162	0.111582	1.11648	0.135468	0.109596	0.111582	0.0269197	0.035413	4.31916	5.43938	2.81502	1.42661	21.0842	26.1807	methylated
ensembl	ENST00000612997.1 ncrna chromosome:GRCh38:15:38851306:38853432:-1 gene:ENSG00000274281.1 gene_biotype:lincRNA transcript_biotype:lincRNA gene_symbol:AC022929.2	8.25338	0.115143	9.00607	0.127423	2.65251	0.14586	0.129476	0.127423	0.0154612	0.0182071	6.63732	8.25338	3.47141	1.11594	29.3597	36.7305	methylated
ensembl	ENST00000613023.1 ncrna chromosome:GRCh38:1:120850819:120850985:-1 gene:ENSG00000275538.1 gene_biotype:snRNA transcript_biotype:snRNA gene_symbol:RNVU1-19 description:RNA, variant U1 small nuclear 19 [Source:HGNC Symbol;Acc:HGNC:48324]	15.9466	0.689502	12.0012	0.625198	10.1758	0.648408	0.654369	0.648408	0.0325641	0.0344118	12.7079	12.0012	2.94958	2.70622	16.9782	16.1692	methylated
ensembl	ENST00000613119.1 ncrna chromosome:GRCh38:17:43251829:43252019:-1 gene:ENSG00000278048.1 gene_biotype:snRNA transcript_biotype:snRNA gene_symbol:U2 description:U2 spliceosomal RNA [Source:RFAM;Acc:RF00004]	246.836	11.358	621.763	19.7261	498.871	18.3882	16.4908	18.3882	4.49516	1.98355	455.823	498.871	191.134	182.199	27.4805	26.9886	methylated
ensembl	ENST00000613366.1 ncrna chromosome:GRCh38:CHR_HSCHR5_2_CTG1_1:69766913:69768768:-1 gene:ENSG00000273847.1 gene_biotype:lincRNA transcript_biotype:lincRNA gene_symbol:AC139494.2	1.74926	0.425581	0.745819	0.550268	0	0.509597	0.495149	0.509597	0.063587	0.060299	0.831694	0.745819	0.877788	1.10575	1.56548	1.38751	partially-methylated
ensembl	ENST00000613376.1 ncrna chromosome:GRCh38:11:65504496:65504851:1 gene:ENSG00000251562.7 gene_biotype:lincRNA transcript_biotype:lincRNA gene_symbol:MALAT1 description:metastasis associated lung adenocarcinoma transcript 1 (non-protein coding) [Source:HGNC Symbol;Acc:HGNC:29665]	2.66555	0.217012	5.40719	0.118461	1.16502	0.186852	0.174108	0.186852	0.0504967	0.0447154	3.07925	2.66555	2.15113	2.22467	11.5985	9.64101	methylated
ensembl	ENST00000613778.1 ncrna chromosome:GRCh38:17:43266633:43266823:-1 gene:ENSG00000276596.1 gene_biotype:snRNA transcript_biotype:snRNA gene_symbol:U2 description:U2 spliceosomal RNA [Source:RFAM;Acc:RF00004]	246.836	11.358	621.763	19.7261	498.871	18.3882	16.4908	18.3882	4.49516	1.98355	455.823	498.871	191.134	182.199	27.4805	26.9886	methylated
ensembl	ENST00000613956.1 ncrna chromosome:GRCh38:17:43273101:43273292:-1 gene:ENSG00000278774.1 gene_biotype:snRNA transcript_biotype:snRNA gene_symbol:U2 description:U2 spliceosomal RNA [Source:RFAM;Acc:RF00004]	246.422	11.2566	621.313	19.6777	498.73	18.2987	16.411	18.2987	4.51676	2.04443	455.488	498.73	191.15	181.742	27.593	27.1122	methylated
ensembl	ENST00000614083.1 ncrna chromosome:GRCh38:CHR_HSCHR9_1_CTG3:70194651:70194830:-1 gene:ENSG00000274806.1 gene_biotype:snRNA transcript_biotype:snRNA gene_symbol:U2 description:U2 spliceosomal RNA [Source:RFAM;Acc:RF00004]	2.84134	0.21959	4.91688	0.338546	4.01144	0.238401	0.265512	0.238401	0.0639445	0.0278892	3.92322	4.01144	1.04058	1.34241	11.0071	12.1496	methylated
ensembl	ENST00000614774.1 ncrna chromosome:GRCh38:CHR_HSCHR1_4_CTG31:144560668:144560831:-1 gene:ENSG00000274574.1 gene_biotype:snRNA transcript_biotype:snRNA gene_symbol:U1 description:U1 spliceosomal RNA [Source:RFAM;Acc:RF00003]	195.622	31.4659	146.688	95.592	90.8944	54.6243	60.5607	54.6243	32.4726	34.3348	144.402	146.688	52.4013	72.5496	2.38213	2.68232	partially-methylated
ensembl	ENST00000615251.1 ncrna chromosome:GRCh38:14:90383365:90387973:1 gene:ENSG00000275198.1 gene_biotype:lincRNA transcript_biotype:lincRNA gene_symbol:AL512791.2	1.85624	0.251102	0.268868	0.229733	0.414151	0.352125	0.277653	0.251102	0.0653737	0.0316819	0.846419	0.414151	0.87754	0.215396	2.50605	1.46439	partially-methylated
ensembl	ENST00000615427.1 ncrna chromosome:GRCh38:17:43277978:43278168:-1 gene:ENSG00000274862.1 gene_biotype:snRNA transcript_biotype:snRNA gene_symbol:U2 description:U2 spliceosomal RNA [Source:RFAM;Acc:RF00004]	246.836	11.358	621.763	19.7261	498.871	18.3882	16.4908	18.3882	4.49516	1.98355	455.823	498.871	191.134	182.199	27.4805	26.9886	methylated
ensembl	ENST00000615535.1 ncrna chromosome:GRCh38:18:49814023:49814443:1 gene:ENSG00000267322.2 gene_biotype:antisense transcript_biotype:antisense gene_symbol:SNHG22 description:small nucleolar RNA host gene 22 [Source:HGNC Symbol;Acc:HGNC:50285]	0.624737	0.959583	0.745819	1.07761	1.74753	0.942755	0.993315	0.959583	0.0734833	0.0249499	1.03936	0.745819	0.616275	0.179516	1.04212	0.798257	partially-methylated
ensembl	ENST00000615817.1 ncrna chromosome:GRCh38:CHR_HSCHR8_3_CTG7:143542110:143542398:1 gene:ENSG00000277845.1 gene_biotype:misc_RNA transcript_biotype:misc_RNA gene_symbol:RN7SKP175 description:RNA, 7SK small nuclear pseudogene 175 [Source:HGNC Symbol;Acc:HGNC:45899]	13.6506	0.245274	28.5677	0.517421	29.5469	0.443295	0.401997	0.443295	0.140696	0.109899	23.9217	28.5677	8.90857	1.45178	47.8524	52.7664	methylated
ensembl	ENST00000615842.1 ncrna chromosome:GRCh38:1:146376807:146376970:1 gene:ENSG00000273768.1 gene_biotype:snRNA transcript_biotype:snRNA gene_symbol:U1 description:U1 spliceosomal RNA [Source:RFAM;Acc:RF00003]	201.75	31.6965	151.217	95.7326	94.3429	54.8673	60.7654	54.8673	32.4229	34.3531	149.103	151.217	53.7347	74.9204	2.45136	2.75285	partially-methylated
ensembl	ENST00000616345.1 ncrna chromosome:GRCh38:17:43239921:43240111:-1 gene:ENSG00000275616.1 gene_biotype:snRNA transcript_biotype:snRNA gene_symbol:U2 description:U2 spliceosomal RNA [Source:RFAM;Acc:RF00004]	246.836	11.358	621.763	19.7261	498.871	18.3882	16.4908	18.3882	4.49516	1.98355	455.823	498.871	191.134	182.199	27.4805	26.9886	methylated
ensembl	ENST00000616527.4 ncrna chromosome:GRCh38:11:65501960:65504463:1 gene:ENSG00000251562.7 gene_biotype:lincRNA transcript_biotype:lincRNA gene_symbol:MALAT1 description:metastasis associated lung adenocarcinoma transcript 1 (non-protein coding) [Source:HGNC Symbol;Acc:HGNC:29665]	28.034	0.198267	23.1204	0.184187	14.9997	0.32869	0.237048	0.198267	0.0796761	0.0208743	22.0514	23.1204	6.58261	7.28496	65.7217	77.8512	methylated
ensembl	ENST00000616535.1 ncrna chromosome:GRCh38:17:43241180:43241370:-1 gene:ENSG00000273709.1 gene_biotype:snRNA transcript_biotype:snRNA gene_symbol:U2 description:U2 spliceosomal RNA [Source:RFAM;Acc:RF00004]	246.836	11.358	621.763	19.7261	498.871	18.3882	16.4908	18.3882	4.49516	1.98355	455.823	498.871	191.134	182.199	27.4805	26.9886	methylated
ensembl	ENST00000616605.1 ncrna chromosome:GRCh38:CHR_HSCHR16_CTG2:439297:439397:-1 gene:ENSG00000274018.1 gene_biotype:misc_RNA transcript_biotype:misc_RNA gene_symbol:Y_RNA description:Y RNA [Source:RFAM;Acc:RF00019]	0.0271416	0.458862	0.051451	0.429678	0	0.36388	0.417473	0.429678	0.0486529	0.043268	0.0261975	0.0271416	0.0257385	0.0360411	0.243873	0.240036	not-methylated
ensembl	ENST00000616691.1 ncrna chromosome:GRCh38:11:65505207:65506516:1 gene:ENSG00000251562.7 gene_biotype:lincRNA transcript_biotype:lincRNA gene_symbol:MALAT1 description:metastasis associated lung adenocarcinoma transcript 1 (non-protein coding) [Source:HGNC Symbol;Acc:HGNC:29665]	11.6826	0.108084	10.5658	0.0420344	4.51446	0.121029	0.0903826	0.108084	0.0423681	0.0191927	8.92094	10.5658	3.85676	1.65578	47.3832	51.2571	methylated
ensembl	ENST00000617128.1 ncrna chromosome:GRCh38:17:19061912:19062129:1 gene:ENSG00000265185.5 gene_biotype:snoRNA transcript_biotype:snoRNA gene_symbol:SNORD3B-1 description:small nucleolar RNA, C/D box 3B-1 [Source:HGNC Symbol;Acc:HGNC:10168]	36.6373	11.3739	37.4221	12.1959	40.6102	17.5702	13.7133	12.1959	3.36535	1.21882	38.2232	37.4221	2.1041	1.16358	2.77436	3.05159	partially-methylated
ensembl	ENST00000617489.1 ncrna chromosome:GRCh38:11:65505204:65506469:1 gene:ENSG00000251562.7 gene_biotype:lincRNA transcript_biotype:lincRNA gene_symbol:MALAT1 description:metastasis associated lung adenocarcinoma transcript 1 (non-protein coding) [Source:HGNC Symbol;Acc:HGNC:29665]	2.51977	0.0455979	4.10201	0.0191065	1.60191	0.0573297	0.040678	0.0455979	0.0195808	0.0173935	2.74123	2.51977	1.26468	1.36083	20.1967	17.9932	methylated
ensembl	ENST00000617626.1 ncrna chromosome:GRCh38:1:144551779:144551943:-1 gene:ENSG00000278099.1 gene_biotype:snRNA transcript_biotype:snRNA gene_symbol:U1 description:U1 spliceosomal RNA [Source:RFAM;Acc:RF00003]	71.598	1.02587	60.7616	1.74178	39.9927	1.20254	1.3234	1.20254	0.372945	0.261924	57.4508	60.7616	16.0606	16.066	40.4319	46.7254	methylated
ensembl	ENST00000617785.1 ncrna chromosome:GRCh38:17:43284139:43284329:-1 gene:ENSG00000274062.1 gene_biotype:snRNA transcript_biotype:snRNA gene_symbol:U2 description:U2 spliceosomal RNA [Source:RFAM;Acc:RF00004]	246.836	11.358	621.763	19.7261	498.871	18.3882	16.4908	18.3882	4.49516	1.98355	455.823	498.871	191.134	182.199	27.4805	26.9886	methylated
ensembl	ENST00000617791.1 ncrna chromosome:GRCh38:11:65499042:65499785:1 gene:ENSG00000251562.7 gene_biotype:lincRNA transcript_biotype:lincRNA gene_symbol:MALAT1 description:metastasis associated lung adenocarcinoma transcript 1 (non-protein coding) [Source:HGNC Symbol;Acc:HGNC:29665]	5.88502	0.0652847	2.79682	0.0378309	1.89316	0.0955495	0.0662217	0.0652847	0.0288707	0.0407029	3.525	2.79682	2.09319	1.33977	21.8082	17.5263	methylated
ensembl	ENST00000618132.1 ncrna chromosome:GRCh38:11:65504005:65504848:1 gene:ENSG00000251562.7 gene_biotype:lincRNA transcript_biotype:lincRNA gene_symbol:MALAT1 description:metastasis associated lung adenocarcinoma transcript 1 (non-protein coding) [Source:HGNC Symbol;Acc:HGNC:29665]	23.0361	0.41359	20.1371	0.260613	8.98038	0.501528	0.391911	0.41359	0.121912	0.130377	17.3845	20.1371	7.42116	4.29809	35.5442	39.4033	methylated
ensembl	ENST00000618227.1 ncrna chromosome:GRCh38:11:65504838:65506465:1 gene:ENSG00000251562.7 gene_biotype:lincRNA transcript_biotype:lincRNA gene_symbol:MALAT1 description:metastasis associated lung adenocarcinoma transcript 1 (non-protein coding) [Source:HGNC Symbol;Acc:HGNC:29665]	22.0532	0.235589	19.0184	0.309526	13.5434	0.363088	0.302734	0.309526	0.0640201	0.0794111	18.205	19.0184	4.31283	4.49944	45.4518	46.6842	methylated
ensembl	ENST00000618589.1 ncrna chromosome:GRCh38:1:145281116:145281462:1 gene:ENSG00000276216.1 gene_biotype:lincRNA transcript_biotype:lincRNA gene_symbol:AC245014.3	15.0411	1.16213	13.7304	1.22731	14.1212	0.947258	1.11223	1.16213	0.146541	0.0966263	14.2976	14.1212	0.672944	0.57932	11.8769	11.2676	methylated
ensembl	ENST00000618602.1 ncrna chromosome:GRCh38:17:43300041:43300231:-1 gene:ENSG00000278591.1 gene_biotype:snRNA transcript_biotype:snRNA gene_symbol:U2 description:U2 spliceosomal RNA [Source:RFAM;Acc:RF00004]	246.836	11.358	621.763	19.7261	498.871	18.3882	16.4908	18.3882	4.49516	1.98355	455.823	498.871	191.134	182.199	27.4805	26.9886	methylated
ensembl	ENST00000618664.1 ncrna chromosome:GRCh38:17:43233787:43233977:-1 gene:ENSG00000274585.1 gene_biotype:snRNA transcript_biotype:snRNA gene_symbol:RNU2-1 description:RNA, U2 small nuclear 1 [Source:HGNC Symbol;Acc:HGNC:10142]	246.836	11.358	621.763	19.7261	498.871	18.3882	16.4908	18.3882	4.49516	1.98355	455.823	498.871	191.134	182.199	27.4805	26.9886	methylated
ensembl	ENST00000618786.1 ncrna chromosome:GRCh38:14:49586580:49586878:1 gene:ENSG00000276168.1 gene_biotype:misc_RNA transcript_biotype:misc_RNA gene_symbol:RN7SL1 description:RNA, 7SL, cytoplasmic 1 [Source:HGNC Symbol;Acc:HGNC:10038]	56.8681	1.6861	65.2971	2.13536	51.7203	1.92641	1.91596	1.92641	0.22481	0.309792	57.9618	56.8681	6.8542	7.63216	28.8012	28.1129	methylated
ensembl	ENST00000618925.1 ncrna chromosome:GRCh38:11:65502729:65503760:1 gene:ENSG00000251562.7 gene_biotype:lincRNA transcript_biotype:lincRNA gene_symbol:MALAT1 description:metastasis associated lung adenocarcinoma transcript 1 (non-protein coding) [Source:HGNC Symbol;Acc:HGNC:29665]	10.7038	0.0616416	5.34504	0.0630516	6.16491	0.0636996	0.0627976	0.0630516	0.00105224	0.00096083	7.40459	6.16491	2.88648	1.21554	46.0977	38.4229	methylated
ensembl	ENST00000618966.1 ncrna chromosome:GRCh38:13:109269634:109273838:1 gene:ENSG00000275216.1 gene_biotype:lincRNA transcript_biotype:lincRNA gene_symbol:AL161431.1	5.99327	1.20822	6.89439	0.877935	5.82511	0.902866	0.996339	0.902866	0.183914	0.0369637	6.23759	5.99327	0.574984	0.249312	5.78069	6.07586	methylated
ensembl	ENST00000618978.1 ncrna chromosome:GRCh38:1:120571120:120571264:1 gene:ENSG00000273694.1 gene_biotype:snRNA transcript_biotype:snRNA gene_symbol:U2 description:U2 spliceosomal RNA [Source:RFAM;Acc:RF00004]	3.54938	0.418573	5.13363	0.528092	3.99396	0.469978	0.472214	0.469978	0.0547938	0.0762133	4.22565	3.99396	0.817144	0.659136	7.5595	7.18266	methylated
ensembl	ENST00000619109.1 ncrna scaffold:GRCh38:KI270713.1:21861:22024:-1 gene:ENSG00000275405.1 gene_biotype:snRNA transcript_biotype:snRNA gene_symbol:U1 description:U1 spliceosomal RNA [Source:RFAM;Acc:RF00003]	201.75	31.6965	151.217	95.7326	94.3429	54.8673	60.7654	54.8673	32.4229	34.3531	149.103	151.217	53.7347	74.9204	2.45136	2.75285	partially-methylated
ensembl	ENST00000619178.1 ncrna chromosome:GRCh38:17:19112419:19112636:-1 gene:ENSG00000277947.1 gene_biotype:snoRNA transcript_biotype:snoRNA gene_symbol:SNORD3D description:small nucleolar RNA, C/D box 3D [Source:HGNC Symbol;Acc:HGNC:33192]	14.9928	10.218	15.8514	10.9107	15.984	15.8484	12.3257	10.9107	3.07036	1.02712	15.6094	15.8514	0.538125	0.196615	1.26427	1.44871	partially-methylated
ensembl	ENST00000619225.1 ncrna chromosome:GRCh38:17:43290291:43290481:-1 gene:ENSG00000274452.1 gene_biotype:snRNA transcript_biotype:snRNA gene_symbol:U2 description:U2 spliceosomal RNA [Source:RFAM;Acc:RF00004]	252.562	21.4586	628.936	48.3108	501.114	39.8281	36.5325	39.8281	13.7261	12.5764	460.871	501.114	191.387	189.508	12.5837	12.5529	methylated
ensembl	ENST00000619449.1 ncrna chromosome:GRCh38:11:65497766:65499609:1 gene:ENSG00000251562.7 gene_biotype:lincRNA transcript_biotype:lincRNA gene_symbol:MALAT1 description:metastasis associated lung adenocarcinoma transcript 1 (non-protein coding) [Source:HGNC Symbol;Acc:HGNC:29665]	23.9191	0.286519	9.5092	0.236539	8.8833	0.222949	0.248669	0.236539	0.0334761	0.0201488	14.1039	9.5092	8.506	0.927956	40.7374	28.553	methylated
ensembl	ENST00000619465.1 ncrna chromosome:GRCh38:17:43245674:43245864:-1 gene:ENSG00000274432.1 gene_biotype:snRNA transcript_biotype:snRNA gene_symbol:U2 description:U2 spliceosomal RNA [Source:RFAM;Acc:RF00004]	246.836	11.358	621.763	19.7261	498.871	18.3882	16.4908	18.3882	4.49516	1.98355	455.823	498.871	191.134	182.199	27.4805	26.9886	methylated
ensembl	ENST00000619524.1 ncrna chromosome:GRCh38:CHR_HSCHR1_4_CTG31:144551779:144551943:-1 gene:ENSG00000273757.1 gene_biotype:snRNA transcript_biotype:snRNA gene_symbol:U1 description:U1 spliceosomal RNA [Source:RFAM;Acc:RF00003]	71.598	1.02587	60.7616	1.74178	39.9927	1.20254	1.3234	1.20254	0.372945	0.261924	57.4508	60.7616	16.0606	16.066	40.4319	46.7254	methylated
ensembl	ENST00000620232.1 ncrna chromosome:GRCh38:17:19188016:19188233:1 gene:ENSG00000263934.4 gene_biotype:snoRNA transcript_biotype:snoRNA gene_symbol:SNORD3A description:small nucleolar RNA, C/D box 3A [Source:HGNC Symbol;Acc:HGNC:33189]	96.0845	18.1536	95.8446	20.6607	115.787	25.6623	21.4922	20.6607	3.82276	3.71695	102.572	96.0845	11.4448	0.355637	4.75505	4.63301	methylated
ensembl	ENST00000620266.1 ncrna chromosome:GRCh38:17:68126666:68129586:1 gene:ENSG00000278730.1 gene_biotype:lincRNA transcript_biotype:lincRNA gene_symbol:AC005332.9	3.49853	0.121594	5.22074	0.0687835	4.66009	0.178359	0.122912	0.121594	0.0547996	0.0782975	4.45978	4.66009	0.878403	0.831211	20.4555	21.4811	methylated
ensembl	ENST00000620268.1 ncrna chromosome:GRCh38:17:43296425:43296615:-1 gene:ENSG00000275219.1 gene_biotype:snRNA transcript_biotype:snRNA gene_symbol:U2 description:U2 spliceosomal RNA [Source:RFAM;Acc:RF00004]	246.836	11.358	621.763	19.7261	498.871	18.3882	16.4908	18.3882	4.49516	1.98355	455.823	498.871	191.134	182.199	27.4805	26.9886	methylated
ensembl	ENST00000620446.1 ncrna chromosome:GRCh38:17:19190028:19190245:-1 gene:ENSG00000264940.4 gene_biotype:snoRNA transcript_biotype:snoRNA gene_symbol:SNORD3C description:small nucleolar RNA, C/D box 3C [Source:HGNC Symbol;Acc:HGNC:33191]	92.1166	17.0745	91.0638	19.7768	112.489	24.1892	20.3468	19.7768	3.59144	4.00643	98.5566	92.1166	12.0776	1.56101	4.82503	4.63941	methylated
ensembl	ENST00000620465.4 ncrna chromosome:GRCh38:11:65503679:65504463:1 gene:ENSG00000251562.7 gene_biotype:lincRNA transcript_biotype:lincRNA gene_symbol:MALAT1 description:metastasis associated lung adenocarcinoma transcript 1 (non-protein coding) [Source:HGNC Symbol;Acc:HGNC:29665]	14.1857	0.0817385	12.7411	0.145974	4.17467	0.224647	0.150787	0.145974	0.0715759	0.0952354	10.3671	12.7411	5.41127	2.14179	41.7373	52.205	methylated
ensembl	ENST00000620617.1 ncrna chromosome:GRCh38:13:19863858:19865048:1 gene:ENSG00000275964.1 gene_biotype:lincRNA transcript_biotype:lincRNA gene_symbol:AL355001.2	0	0.182392	0	0.458557	0	0.509597	0.383515	0.458557	0.176038	0.0756723	0	0	0	0	0.206819	0.179033	not-methylated
ensembl	ENST00000620902.1 ncrna chromosome:GRCh38:11:65499042:65499706:1 gene:ENSG00000251562.7 gene_biotype:lincRNA transcript_biotype:lincRNA gene_symbol:MALAT1 description:metastasis associated lung adenocarcinoma transcript 1 (non-protein coding) [Source:HGNC Symbol;Acc:HGNC:29665]	54.4271	0.288208	58.9197	0.498298	53.591	0.777136	0.521214	0.498298	0.245268	0.31148	55.646	54.4271	2.86582	1.23953	89.7371	91.137	methylated
ensembl	ENST00000621047.1 ncrna chromosome:GRCh38:5:179492076:179492157:-1 gene:ENSG00000274716.1 gene_biotype:snRNA transcript_biotype:snRNA gene_symbol:U4 description:U4 spliceosomal RNA [Source:RFAM;Acc:RF00015]	0.447458	0.486308	0.64303	0.601053	0.322462	0.584456	0.557272	0.584456	0.0620144	0.0246068	0.470983	0.447458	0.161574	0.185319	0.868717	0.799844	partially-methylated
ensembl	ENST00000621052.1 ncrna chromosome:GRCh38:14:19348216:19384587:-1 gene:ENSG00000274827.4 gene_biotype:lincRNA transcript_biotype:lincRNA gene_symbol:LINC01297 description:long intergenic non-protein coding RNA 1297 [Source:HGNC Symbol;Acc:HGNC:50443]	0	0.908919	0	0.917114	0.582511	0.897098	0.90771	0.908919	0.0100624	0.0121498	0.19417	0	0.336313	0	0.29192	0.099116	partially-methylated
ensembl	ENST00000621618.1 ncrna chromosome:GRCh38:8:123454981:123455107:-1 gene:ENSG00000278374.1 gene_biotype:snRNA transcript_biotype:snRNA gene_symbol:U4 description:U4 spliceosomal RNA [Source:RFAM;Acc:RF00015]	0.447458	0.486308	0.64303	0.601053	0.322462	0.584456	0.557272	0.584456	0.0620144	0.0246068	0.470983	0.447458	0.161574	0.185319	0.868717	0.799844	partially-methylated
ensembl	ENST00000621677.1 ncrna chromosome:GRCh38:CHR_HSCHR17_7_CTG4:35889558:35889804:1 gene:ENSG00000274262.1 gene_biotype:misc_RNA transcript_biotype:misc_RNA gene_symbol:7SK description:7SK RNA [Source:RFAM;Acc:RF00100]	15.9576	0.278672	10.5524	0.219462	12.8794	0.234843	0.244325	0.234843	0.0307228	0.0228033	13.1298	12.8794	2.71129	3.45005	38.4223	38.7627	methylated
ensembl	ENST00000621981.1 ncrna chromosome:GRCh38:1:632325:632413:-1 gene:ENSG00000278791.1 gene_biotype:miRNA transcript_biotype:miRNA gene_symbol:MIR6723 description:microRNA 6723 [Source:HGNC Symbol;Acc:HGNC:50152]	0.749685	0.95249	0	0.756619	0	1.04467	0.917928	0.95249	0.147105	0.136672	0.249895	0	0.432831	0	0.343733	0.0950128	partially-methylated
ensembl	ENST00000622285.1 ncrna chromosome:GRCh38:1:148522601:148522765:1 gene:ENSG00000274210.1 gene_biotype:snRNA transcript_biotype:snRNA gene_symbol:U1 description:U1 spliceosomal RNA [Source:RFAM;Acc:RF00003]	28.0019	2.1298	26.565	3.72891	16.1036	2.95597	2.93823	2.95597	0.799702	1.14596	23.5568	26.565	6.49456	2.13026	7.78639	8.72556	methylated
ensembl	ENST00000622631.1 ncrna chromosome:GRCh38:CHR_HSCHR11_1_CTG7:2962636:2962758:-1 gene:ENSG00000273525.1 gene_biotype:snoRNA transcript_biotype:snoRNA gene_symbol:SNORA54 description:small nucleolar RNA, H/ACA box 54 [Source:HGNC Symbol;Acc:HGNC:32647]	14.369	1.12982	45.1221	1.05468	48.0572	1.03193	1.07214	1.05468	0.051224	0.0337241	35.8494	45.1221	18.6604	4.35161	30.6698	39.1641	methylated
ensembl	ENST00000623075.1 ncrna chromosome:GRCh38:22:45657019:45680130:1 gene:ENSG00000280383.1 gene_biotype:sense_overlapping transcript_biotype:sense_overlapping gene_symbol:Z95331.1	5.53477	0.460706	2.44636	0.353424	1.906	0.39612	0.403417	0.39612	0.054012	0.0633008	3.29571	2.44636	1.95781	0.801137	6.74533	5.13255	methylated
ensembl	ENST00000623111.1 ncrna chromosome:GRCh38:22:37948352:38002889:1 gene:ENSG00000279010.3 gene_biotype:sense_overlapping transcript_biotype:sense_overlapping gene_symbol:AL031587.6	17.3008	4.88321	12.2883	3.96274	8.75039	4.66752	4.50449	4.66752	0.481403	0.319771	12.7798	12.2883	4.29634	5.24532	2.79723	2.59848	partially-methylated
ensembl	ENST00000623130.1 ncrna chromosome:GRCh38:22:16950086:17034417:-1 gene:ENSG00000280156.1 gene_biotype:sense_overlapping transcript_biotype:sense_overlapping gene_symbol:AC006548.3	29.0586	1.11426	25.3635	1.18755	12.0017	1.48252	1.26144	1.18755	0.194933	0.108666	22.1413	25.3635	8.97338	5.47837	16.3366	19.7767	methylated
ensembl	ENST00000623199.1 ncrna chromosome:GRCh38:22:15298378:15304556:-1 gene:ENSG00000279442.1 gene_biotype:lincRNA transcript_biotype:lincRNA gene_symbol:AP000542.2	4.98057	0.186312	6.38202	0.0997376	4.62098	0.146856	0.144302	0.146856	0.0433436	0.0584971	5.32786	4.98057	0.930467	0.533134	22.2178	20.5811	methylated
ensembl	ENST00000623391.1 ncrna chromosome:GRCh38:22:15282557:15288670:-1 gene:ENSG00000280341.1 gene_biotype:lincRNA transcript_biotype:lincRNA gene_symbol:AP000542.3	6.27529	0.162551	4.64084	0.162375	1.31412	0.16295	0.162625	0.162551	0.000294687	0.000262039	4.07675	4.64084	2.52823	2.42325	15.9038	18.0568	methylated
ensembl	ENST00000623440.1 ncrna chromosome:GRCh38:22:44102779:44116232:1 gene:ENSG00000279175.1 gene_biotype:sense_intronic transcript_biotype:sense_intronic gene_symbol:AL033543.1	6.74713	0.178001	5.84563	0.293181	5.2399	0.240353	0.237178	0.240353	0.0576558	0.0783233	5.94422	5.84563	0.758432	0.898042	17.9259	17.469	methylated
ensembl	ENST00000623640.1 ncrna chromosome:GRCh38:20:49279174:49281181:1 gene:ENSG00000177410.12 gene_biotype:antisense transcript_biotype:antisense gene_symbol:ZFAS1 description:ZNFX1 antisense RNA 1 [Source:HGNC Symbol;Acc:HGNC:33101]	17.7453	91.9973	37.3324	220.642	12.9382	140.192	150.944	140.192	64.9927	71.4537	22.672	17.7453	12.9218	7.12699	0.150764	0.127201	not-methylated
ensembl	ENST00000623664.1 ncrna chromosome:GRCh38:21:8197620:8227646:1 gene:ENSG00000278996.1 gene_biotype:lincRNA transcript_biotype:lincRNA gene_symbol:FP671120.1	0.815181	5.2075	1.51382	4.68198	0.802941	5.47446	5.12131	5.2075	0.403206	0.395794	1.04398	0.815181	0.406941	0.0181484	0.219098	0.172432	not-methylated
ensembl	ENST00000623726.1 ncrna chromosome:GRCh38:22:37876148:37895563:1 gene:ENSG00000279738.1 gene_biotype:sense_overlapping transcript_biotype:sense_overlapping gene_symbol:AL022311.1	16.0323	0.866873	11.302	0.949875	8.82228	0.85384	0.890196	0.866873	0.0520923	0.0193222	12.0522	11.302	3.6631	3.67639	12.2725	11.7926	methylated
ensembl	ENST00000623789.1 ncrna chromosome:GRCh38:22:31051630:31068327:1 gene:ENSG00000278920.1 gene_biotype:sense_overlapping transcript_biotype:sense_overlapping gene_symbol:AC005005.4	6.48281	0.599117	6.31082	0.56808	2.98703	0.506124	0.557774	0.56808	0.0473456	0.0460166	5.26022	6.31082	1.97052	0.254993	8.14904	9.5959	methylated
ensembl	ENST00000623860.2 ncrna chromosome:GRCh38:21:8380665:8410645:1 gene:ENSG00000280441.2 gene_biotype:lincRNA transcript_biotype:lincRNA gene_symbol:FP236383.1	0.815181	5.2075	1.51382	4.68198	0.802941	5.47446	5.12131	5.2075	0.403206	0.395794	1.04398	0.815181	0.406941	0.0181484	0.219098	0.172432	not-methylated
ensembl	ENST00000623959.1 ncrna chromosome:GRCh38:22:35160947:35215025:1 gene:ENSG00000279184.1 gene_biotype:antisense transcript_biotype:antisense gene_symbol:Z99755.3	14.4573	0.933125	10.9691	0.868485	6.04431	0.936913	0.912841	0.933125	0.0384599	0.0056156	10.4902	10.9691	4.2269	5.17161	10.456	10.7142	methylated
ensembl	ENST00000624072.1 ncrna chromosome:GRCh38:22:38130216:38150612:1 gene:ENSG00000279080.1 gene_biotype:antisense transcript_biotype:antisense gene_symbol:AL022322.2	10.8558	0.802019	7.04011	0.808996	2.94541	0.782477	0.797831	0.802019	0.0137468	0.0103437	6.9471	7.04011	3.956	5.65712	7.84903	7.91569	methylated
ensembl	ENST00000624264.1 ncrna chromosome:GRCh38:22:36071000:36085573:1 gene:ENSG00000279217.1 gene_biotype:lincRNA transcript_biotype:lincRNA gene_symbol:Z95114.1	7.78705	0.54925	5.5259	0.502741	2.77562	0.588165	0.546718	0.54925	0.042768	0.0576955	5.36285	5.5259	2.50969	3.35239	8.44704	8.66523	methylated
ensembl	ENST00000624919.1 ncrna chromosome:GRCh38:22:44139365:44153626:1 gene:ENSG00000280434.1 gene_biotype:sense_overlapping transcript_biotype:sense_overlapping gene_symbol:AL031595.3	2.68041	0.293359	1.95018	0.385771	4.51424	0.258463	0.312531	0.293359	0.0657839	0.0517359	3.04828	2.68041	1.32102	1.08263	7.63161	7.06838	methylated
ensembl	ENST00000624945.1 ncrna chromosome:GRCh38:22:29978950:30028236:-1 gene:ENSG00000279159.1 gene_biotype:antisense transcript_biotype:antisense gene_symbol:AC003681.1	7.0014	0.637465	3.53264	0.652813	4.12935	0.655092	0.648457	0.652813	0.00958691	0.00337829	4.8878	4.12935	1.85459	0.884677	6.66411	5.61806	methylated
ensembl	ENST00000625269.1 ncrna chromosome:GRCh38:2:206161841:206161929:1 gene:ENSG00000281780.1 gene_biotype:snoRNA transcript_biotype:snoRNA gene_symbol:snoZ196 description:Small nucleolar RNA Z196/R39/R59 family [Source:RFAM;Acc:RF00134]	1.4369	3.59109	2.23746	1.96033	1.45628	2.60532	2.71891	2.60532	0.821293	0.956254	1.71021	1.45628	0.456712	0.0287373	0.642166	0.575267	partially-methylated
ensembl	ENST00000625314.1 ncrna chromosome:GRCh38:CHR_HG2030_PATCH:133350604:133350676:1 gene:ENSG00000281907.1 gene_biotype:snoRNA transcript_biotype:snoRNA gene_symbol:SNORD36A description:small nucleolar RNA, C/D box 36A [Source:HGNC Symbol;Acc:HGNC:10163]	26.822	20.514	32.8161	26.1416	63.4937	40.4238	29.0265	26.1416	10.2636	8.34342	41.0439	32.8161	19.6717	8.88671	1.4126	1.25435	partially-methylated
ensembl	ENST00000625402.1 ncrna chromosome:GRCh38:1:155925958:155926086:-1 gene:ENSG00000281394.1 gene_biotype:scaRNA transcript_biotype:scaRNA gene_symbol:SCARNA4 description:small Cajal body-specific RNA 4 [Source:HGNC Symbol;Acc:HGNC:32560]	9.99579	4.70672	22.0017	4.45947	13.9803	3.80924	4.32514	4.45947	0.463574	0.366579	15.3259	13.9803	6.11501	5.90739	3.48597	3.08814	partially-methylated
ensembl	ENST00000625445.1 ncrna chromosome:GRCh38:9:37079857:37090507:1 gene:ENSG00000281649.1 gene_biotype:lincRNA transcript_biotype:lincRNA gene_symbol:EBLN3P description:endogenous Bornavirus-like nucleoprotein 3, pseudogene [Source:HGNC Symbol;Acc:HGNC:50682]	6.65952	0.159057	7.08528	0.130602	5.33969	0.14357	0.14441	0.14357	0.0142459	0.0192261	6.3615	6.65952	0.910159	0.631233	26.4372	27.7519	methylated
ensembl	ENST00000625572.1 ncrna chromosome:GRCh38:22:29333158:29333267:-1 gene:ENSG00000280968.1 gene_biotype:miRNA transcript_biotype:miRNA gene_symbol:MIR3653 description:microRNA 3653 [Source:HGNC Symbol;Acc:HGNC:38971]	0.124947	2.73588	0.37291	3.6226	0	3.88568	3.41472	3.6226	0.60243	0.390041	0.165952	0.124947	0.189806	0.185247	0.0756682	0.0604275	not-methylated
ensembl	ENST00000625643.1 ncrna chromosome:GRCh38:CHR_HG2232_PATCH:233288676:233288940:1 gene:ENSG00000281388.1 gene_biotype:scaRNA transcript_biotype:scaRNA gene_symbol:SCARNA6 description:small Cajal body-specific RNA 6 [Source:HGNC Symbol;Acc:HGNC:32562]	1.24947	22.2569	6.71237	20.956	1.45628	17.39	20.201	20.956	2.51976	1.92858	3.13938	1.45628	3.09603	0.306608	0.159568	0.0739112	not-methylated
ensembl	ENST00000625845.1 ncrna chromosome:GRCh38:17:19190029:19190245:-1 gene:ENSG00000264940.4 gene_biotype:snoRNA transcript_biotype:snoRNA gene_symbol:SNORD3C description:small nucleolar RNA, C/D box 3C [Source:HGNC Symbol;Acc:HGNC:33191]	92.1166	17.0633	91.0638	19.7722	112.489	24.1739	20.3365	19.7722	3.58871	4.01615	98.5566	92.1166	12.0776	1.56101	4.82747	4.64049	methylated
ensembl	ENST00000625876.1 ncrna chromosome:GRCh38:17:19188016:19188232:1 gene:ENSG00000263934.4 gene_biotype:snoRNA transcript_biotype:snoRNA gene_symbol:SNORD3A description:small nucleolar RNA, C/D box 3A [Source:HGNC Symbol;Acc:HGNC:33189]	96.0845	18.1425	95.8446	20.6561	115.787	25.647	21.4819	20.6561	3.81979	3.72667	102.572	96.0845	11.4448	0.355637	4.75732	4.63404	methylated
ensembl	ENST00000625943.1 ncrna chromosome:GRCh38:1:44778390:44778458:1 gene:ENSG00000281859.1 gene_biotype:snoRNA transcript_biotype:snoRNA gene_symbol:SNORD38B description:small nucleolar RNA, C/D box 38B [Source:HGNC Symbol;Acc:HGNC:30356]	7.62179	32.0317	20.51	48.4236	11.6502	47.0358	42.497	47.0358	9.08977	2.05754	13.2607	11.6502	6.59332	5.97256	0.313653	0.249285	partially-methylated
ensembl	ENST00000626826.1 ncrna chromosome:GRCh38:12:102197585:102402596:1 gene:ENSG00000281344.1 gene_biotype:macro_lncRNA transcript_biotype:macro_lncRNA gene_symbol:HELLPAR description:HELLP associated long non-coding RNA [Source:HGNC Symbol;Acc:HGNC:43984]	64.9779	2.07544	36.4581	2.04764	23.9414	2.58508	2.23605	2.07544	0.302582	0.0412132	41.7925	36.4581	21.0319	18.5572	17.933	16.8049	methylated
ensembl	ENST00000626886.1 ncrna chromosome:GRCh38:9:136726104:136726239:-1 gene:ENSG00000280496.1 gene_biotype:snoRNA transcript_biotype:snoRNA gene_symbol:SNORA17B description:small nucleolar RNA, H/ACA box 17B [Source:HGNC Symbol;Acc:HGNC:32636]	17.6384	1.68037	13.9841	1.35656	18.1549	1.67105	1.56933	1.67105	0.184318	0.0138095	16.5925	17.6384	2.27363	0.765802	9.99952	10.0157	methylated
ensembl	ENST00000627324.1 ncrna chromosome:GRCh38:CHR_HG2232_PATCH:233275727:233276002:1 gene:ENSG00000280652.1 gene_biotype:scaRNA transcript_biotype:scaRNA gene_symbol:SCARNA5 description:small Cajal body-specific RNA 5 [Source:HGNC Symbol;Acc:HGNC:32561]	1.74926	35.7842	4.47492	34.5866	8.15516	32.1556	34.1755	34.5866	1.84894	1.77555	4.79311	4.47492	3.21478	4.04105	0.142758	0.131893	not-methylated
ensembl	ENST00000627793.1 ncrna chromosome:GRCh38:CHR_HG126_PATCH:72577040:72577203:1 gene:ENSG00000281822.1 gene_biotype:snRNA transcript_biotype:snRNA gene_symbol:RNU1-62P description:RNA, U1 small nuclear 62, pseudogene [Source:HGNC Symbol;Acc:HGNC:48404]	3.56381	0.0666828	4.92256	0.14262	2.14432	0.0892862	0.0995297	0.0892862	0.0389913	0.0335117	3.54356	3.56381	1.38923	2.01448	18.2607	19.3559	methylated
ensembl	ENST00000627823.1 ncrna chromosome:GRCh38:CHR_HSCHR5_1_CTG1_1:70448301:70556133:-1 gene:ENSG00000281650.1 gene_biotype:processed_transcript transcript_biotype:processed_transcript gene_symbol:AC243922.3	4.91591	0.21637	2.39396	0.243923	6.80852	0.270842	0.243712	0.243923	0.0272368	0.0399108	4.70613	4.91591	2.21474	2.80599	13.983	14.5844	methylated
ensembl	ENST00000627983.1 ncrna chromosome:GRCh38:CHR_HG2030_PATCH:133349544:133349618:1 gene:ENSG00000280889.1 gene_biotype:snoRNA transcript_biotype:snoRNA gene_symbol:SNORD24 description:small nucleolar RNA, C/D box 24 [Source:HGNC Symbol;Acc:HGNC:10146]	2.24905	38.5618	10.8144	63.6396	2.03879	49.7622	50.6545	49.7622	12.5627	16.6057	5.03407	2.24905	5.007	0.311737	0.101155	0.047111	not-methylated
ensembl	ENST00000628177.1 ncrna chromosome:GRCh38:16:2155025:2155104:-1 gene:ENSG00000281010.1 gene_biotype:snoRNA transcript_biotype:snoRNA gene_symbol:snoR1 description:Small nucleolar RNA snoR1 [Source:RFAM;Acc:RF00345]	3.12369	9.30704	10.0686	11.6015	4.36884	8.76507	9.8912	9.30704	1.50574	0.803531	5.85369	4.36884	3.70289	1.84606	0.595894	0.475052	partially-methylated
ensembl	ENST00000628329.1 ncrna chromosome:GRCh38:17:19063920:19064136:-1 gene:ENSG00000262074.6 gene_biotype:snoRNA transcript_biotype:snoRNA gene_symbol:SNORD3B-2 description:small nucleolar RNA, C/D box 3B-2 [Source:HGNC Symbol;Acc:HGNC:33190]	36.6373	11.3627	37.4221	12.1914	40.6102	17.5549	13.703	12.1914	3.3615	1.22854	38.2232	37.4221	2.1041	1.16358	2.77644	3.05273	partially-methylated
ensembl	ENST00000628388.2 ncrna chromosome:GRCh38:CHR_HG2217_PATCH:118994560:118994655:1 gene:ENSG00000283318.1 gene_biotype:misc_RNA transcript_biotype:misc_RNA gene_symbol:Y_RNA description:Y RNA [Source:RFAM;Acc:RF00019]	0	0.507439	0	0.564883	0.0754671	0.504014	0.525445	0.507439	0.0341972	0.00507663	0.0251557	0	0.0435709	0	0.200106	0.164626	not-methylated
ensembl	ENST00000628458.1 ncrna chromosome:GRCh38:1:28580920:28581054:-1 gene:ENSG00000280498.1 gene_biotype:snoRNA transcript_biotype:snoRNA gene_symbol:SNORA16A description:small nucleolar RNA, H/ACA box 16A [Source:HGNC Symbol;Acc:HGNC:32605]	2.52394	0.494991	7.60736	1.02029	4.10671	0.918549	0.811276	0.918549	0.278595	0.15084	4.746	4.10671	2.60131	2.34661	5.31782	4.1301	methylated
ensembl	ENST00000628531.2 ncrna chromosome:GRCh38:11:118994560:118994655:1 gene:ENSG00000283691.1 gene_biotype:misc_RNA transcript_biotype:misc_RNA gene_symbol:Y_RNA description:Y RNA [Source:RFAM;Acc:RF00019]	0	0.507439	0	0.564883	0.0754671	0.504014	0.525445	0.507439	0.0341972	0.00507663	0.0251557	0	0.0435709	0	0.200106	0.164626	not-methylated
ensembl	ENST00000628590.1 ncrna chromosome:GRCh38:17:64146337:64146471:1 gene:ENSG00000281311.1 gene_biotype:snoRNA transcript_biotype:snoRNA gene_symbol:SNORA50 description:Small nucleolar RNA SNORA50 [Source:RFAM;Acc:RF00407]	7.122	0.835962	21.6288	0.680193	12.0386	0.815355	0.77717	0.815355	0.0846145	0.0305515	13.5964	12.0386	7.37779	7.2893	15.6144	13.261	methylated
ensembl	ENST00000628773.1 ncrna chromosome:GRCh38:22:30483139:30486366:1 gene:ENSG00000181123.8 gene_biotype:antisense transcript_biotype:antisense gene_symbol:AC004832.1	0	0.660057	0	0.665316	0	0.764938	0.696771	0.665316	0.0590937	0.0077969	0	0	0	0	0.125507	0.130665	not-methylated
ensembl	ENST00000629038.1 ncrna chromosome:GRCh38:CHR_HG2030_PATCH:133350995:133351060:1 gene:ENSG00000281541.1 gene_biotype:snoRNA transcript_biotype:snoRNA gene_symbol:SNORD36C description:small nucleolar RNA, C/D box 36C [Source:HGNC Symbol;Acc:HGNC:10165]	1.24947	2.2799	0	2.21254	0.873767	2.61169	2.36804	2.2799	0.213674	0.0998675	0.707747	0.873767	0.641068	0.557023	0.327283	0.409164	partially-methylated
ensembl	ENST00000629045.1 ncrna chromosome:GRCh38:1:155925958:155926085:-1 gene:ENSG00000280466.1 gene_biotype:scaRNA transcript_biotype:scaRNA gene_symbol:SCARNA4 description:small Cajal body-specific RNA 4 [Source:HGNC Symbol;Acc:HGNC:32560]	7.99664	4.55473	19.7642	4.29897	12.2327	3.65636	4.17002	4.29897	0.462858	0.379184	13.3312	12.2327	5.96019	6.28045	3.14547	2.80355	partially-methylated
ensembl	ENST00000629295.1 ncrna chromosome:GRCh38:3:87089280:87098702:1 gene:ENSG00000281392.1 gene_biotype:lincRNA transcript_biotype:lincRNA gene_symbol:LINC00506 description:long intergenic non-protein coding RNA 506 [Source:NCBI gene;Acc:100846978]	8.09937	0.185509	3.08468	0.28698	3.1043	0.338449	0.270312	0.28698	0.0778204	0.0763071	4.76278	3.1043	2.88958	0.0290852	13.1316	8.28027	methylated
ensembl	ENST00000629393.1 ncrna chromosome:GRCh38:13:32504506:32509395:-1 gene:ENSG00000281026.1 gene_biotype:sense_intronic transcript_biotype:sense_intronic gene_symbol:N4BP2L2-IT2 description:N4BPL2 intronic transcript 2 [Source:HGNC Symbol;Acc:HGNC:25038]	7.49685	0.0607972	6.71237	0.0458557	5.82511	0	0.035551	0.0458557	0.0316815	0.0221523	6.67811	6.71237	0.836392	1.16306	50.0041	46.7063	methylated
ensembl	ENST00000629478.1 ncrna chromosome:GRCh38:CHR_HG1832_PATCH:210374154:210374267:-1 gene:ENSG00000281499.1 gene_biotype:snRNA transcript_biotype:snRNA gene_symbol:RNU5A-8P description:RNA, U5A small nuclear 8, pseudogene [Source:HGNC Symbol;Acc:HGNC:42530]	3.66998	0.620575	2.51093	0.857304	4.45092	1.11113	0.863004	0.857304	0.245329	0.350975	3.54394	3.66998	0.976118	1.15781	3.78393	3.93813	partially-methylated
ensembl	ENST00000629536.1 ncrna chromosome:GRCh38:16:58559796:58559931:-1 gene:ENSG00000281910.1 gene_biotype:snoRNA transcript_biotype:snoRNA gene_symbol:SNORA50A description:small nucleolar RNA, H/ACA box 50A [Source:HGNC Symbol;Acc:HGNC:32643]	32.6113	4.07341	73.0903	4.27604	52.426	7.68218	5.34388	4.27604	2.02756	0.300416	52.7092	52.426	20.241	29.3773	9.70066	12.0031	methylated
ensembl	ENST00000629629.1 ncrna chromosome:GRCh38:15:66502019:66502089:-1 gene:ENSG00000280554.1 gene_biotype:snoRNA transcript_biotype:snoRNA gene_symbol:snoU18 description:Small nucleolar RNA U18 [Source:RFAM;Acc:RF01159]	1.66597	77.5376	13.7977	222.052	3.78632	175.378	158.323	175.378	73.7515	69.1996	6.41665	3.78632	6.47946	3.14364	0.0411346	0.0221471	not-methylated
ensembl	ENST00000630092.1 ncrna chromosome:GRCh38:17:19112420:19112636:-1 gene:ENSG00000281000.1 gene_biotype:snoRNA transcript_biotype:snoRNA gene_symbol:SNORD3D description:small nucleolar RNA, C/D box 3D [Source:HGNC Symbol;Acc:HGNC:33192]	14.9928	10.2068	15.8514	10.9062	15.984	15.8331	12.3154	10.9062	3.06648	1.03685	15.6094	15.8514	0.538125	0.196615	1.26532	1.44932	partially-methylated
ensembl	ENST00000630429.1 ncrna chromosome:GRCh38:9:136726748:136726879:-1 gene:ENSG00000281808.1 gene_biotype:snoRNA transcript_biotype:snoRNA gene_symbol:SNORA17 description:Small nucleolar RNA SNORA17 [Source:RFAM;Acc:RF00560]	1.08288	1.64828	1.74025	2.13229	0.19417	1.33345	1.70467	1.64828	0.402396	0.466774	1.00576	1.08288	0.775917	0.974613	0.612723	0.676595	partially-methylated
ensembl	ENST00000630615.1 ncrna chromosome:GRCh38:3:52688882:52688961:1 gene:ENSG00000280904.1 gene_biotype:snoRNA transcript_biotype:snoRNA gene_symbol:SNORD19B description:Small nucleolar RNA SNORD19B [Source:RFAM;Acc:RF01183]	0.124947	8.94057	4.10201	11.8422	0.582511	11.8864	10.8897	11.8422	1.68815	0.0654149	1.60316	0.582511	2.17613	0.678384	0.154977	0.0571511	not-methylated
ensembl	ENST00000630949.1 ncrna chromosome:GRCh38:CHR_HG2030_PATCH:133350243:133350316:1 gene:ENSG00000281243.1 gene_biotype:snoRNA transcript_biotype:snoRNA gene_symbol:SNORD36B description:small nucleolar RNA, C/D box 36B [Source:HGNC Symbol;Acc:HGNC:10164]	20.4914	80.3638	26.4766	30.9755	16.8928	63.2155	58.1849	63.2155	25.0755	25.4241	21.2869	20.4914	4.84115	5.33521	0.366937	0.325219	partially-methylated
ensembl	ENST00000631292.1 ncrna chromosome:GRCh38:17:19061912:19062128:1 gene:ENSG00000265185.5 gene_biotype:snoRNA transcript_biotype:snoRNA gene_symbol:SNORD3B-1 description:small nucleolar RNA, C/D box 3B-1 [Source:HGNC Symbol;Acc:HGNC:10168]	36.6373	11.3627	37.4221	12.1914	40.6102	17.5549	13.703	12.1914	3.3615	1.22854	38.2232	37.4221	2.1041	1.16358	2.77644	3.05273	partially-methylated
ensembl	ENST00000632299.1 ncrna chromosome:GRCh38:CHR_HSCHR16_1_CTG1:15144760:15175928:-1 gene:ENSG00000282788.1 gene_biotype:processed_transcript transcript_biotype:processed_transcript gene_symbol:AC243791.3	6.67219	0.380489	8.45262	0.426076	3.32031	0.937234	0.581266	0.426076	0.309118	0.0675863	6.14838	6.67219	2.60594	2.63966	9.17171	12.873	methylated
ensembl	ENST00000632369.1 ncrna chromosome:GRCh38:CHR_HSCHR8_3_CTG7:143728100:143733343:1 gene:ENSG00000282685.1 gene_biotype:processed_transcript transcript_biotype:retained_intron gene_symbol:FAM83H-AS1 description:FAM83H antisense RNA 1 (head to head) [Source:HGNC Symbol;Acc:HGNC:48720]	2.27303	0.213846	4.90431	0.121607	9.5754	0.185822	0.173758	0.185822	0.0472879	0.0415482	5.58425	4.90431	3.69837	3.90114	20.7638	17.5085	methylated
ensembl	ENST00000632546.1 ncrna chromosome:GRCh38:CHR_HSCHR8_3_CTG7:143542110:143542400:1 gene:ENSG00000282192.1 gene_biotype:antisense transcript_biotype:antisense gene_symbol:AC067930.8	13.6506	0.245274	28.5677	0.517421	29.5469	0.443295	0.401997	0.443295	0.140696	0.109899	23.9217	28.5677	8.90857	1.45178	47.8524	52.7664	methylated
ensembl	ENST00000635258.1 ncrna chromosome:GRCh38:20:22263065:22282486:-1 gene:ENSG00000225321.2 gene_biotype:lincRNA transcript_biotype:lincRNA gene_symbol:LINC01427 description:long intergenic non-protein coding RNA 1427 [Source:HGNC Symbol;Acc:HGNC:50737]	2.57928	0.126393	4.71741	0.0817586	1.17889	0.0861894	0.0981137	0.0861894	0.0245906	0.00656907	2.8252	2.57928	1.78203	2.07622	14.7652	14.3901	methylated
ensembl	ENST00000635274.1 ncrna chromosome:GRCh38:14:49586579:49586878:1 gene:ENSG00000283029.1 gene_biotype:non_coding transcript_biotype:non_coding gene_symbol:AL139099.5	56.8681	1.6861	65.2971	2.15829	51.7203	1.92641	1.9236	1.92641	0.236104	0.343785	57.9618	56.8681	6.8542	7.63216	28.6924	28.1129	methylated
ensembl	ENST00000635449.1 ncrna chromosome:GRCh38:8:127079874:127092600:1 gene:ENSG00000282961.1 gene_biotype:lincRNA transcript_biotype:lincRNA gene_symbol:PRNCR1 description:prostate cancer associated non-coding RNA 1 [Source:HGNC Symbol;Acc:HGNC:48942]	2.78481	0.158269	6.33946	0.0641867	1.86404	0.151147	0.124534	0.151147	0.0523835	0.0105589	3.66277	2.78481	2.36336	1.36514	16.7581	11.4866	methylated
ensembl	ENST00000635690.1 ncrna chromosome:GRCh38:CHR_HSCHR16_5_CTG1:2872278:2873548:-1 gene:ENSG00000283049.1 gene_biotype:lincRNA transcript_biotype:lincRNA gene_symbol:AC003965.3	0.166597	2.96555	1.49164	3.84041	0	3.16375	3.32324	3.16375	0.458718	0.293843	0.552745	0.166597	0.817361	0.246996	0.190681	0.0816842	not-methylated
ensembl	ENST00000635745.1 ncrna chromosome:GRCh38:CHR_HSCHR2_6_CTG7_2:206161841:206161929:1 gene:ENSG00000283323.1 gene_biotype:snoRNA transcript_biotype:snoRNA gene_symbol:snoZ196 description:Small nucleolar RNA Z196/R39/R59 family [Source:RFAM;Acc:RF00134]	1.4369	3.59109	2.23746	1.96033	1.45628	2.60532	2.71891	2.60532	0.821293	0.956254	1.71021	1.45628	0.456712	0.0287373	0.642166	0.575267	partially-methylated
ensembl	ENST00000636308.1 ncrna chromosome:GRCh38:7:76959835:77025733:1 gene:ENSG00000265479.6 gene_biotype:processed_transcript transcript_biotype:processed_transcript gene_symbol:DTX2P1-UPK3BP1-PMS2P11 description:DTX2P1-UPK3BP1-PMS2P11 readthrough, transcribed pseudogene [Source:HGNC Symbol;Acc:HGNC:42360]	3.36917	0.222249	1.39915	0.156444	0.00751434	0.391619	0.25677	0.222249	0.121329	0.0975623	1.59194	1.39915	1.6891	2.06324	4.74239	4.65216	methylated
ensembl	ENST00000636377.1 ncrna chromosome:GRCh38:10:68755172:68755238:1 gene:ENSG00000283551.1 gene_biotype:snoRNA transcript_biotype:snoRNA gene_symbol:SNORD98 description:small nucleolar RNA, C/D box 98 [Source:HGNC Symbol;Acc:HGNC:32761]	0.749685	19.9314	2.98328	23.203	0.582511	26.4226	23.1856	23.203	3.24566	4.77343	1.43849	0.749685	1.34043	0.247851	0.0660704	0.0364625	not-methylated
ensembl	ENST00000636386.1 ncrna chromosome:GRCh38:1:58718420:58771295:1 gene:ENSG00000283445.1 gene_biotype:lincRNA transcript_biotype:lincRNA gene_symbol:AL136985.3	4.19586	0.0826671	2.81354	0.133884	1.75239	0.119857	0.112136	0.119857	0.026467	0.0207957	2.92059	2.81354	1.22525	1.57326	14.2389	13.252	methylated
ensembl	ENST00000636484.1 ncrna chromosome:GRCh38:6:52995621:52995948:1 gene:ENSG00000283293.1 gene_biotype:snRNA transcript_biotype:snRNA gene_symbol:RN7SK description:RNA, 7SK small nuclear [Source:HGNC Symbol;Acc:HGNC:10037]	96.0088	1.65831	89.8039	2.21293	83.5747	2.22052	2.03058	2.21293	0.322423	0.0112527	89.7958	89.8039	6.21702	9.19935	42.193	38.8702	methylated
ensembl	ENST00000636665.1 ncrna chromosome:GRCh38:CHR_HSCHR2_6_CTG7_2:206161878:206161957:1 gene:ENSG00000283671.1 gene_biotype:snoRNA transcript_biotype:snoRNA gene_symbol:SNORD51 description:small nucleolar RNA, C/D box 51 [Source:HGNC Symbol;Acc:HGNC:10201]	1.4369	21.4908	5.96655	25.1748	2.33005	21.1801	22.6152	21.4908	2.22206	0.460617	3.2445	2.33005	2.3993	1.32418	0.147236	0.11255	not-methylated
ensembl	ENST00000636700.1 ncrna chromosome:GRCh38:CHR_HSCHR2_6_CTG7_2:205900630:205900958:1 gene:ENSG00000283135.1 gene_biotype:misc_RNA transcript_biotype:misc_RNA gene_symbol:RN7SKP178 description:RNA, 7SK small nuclear pseudogene 178 [Source:HGNC Symbol;Acc:HGNC:45902]	4.09505	0.0821165	8.60278	0.122915	9.19229	0.15738	0.120804	0.122915	0.037676	0.0510981	7.29671	8.60278	2.78834	0.874002	33.499	39.0409	methylated
ensembl	ENST00000637143.1 ncrna chromosome:GRCh38:CHR_HSCHR2_6_CTG7_2:206025593:206025697:1 gene:ENSG00000283687.1 gene_biotype:misc_RNA transcript_biotype:misc_RNA gene_symbol:Y_RNA description:Y RNA [Source:RFAM;Acc:RF00019]	0.582818	3.73484	0.779069	2.99341	0.612479	2.94857	3.22561	2.99341	0.441578	0.0664846	0.658122	0.612479	0.105788	0.0439751	0.227965	0.230321	not-methylated
ensembl	ENST00000637229.1 ncrna chromosome:GRCh38:5:86620497:86620575:1 gene:ENSG00000284078.1 gene_biotype:miRNA transcript_biotype:miRNA gene_symbol:hsa-mir-3607 description:hsa-mir-3607 [Source:miRBase;Acc:MI0015997]	0.49979	37.2586	6.71237	100.539	2.91256	139.044	92.2802	100.539	51.3926	57.0875	3.37491	2.91256	3.13199	3.57717	0.0376153	0.0299344	not-methylated
ensembl	ENST00000638592.1 ncrna chromosome:GRCh38:7:66423148:66493355:-1 gene:ENSG00000179406.7 gene_biotype:processed_transcript transcript_biotype:processed_transcript gene_symbol:LINC00174 description:long intergenic non-protein coding RNA 174 [Source:HGNC Symbol;Acc:HGNC:27788]	8.7315	0.167997	8.36097	0.252663	2.43002	0.269958	0.230206	0.252663	0.0545641	0.0256416	6.50749	8.36097	3.53606	0.549349	20.0102	23.9917	methylated
ensembl	ENST00000638682.1 ncrna chromosome:GRCh38:17:35568109:35574843:1 gene:ENSG00000267321.2 gene_biotype:lincRNA transcript_biotype:lincRNA gene_symbol:LINC02001 description:long intergenic non-protein coding RNA 2001 [Source:HGNC Symbol;Acc:HGNC:52836]	3.38307	3.65788	7.91998	3.36877	7.59842	3.48557	3.50407	3.48557	0.145443	0.173168	6.30049	7.59842	2.53167	0.47674	1.77591	2.14706	partially-methylated
ensembl	ENST00000639198.1 ncrna chromosome:GRCh38:CHR_HG30_PATCH:179492015:179492096:-1 gene:ENSG00000283939.1 gene_biotype:snRNA transcript_biotype:snRNA gene_symbol:U4 description:U4 spliceosomal RNA [Source:RFAM;Acc:RF00015]	0.447458	0.486308	0.64303	0.601053	0.322462	0.584456	0.557272	0.584456	0.0620144	0.0246068	0.470983	0.447458	0.161574	0.185319	0.868717	0.799844	partially-methylated
miRNA	hsa-let-7a-1 MI0000060 Homo sapiens let-7a-1 stem-loop	86.1554	3781.89	437.833	2962.27	143.909	4342.33	3695.5	3781.89	694.077	830.911	222.633	143.909	188.593	85.6261	0.0602697	0.0380777	not-methylated
miRNA	hsa-let-7a-2 MI0000061 Homo sapiens let-7a-2 stem-loop	85.4057	3775.61	433.731	2956.5	143.327	4334.16	3688.76	3775.61	692.921	828.099	220.821	143.327	186.646	85.874	0.0598888	0.0379867	not-methylated
miRNA	hsa-let-7a-3 MI0000062 Homo sapiens let-7a-3 stem-loop	85.6556	3778.33	435.596	2959.08	143.327	4336.73	3691.38	3778.33	692.927	827.888	221.526	143.327	187.619	85.5035	0.0600372	0.0379594	not-methylated
miRNA	hsa-let-7b MI0000063 Homo sapiens let-7b stem-loop	54.3771	1377.22	202.714	1181.77	75.61	1656.17	1405.05	1377.22	238.422	289.775	110.9	75.61	80.2184	31.4798	0.0789954	0.0549692	not-methylated
miRNA	hsa-let-7c MI0000064 Homo sapiens let-7c stem-loop	0.274884	13.5512	2.64766	6.3235	0.611637	7.59937	9.15802	7.59937	3.85771	1.8916	1.17806	0.611637	1.2838	0.499269	0.138049	0.092428	not-methylated
miRNA	hsa-let-7d MI0000065 Homo sapiens let-7d stem-loop	10.2457	770.96	85.0234	600.801	24.4655	799.609	723.79	770.96	107.47	42.4752	39.9115	24.4655	39.7097	21.0823	0.0552729	0.0318594	not-methylated
miRNA	hsa-let-7e MI0000066 Homo sapiens let-7e stem-loop	0	98.1267	10.4415	72.1768	0	106.863	92.3887	98.1267	18.0407	12.9516	3.48049	0	6.02839	0	0.0387127	0.00101805	not-methylated
miRNA	hsa-let-7f-1 MI0000067 Homo sapiens let-7f-1 stem-loop	80.9659	3946.87	561.602	3094.04	158.152	3415.22	3485.38	3415.22	430.721	476.173	266.907	158.152	258.115	114.436	0.0766055	0.0463359	not-methylated
miRNA	hsa-let-7f-2 MI0000068 Homo sapiens let-7f-2 stem-loop	84.9643	4091.27	585.468	3216.29	158.152	3547.38	3618.32	3547.38	441.782	490.87	276.195	158.152	270.327	108.508	0.0763579	0.0446096	not-methylated
miRNA	hsa-let-7g MI0000433 Homo sapiens let-7g stem-loop	23.74	1840.64	252.46	1629.61	43.6884	1777.25	1749.16	1777.25	108.283	93.9911	106.629	43.6884	126.686	29.5754	0.0610139	0.0246369	not-methylated
miRNA	hsa-let-7i MI0000434 Homo sapiens let-7i stem-loop	25.9891	882.406	142.079	828.876	26.7955	744.649	818.644	828.876	69.4463	79.3639	64.9544	26.7955	66.7927	1.19566	0.0794564	0.0324443	not-methylated
miRNA	hsa-mir-101-1 MI0000103 Homo sapiens miR-101-1 stem-loop	1.99916	172.613	26.1037	226.55	3.49507	188.564	195.909	188.564	27.7084	23.6477	10.5326	3.49507	13.5056	2.21784	0.0542456	0.0190554	not-methylated
miRNA	hsa-mir-101-2 MI0000739 Homo sapiens miR-101-2 stem-loop	2.24905	176.109	26.1037	231.709	3.49507	192.003	199.941	192.003	28.6369	23.5646	10.6159	3.49507	13.4272	1.84734	0.0535688	0.0187142	not-methylated
miRNA	hsa-mir-10393 MI0033417 Homo sapiens miR-10393 stem-loop	2.49895	0.121594	5.22074	0.0687835	4.07758	0.152879	0.114419	0.121594	0.0425045	0.0463826	3.93242	4.07758	1.36669	1.69484	18.8063	18.8524	methylated
miRNA	hsa-mir-10395 MI0033419 Homo sapiens miR-10395 stem-loop	0.49979	7.85298	5.22074	16.7603	0	18.9061	14.5064	16.7603	5.86109	3.18136	1.90684	0.49979	2.88078	0.740988	0.137394	0.0355742	not-methylated
miRNA	hsa-mir-10399 MI0033423 Homo sapiens miR-10399 stem-loop	0	1.69219	0	1.46738	0	1.91099	1.69019	1.69219	0.22181	0.324392	0	0	0	0	0.0558601	0.0557977	not-methylated
miRNA	hsa-mir-103a-1 MI0000109 Homo sapiens miR-103a-1 stem-loop	8.87127	842.552	171.166	1125.83	23.7859	850.632	939.67	850.632	161.266	11.98	67.9409	23.7859	89.7057	22.1124	0.0724017	0.0280769	not-methylated
miRNA	hsa-mir-103a-2 MI0000108 Homo sapiens miR-103a-2 stem-loop	9.12116	848.814	171.166	1131.58	24.3684	855.371	945.255	855.371	161.396	9.72223	68.2184	24.3684	89.4802	22.6055	0.0722674	0.0286022	not-methylated
miRNA	hsa-mir-10527 MI0033674 Homo sapiens miR-10527 stem-loop	0.749685	0.648504	0.745819	0.664907	0	0.407678	0.573696	0.648504	0.14401	0.0243199	0.498501	0.745819	0.431719	0.00573061	0.888384	1.13001	partially-methylated
miRNA	hsa-mir-106a MI0000113 Homo sapiens miR-106a stem-loop	0	1.32741	0	1.2725	0	1.33769	1.31253	1.32741	0.0350516	0.01525	0	0	0	0	0.0707949	0.0700571	not-methylated
miRNA	hsa-mir-106b MI0000734 Homo sapiens miR-106b stem-loop	3.74842	309.62	41.7659	280.706	10.4852	315.288	301.871	309.62	18.5477	8.40285	18.6665	10.4852	20.2863	9.98795	0.0621467	0.0341767	not-methylated
miRNA	hsa-mir-107 MI0000114 Homo sapiens miR-107 stem-loop	2.74884	175.748	35.0535	257.09	6.6018	186.971	206.603	186.971	44.0816	16.6396	14.8014	6.6018	17.6443	5.71239	0.0720908	0.0358248	not-methylated
miRNA	hsa-mir-10a MI0000266 Homo sapiens miR-10a stem-loop	428.32	10664.8	1816.07	8826.1	925.611	12815.9	10769	10664.8	1996.96	2726.11	1056.67	925.611	703.096	737.283	0.09813	0.0867995	not-methylated
miRNA	hsa-mir-10b MI0000267 Homo sapiens miR-10b stem-loop	50.4788	1278.5	337.11	1511.66	110.677	1675.58	1488.58	1511.66	199.546	243.035	166.089	110.677	151.137	89.2502	0.111635	0.0732772	not-methylated
miRNA	hsa-mir-1180 MI0006273 Homo sapiens miR-1180 stem-loop	1.24947	18.7154	0.745819	16.8061	0.582511	20.6896	18.7371	18.7154	1.94186	2.83074	0.859268	0.745819	0.347653	0.24212	0.0509245	0.0449535	not-methylated
miRNA	hsa-mir-12136 MI0039740 Homo sapiens miR-12136 stem-loop	149.437	60.3615	258.053	52.8487	167.763	60.3363	57.8488	60.3363	4.33028	0.0374066	191.751	167.763	58.1459	27.1704	3.3107	2.77752	partially-methylated
miRNA	hsa-mir-1246 MI0006381 Homo sapiens miR-1246 stem-loop	1.49937	3.23239	2.98328	2.93476	7.57265	3.0321	3.06642	3.0321	0.15175	0.144315	4.01843	2.98328	3.1662	2.20004	1.30066	0.984411	partially-methylated
miRNA	hsa-mir-1248 MI0006383 Homo sapiens miR-1248 stem-loop	1.74926	2.45216	5.22074	1.00883	1.74753	4.91761	2.79286	2.45216	1.97654	2.13988	2.90584	1.74926	2.00475	0.00256462	1.03905	0.724589	partially-methylated
miRNA	hsa-mir-1249 MI0006384 Homo sapiens miR-1249 stem-loop	0.249895	1.13488	0	0.664907	2.91256	0.993714	0.931168	0.993714	0.241149	0.209295	1.05415	0.249895	1.61427	0.370494	1.11927	0.319914	partially-methylated
miRNA	hsa-mir-1256 MI0006390 Homo sapiens miR-1256 stem-loop	0	0.526909	0	0.343918	0	0.178359	0.349729	0.343918	0.174348	0.245457	0	0	0	0	0.222356	0.225267	not-methylated
miRNA	hsa-mir-125a MI0000469 Homo sapiens miR-125a stem-loop	8.99621	126.965	14.9164	91.826	4.66009	115.933	111.575	115.933	17.9703	16.3554	9.52423	8.99621	5.14849	6.42874	0.0861809	0.0783931	not-methylated
miRNA	hsa-mir-126 MI0000471 Homo sapiens miR-126 stem-loop	0	11.8453	0	10.2487	3.49507	10.3193	10.8045	10.3193	0.902099	0.104665	1.16502	0	2.01788	0	0.11601	0.00959754	not-methylated
miRNA	hsa-mir-1266 MI0006403 Homo sapiens miR-1266 stem-loop	0	2.39136	0	2.49913	0	1.80907	2.23319	2.39136	0.371229	0.15979	0	0	0	0	0.0428598	0.0401388	not-methylated
miRNA	hsa-mir-1268a MI0006405 Homo sapiens miR-1268a stem-loop	0.249895	1.12475	1.86455	2.59085	0	5.40173	3.03911	2.59085	2.17344	2.17364	0.704814	0.249895	1.0121	0.370494	0.256383	0.130032	partially-methylated
miRNA	hsa-mir-1268b MI0016748 Homo sapiens miR-1268b stem-loop	0.249895	2.33056	1.86455	4.40215	0	8.22999	4.98757	4.40215	2.99297	3.07133	0.704814	0.249895	1.0121	0.370494	0.158192	0.0777174	not-methylated
miRNA	hsa-mir-1269a MI0006406 Homo sapiens miR-1269a stem-loop	0.249895	3.09053	0	2.61377	0	1.63071	2.445	2.61377	0.744398	0.706833	0.0832983	0	0.144277	0	0.0720228	0.0368491	not-methylated
miRNA	hsa-mir-1273c MI0014171 Homo sapiens miR-1273c stem-loop	0	0.66877	0.745819	1.03175	0	0.331238	0.677254	0.66877	0.350334	0.500424	0.248606	0	0.430599	0	0.448511	0.130078	partially-methylated
miRNA	hsa-mir-1275 MI0006415 Homo sapiens miR-1275 stem-loop	1.24947	14.1354	2.23746	12.3581	1.16502	15.4408	13.9781	14.1354	1.54735	1.93544	1.55065	1.24947	0.596289	0.125208	0.11725	0.0947974	not-methylated
miRNA	hsa-mir-1276 MI0006416 Homo sapiens miR-1276 stem-loop	0	0.780231	0	0.917114	0	0.917275	0.87154	0.917114	0.0790757	0.000238823	0	0	0	0	0.102929	0.0983174	not-methylated
miRNA	hsa-mir-1277 MI0006419 Homo sapiens miR-1277 stem-loop	0	1.5402	0	0.825402	0	2.47155	1.61238	1.5402	0.825442	1.05975	0	0	0	0	0.0583982	0.0609683	not-methylated
miRNA	hsa-mir-1278 MI0006425 Homo sapiens miR-1278 stem-loop	0	0.324252	0	0.366845	0	0.152879	0.281326	0.324252	0.113258	0.0631492	0	0	0	0	0.262243	0.235709	not-methylated
miRNA	hsa-mir-128-1 MI0000447 Homo sapiens miR-128-1 stem-loop	7.24695	170.278	16.408	112.805	4.66009	81.5865	121.556	112.805	44.9887	46.2845	9.43836	7.24695	6.17294	3.83528	0.078404	0.065072	not-methylated
miRNA	hsa-mir-128-2 MI0000727 Homo sapiens miR-128-2 stem-loop	6.49727	147.834	16.408	98.1541	2.33005	70.5537	105.514	98.1541	39.1621	40.9203	8.41178	6.49727	7.23162	6.17832	0.0805934	0.067145	not-methylated
miRNA	hsa-mir-1285-1 MI0006346 Homo sapiens miR-1285-1 stem-loop	4.49811	10.4419	2.23746	12.3696	1.74753	8.80329	10.5383	10.4419	1.78509	2.42944	2.8277	2.23746	1.46721	0.726361	0.275205	0.22173	partially-methylated
miRNA	hsa-mir-1285-2 MI0006347 Homo sapiens miR-1285-2 stem-loop	0.249895	8.60788	0	10.4895	0	7.24902	8.78213	8.60788	1.62725	2.01464	0.0832983	0	0.144277	0	0.0206368	0.0114839	not-methylated
miRNA	hsa-mir-1286 MI0006348 Homo sapiens miR-1286 stem-loop	0	1.86445	2.23746	2.49913	0	2.14031	2.16796	2.14031	0.318246	0.408989	0.745819	0	1.2918	0	0.372942	0.0446367	partially-methylated
miRNA	hsa-mir-1287 MI0006349 Homo sapiens miR-1287 stem-loop	0	0.557308	0	0.343918	0	0.636996	0.512741	0.557308	0.151537	0.118146	0	0	0	0	0.163201	0.152136	not-methylated
miRNA	hsa-mir-1291 MI0006353 Homo sapiens miR-1291 stem-loop	4.24821	0.425581	7.45819	0.298062	5.82511	0.178359	0.300667	0.298062	0.123631	0.177472	5.84384	5.82511	1.60507	2.33791	14.8349	14.8849	methylated
miRNA	hsa-mir-1292 MI0006433 Homo sapiens miR-1292 stem-loop	0	0.425581	0	0.206351	0	0.509597	0.380509	0.425581	0.156567	0.124563	0	0	0	0	0.208112	0.190266	not-methylated
miRNA	hsa-mir-1296 MI0003780 Homo sapiens miR-1296 stem-loop	0	2.46229	0	2.68256	0	3.33786	2.82757	2.68256	0.455443	0.326571	0	0	0	0	0.034158	0.0359382	not-methylated
miRNA	hsa-mir-1299 MI0006359 Homo sapiens miR-1299 stem-loop	0.249895	2.00631	0	1.62788	0	1.45235	1.69551	1.62788	0.283104	0.260233	0.0832983	0	0.144277	0	0.102087	0.0578745	not-methylated
miRNA	hsa-mir-1301 MI0003815 Homo sapiens miR-1301 stem-loop	0	1.28687	0	0.871258	0	1.29947	1.15254	1.28687	0.243675	0.0186773	0	0	0	0	0.0798381	0.0721046	not-methylated
miRNA	hsa-mir-1303 MI0006370 Homo sapiens miR-1303 stem-loop	0	9.82889	0.745819	6.94714	1.16502	10.1155	8.96384	9.82889	1.75239	0.424936	0.636947	0.745819	0.590093	0.621511	0.0813063	0.0851877	not-methylated
[truncated: 6,968 more rows]
