# Supplementary material for: Molecular and Functional Characterization of the Somatic PIWIL1/piRNA Pathway in Colorectal Cancer Cells
Source: Cells. 2019 Nov 5;8(11):1390. doi: 10.3390/cells8111390 (PMC6912267; doi:10.3390/cells8111390)
Supplement: Supplementary file 1 [file cells-08-01390-s001.zip › Table_S8.xlsx]

## Sheet: Table S8
Table S8
Enrichment values for RIP-seq experiment
RIP-seq experiment. Enrichment scores (log FC), pvalues and adjusted p values (false discovery rate) for the comparisons of input vs control, ab1 vs control and ab2 vs control resulted from the moderated t-test of limma package. Data have been preprocessed, normalized (Trimmed Mean of M-values -TMM) and transformed with limma-voom2.
DB	smallRNA	AverageExpression	IPP_NoAb_vs_INPUT_logFC	IPP_NoAb_vs_INPUT_p values	IPP_NoAb_vs_INPUT_adj p value	Ab1_vs_INPUT_logFC	Ab1_vs_INPUT_p values	Ab1_vs_INPUT_adj p value	Ab2_vs_INPUT_logFC	Ab2_vs_INPUT_p values	Ab2_vs_INPUT_adj adj p value
ensembl	ENST00000621462.4 ncrna chromosome:GRCh38:22:24632954:24650012:1 gene:ENSG00000215481.9 gene_biotype:processed_transcript transcript_biotype:processed_transcript gene_symbol:BCRP3 description:breakpoint cluster region pseudogene 3 [Source:HGNC Symbol;Acc:HGNC:1016]	0.123075	1.97815	0.000157478	0.002189	2.17543	9.28651e-05	0.00190154	2.51909	1.74271e-05	0.000412637
ensembl	ENST00000607061.1 ncrna chromosome:GRCh38:1:3306636:3310096:-1 gene:ENSG00000272235.1 gene_biotype:lincRNA transcript_biotype:lincRNA gene_symbol:AL590438.1	0.599942	1.95382	0.000168348	0.00227035	2.07067	0.000135818	0.00240548	2.32997	3.59076e-05	0.000726884
ensembl	ENST00000416860.2 ncrna chromosome:GRCh38:1:2549920:2557011:-1 gene:ENSG00000238164.6 gene_biotype:antisense transcript_biotype:antisense gene_symbol:AL139246.5	-0.681289	1.78577	0.000386166	0.00415411	2.08577	0.000161345	0.00270937	2.07508	0.000115031	0.001645
ensembl	ENST00000625655.1 ncrna chromosome:GRCh38:CHR_HSCHR1_1_CTG3:2549920:2557011:-1 gene:ENSG00000281197.2 gene_biotype:antisense transcript_biotype:antisense gene_symbol:AL139246.8	-0.681289	1.78577	0.000386166	0.00415411	2.08577	0.000161345	0.00270937	2.07508	0.000115031	0.001645
ensembl	ENST00000408535.2 ncrna chromosome:GRCh38:17:64146339:64146471:1 gene:ENSG00000277887.1 gene_biotype:snoRNA transcript_biotype:snoRNA gene_symbol:SNORA50C description:small nucleolar RNA, H/ACA box 50C [Source:HGNC Symbol;Acc:HGNC:32662]	-0.457739	1.90338	0.000432767	0.00450337	2.57169	3.44939e-05	0.00117365	2.3515	7.00536e-05	0.00116234
ensembl	ENST00000564629.1 ncrna chromosome:GRCh38:16:31456711:31459736:-1 gene:ENSG00000260267.1 gene_biotype:antisense transcript_biotype:antisense gene_symbol:AC026471.1	1.67807	1.63492	0.000717491	0.00631318	2.19329	7.61249e-05	0.00170731	1.80855	0.000344121	0.00358091
ensembl	ENST00000549804.6 ncrna chromosome:GRCh38:15:25050632:25122476:1 gene:ENSG00000224078.13 gene_biotype:processed_transcript transcript_biotype:antisense gene_symbol:SNHG14 description:small nucleolar RNA host gene 14 [Source:HGNC Symbol;Acc:HGNC:37462]	0.792207	1.92226	0.000719174	0.00632076	2.23895	0.000268431	0.0036767	2.10953	0.000369245	0.00376771
ensembl	ENST00000458748.1 ncrna chromosome:GRCh38:1:109100193:109100612:1 gene:ENSG00000278249.1 gene_biotype:scaRNA transcript_biotype:scaRNA gene_symbol:SCARNA2 description:small Cajal body-specific RNA 2 [Source:HGNC Symbol;Acc:HGNC:32558]	4.72013	1.67451	0.000962151	0.00780501	3.07233	5.28221e-06	0.00102534	2.04181	0.0002037	0.00246205
ensembl	ENST00000458797.1 ncrna chromosome:GRCh38:3:160514907:160515236:-1 gene:ENSG00000238741.1 gene_biotype:scaRNA transcript_biotype:scaRNA gene_symbol:SCARNA7 description:small Cajal body-specific RNA 7 [Source:HGNC Symbol;Acc:HGNC:32563]	5.04985	1.2949	0.00109805	0.00857514	3.686	4.72257e-08	0.000566554	1.50461	0.00035528	0.0036642
ensembl	ENST00000365363.2 ncrna chromosome:GRCh38:7:25264656:25264882:1 gene:ENSG00000202233.2 gene_biotype:snoRNA transcript_biotype:snoRNA gene_symbol:U3 description:Small nucleolar RNA U3 [Source:RFAM;Acc:RF00012]	2.29588	1.56909	0.00115036	0.00885719	2.27127	6.6215e-05	0.00163334	2.14933	8.56988e-05	0.00135204
ensembl	ENST00000609755.1 ncrna chromosome:GRCh38:7:1464497:1467522:-1 gene:ENSG00000273230.1 gene_biotype:lincRNA transcript_biotype:lincRNA gene_symbol:AC102953.2	0.223319	1.61667	0.00131681	0.00976442	2.48754	4.19089e-05	0.00131418	2.35504	5.74557e-05	0.00104133
ensembl	ENST00000363091.1 ncrna chromosome:GRCh38:17:76561109:76561192:1 gene:ENSG00000199961.1 gene_biotype:snoRNA transcript_biotype:snoRNA gene_symbol:SNORD1B description:small nucleolar RNA, C/D box 1B [Source:HGNC Symbol;Acc:HGNC:32676]	7.1815	1.6586	0.00134506	0.00988191	2.3943	8.87482e-05	0.00186126	2.48726	4.60557e-05	0.0008786
ensembl	ENST00000420866.1 ncrna chromosome:GRCh38:2:174326027:174330643:1 gene:ENSG00000231453.1 gene_biotype:lincRNA transcript_biotype:lincRNA gene_symbol:LINC01305 description:long intergenic non-protein coding RNA 1305 [Source:HGNC Symbol;Acc:HGNC:27690]	1.27683	2.25559	0.00140856	0.0101116	2.83546	0.00028742	0.00382789	3.03401	0.000131529	0.00181824
ensembl	ENST00000424650.1 ncrna chromosome:GRCh38:X:22162733:22172983:-1 gene:ENSG00000224204.1 gene_biotype:antisense transcript_biotype:antisense gene_symbol:PHEX-AS1 description:PHEX antisense RNA 1 [Source:HGNC Symbol;Acc:HGNC:40445]	-0.493551	1.89536	0.00143803	0.0102316	2.25292	0.000513602	0.00545712	2.43665	0.00019544	0.00240447
ensembl	ENST00000602755.1 ncrna chromosome:GRCh38:1:109100193:109100619:1 gene:ENSG00000270066.3 gene_biotype:lincRNA transcript_biotype:lincRNA gene_symbol:AL356488.2	4.82361	1.57633	0.00153678	0.0107829	3.06979	5.43169e-06	0.00102534	1.93144	0.000332823	0.00349482
ensembl	ENST00000362796.2 ncrna chromosome:GRCh38:1:90657750:90657964:1 gene:ENSG00000199666.2 gene_biotype:snoRNA transcript_biotype:snoRNA gene_symbol:SNORD3G description:small nucleolar RNA, C/D box 3G [Source:HGNC Symbol;Acc:HGNC:52240]	2.32079	1.52024	0.00174163	0.0117707	2.226	0.000100025	0.0019766	2.10174	0.000131119	0.00181423
ensembl	ENST00000362607.1 ncrna chromosome:GRCh38:13:45337480:45337609:-1 gene:ENSG00000199477.1 gene_biotype:snoRNA transcript_biotype:snoRNA gene_symbol:SNORA31 description:small nucleolar RNA, H/ACA box 31 [Source:HGNC Symbol;Acc:HGNC:32621]	12.5734	1.66473	0.00199771	0.013005	2.15797	0.000367422	0.00447118	1.80798	0.00117237	0.00762241
ensembl	ENST00000561598.1 ncrna chromosome:GRCh38:18:11666456:11670165:-1 gene:ENSG00000260759.1 gene_biotype:lincRNA transcript_biotype:lincRNA gene_symbol:AP001120.1	0.376037	1.69003	0.00224213	0.0141199	2.15605	0.000442818	0.00503016	2.18848	0.000324585	0.00343832
ensembl	ENST00000384550.1 ncrna chromosome:GRCh38:2:231456444:231456523:-1 gene:ENSG00000207280.1 gene_biotype:snoRNA transcript_biotype:snoRNA gene_symbol:SNORD20 description:small nucleolar RNA, C/D box 20 [Source:HGNC Symbol;Acc:HGNC:10143]	4.95493	1.70115	0.00225186	0.0141597	2.44622	0.000169785	0.00278986	2.58068	7.97865e-05	0.00127732
ensembl	ENST00000384486.2 ncrna chromosome:GRCh38:8:97358265:97358478:1 gene:ENSG00000207215.2 gene_biotype:snoRNA transcript_biotype:snoRNA gene_symbol:SNORD3H description:small nucleolar RNA, C/D box 3H [Source:HGNC Symbol;Acc:HGNC:52241]	2.35397	1.44421	0.00237429	0.014703	2.12998	0.000139025	0.0024458	2.01128	0.000180494	0.00227395
ensembl	ENST00000632303.1 ncrna chromosome:GRCh38:CHR_HSCHR11_1_CTG8:528907:532261:1 gene:ENSG00000282464.1 gene_biotype:antisense transcript_biotype:antisense gene_symbol:AC137894.2	-0.911652	1.76624	0.00250997	0.0153224	2.03838	0.00120435	0.00875341	2.84569	4.69175e-05	0.000892365
ensembl	ENST00000365398.2 ncrna chromosome:GRCh38:3:45255409:45255620:-1 gene:ENSG00000202268.2 gene_biotype:snoRNA transcript_biotype:snoRNA gene_symbol:U3 description:Small nucleolar RNA U3 [Source:RFAM;Acc:RF00012]	-0.557421	2.36388	0.00254587	0.0155087	3.65072	7.87139e-05	0.00174238	3.36107	0.000155805	0.00204671
ensembl	ENST00000447261.6 ncrna chromosome:GRCh38:22:24632915:24647760:1 gene:ENSG00000215481.9 gene_biotype:processed_transcript transcript_biotype:retained_intron gene_symbol:BCRP3 description:breakpoint cluster region pseudogene 3 [Source:HGNC Symbol;Acc:HGNC:1016]	-1.24538	1.62481	0.00272366	0.0161723	2.15758	0.000450561	0.00507223	2.29228	0.000171983	0.00220267
ensembl	ENST00000408314.1 ncrna chromosome:GRCh38:19:50799442:50799532:-1 gene:ENSG00000221241.1 gene_biotype:snoRNA transcript_biotype:snoRNA gene_symbol:SNORD88A description:small nucleolar RNA, C/D box 88A [Source:HGNC Symbol;Acc:HGNC:32747]	2.39263	1.6718	0.0029144	0.0168748	2.2215	0.00044873	0.00506323	1.98318	0.000896158	0.00642775
ensembl	ENST00000408454.1 ncrna chromosome:GRCh38:19:50799032:50799122:-1 gene:ENSG00000221381.1 gene_biotype:snoRNA transcript_biotype:snoRNA gene_symbol:SNORD88B description:small nucleolar RNA, C/D box 88B [Source:HGNC Symbol;Acc:HGNC:32748]	1.85403	2.10028	0.00309188	0.0176687	3.0568	0.000219703	0.00325966	2.47699	0.00100704	0.00690681
ensembl	ENST00000363915.1 ncrna chromosome:GRCh38:14:21397292:21397401:-1 gene:ENSG00000200785.1 gene_biotype:snoRNA transcript_biotype:snoRNA gene_symbol:SNORD8 description:small nucleolar RNA, C/D box 8 [Source:HGNC Symbol;Acc:HGNC:20159]	2.77755	1.55383	0.00320966	0.01816	2.41946	0.000126359	0.00229858	2.17267	0.000256756	0.0029258
ensembl	ENST00000384252.1 ncrna chromosome:GRCh38:X:136879199:136879271:-1 gene:ENSG00000206979.1 gene_biotype:snoRNA transcript_biotype:snoRNA gene_symbol:SNORD61 description:small nucleolar RNA, C/D box 61 [Source:HGNC Symbol;Acc:HGNC:10218]	3.71532	1.52012	0.00321233	0.0181701	2.30789	0.000160508	0.00270671	2.48635	6.28403e-05	0.00110544
ensembl	ENST00000365161.1 ncrna chromosome:GRCh38:1:44777843:44777912:1 gene:ENSG00000202031.1 gene_biotype:snoRNA transcript_biotype:snoRNA gene_symbol:SNORD38A description:small nucleolar RNA, C/D box 38A [Source:HGNC Symbol;Acc:HGNC:30355]	5.70145	1.39392	0.00430056	0.0222315	2.2742	0.000130162	0.00235	2.0186	0.000282023	0.00312857
ensembl	ENST00000618151.1 ncrna chromosome:GRCh38:13:50125816:50128463:1 gene:ENSG00000274270.1 gene_biotype:sense_intronic transcript_biotype:sense_intronic gene_symbol:AL137060.1	-1.3782	1.67278	0.00491706	0.0243919	2.58921	0.000194276	0.00301911	1.82775	0.00284115	0.0136594
ensembl	ENST00000408813.1 ncrna chromosome:GRCh38:7:22856613:22856686:1 gene:ENSG00000221740.1 gene_biotype:snoRNA transcript_biotype:snoRNA gene_symbol:SNORD93 description:small nucleolar RNA, C/D box 93 [Source:HGNC Symbol;Acc:HGNC:32755]	5.26055	1.60836	0.00645011	0.0292595	2.71706	0.000168017	0.00277004	2.23422	0.000673735	0.00548849
ensembl	ENST00000362899.2 ncrna chromosome:GRCh38:X:70846079:70846295:-1 gene:ENSG00000277492.1 gene_biotype:snoRNA transcript_biotype:snoRNA gene_symbol:SNORD3E description:small nucleolar RNA, C/D box 3E [Source:HGNC Symbol;Acc:HGNC:52238]	0.659266	1.32439	0.00681545	0.0303309	2.22457	0.000173899	0.00283502	2.02208	0.00032943	0.00346737
ensembl	ENST00000627253.1 ncrna chromosome:GRCh38:X:70846080:70846295:-1 gene:ENSG00000280704.1 gene_biotype:snoRNA transcript_biotype:snoRNA gene_symbol:SNORD3E description:small nucleolar RNA, C/D box 3E [Source:HGNC Symbol;Acc:HGNC:52238]	0.659266	1.32439	0.00681545	0.0303309	2.22457	0.000173899	0.00283502	2.02208	0.00032943	0.00346737
ensembl	ENST00000362566.1 ncrna chromosome:GRCh38:14:21392150:21392253:-1 gene:ENSG00000199436.1 gene_biotype:snoRNA transcript_biotype:snoRNA gene_symbol:SNORD9 description:small nucleolar RNA, C/D box 9 [Source:HGNC Symbol;Acc:HGNC:32705]	0.757566	1.55991	0.00751108	0.0324227	2.76627	0.000121463	0.00224485	2.61234	0.000164823	0.00213222
ensembl	ENST00000364729.1 ncrna chromosome:GRCh38:20:38427309:38427442:-1 gene:ENSG00000225091.3 gene_biotype:snoRNA transcript_biotype:snoRNA gene_symbol:SNORA71A description:small nucleolar RNA, H/ACA box 71A [Source:HGNC Symbol;Acc:HGNC:10232]	1.48406	1.8747	0.0080632	0.0338697	2.60433	0.00108736	0.00827681	2.00656	0.00575628	0.0222748
ensembl	ENST00000508827.1 ncrna chromosome:GRCh38:14:61556320:61570653:-1 gene:ENSG00000250548.6 gene_biotype:lincRNA transcript_biotype:lincRNA gene_symbol:AL355916.1	0.638218	1.865	0.00911521	0.0369819	3.00685	0.000357489	0.0043925	3.14418	0.000204465	0.0024651
ensembl	ENST00000362805.1 ncrna chromosome:GRCh38:11:93721797:93721866:1 gene:ENSG00000273885.1 gene_biotype:snoRNA transcript_biotype:snoRNA gene_symbol:snoU2-30 description:Small nucleolar RNA U2-30 [Source:RFAM;Acc:RF00493]	1.68223	1.26042	0.0104164	0.0405579	2.19985	0.000246811	0.00350695	1.8021	0.00101467	0.00694423
ensembl	ENST00000515896.1 ncrna chromosome:GRCh38:Y:10200155:10200306:1 gene:ENSG00000251705.1 gene_biotype:rRNA transcript_biotype:rRNA gene_symbol:RNA5-8SP6 description:RNA, 5.8S ribosomal pseudogene 6 [Source:HGNC Symbol;Acc:HGNC:41960]	0.576195	1.19843	0.0155813	0.054281	2.01517	0.000606479	0.00594885	1.35959	0.00819932	0.0286529
ensembl	ENST00000363315.1 ncrna chromosome:GRCh38:17:76558791:76558868:1 gene:ENSG00000274091.1 gene_biotype:snoRNA transcript_biotype:snoRNA gene_symbol:SNORD1C description:small nucleolar RNA, C/D box 1C [Source:HGNC Symbol;Acc:HGNC:32677]	2.84364	1.16501	0.0187358	0.0619315	2.09697	0.000472893	0.00520597	1.86072	0.000993472	0.00685745
ensembl	ENST00000602585.2 ncrna chromosome:GRCh38:15:100547765:100550153:-1 gene:ENSG00000270127.2 gene_biotype:lincRNA transcript_biotype:lincRNA gene_symbol:AC027020.2	1.24843	1.2071	0.0313788	0.089889	2.2347	0.000853679	0.00715182	0.982098	0.0747395	0.146394
ensembl	ENST00000406213.1 ncrna chromosome:GRCh38:22:23894426:23898930:-1 gene:ENSG00000218537.1 gene_biotype:antisense transcript_biotype:antisense gene_symbol:MIF-AS1 description:MIF antisense RNA 1 [Source:HGNC Symbol;Acc:HGNC:27669]	-0.112315	0.955155	0.0353591	0.0980155	2.09082	0.000266846	0.00366892	1.98794	0.000342441	0.00356598
ensembl	ENST00000625226.1 ncrna chromosome:GRCh38:CHR_HSCHR22_1_CTG7:23894426:23898930:-1 gene:ENSG00000281335.1 gene_biotype:antisense transcript_biotype:antisense gene_symbol:MIF-AS1 description:MIF antisense RNA 1 [Source:HGNC Symbol;Acc:HGNC:27669]	-0.112315	0.955155	0.0353591	0.0980155	2.09082	0.000266846	0.00366892	1.98794	0.000342441	0.00356598
ensembl	ENST00000530422.1 ncrna chromosome:GRCh38:11:93721513:93721865:1 gene:ENSG00000254911.3 gene_biotype:antisense transcript_biotype:antisense gene_symbol:SCARNA9 description:small Cajal body-specific RNA 9 [Source:HGNC Symbol;Acc:HGNC:32566]	4.58167	0.97781	0.0408987	0.108668	2.08581	0.000491529	0.00530004	1.2671	0.0123142	0.0383178
ensembl	ENST00000365399.1 ncrna chromosome:GRCh38:5:15110786:15110920:-1 gene:ENSG00000202269.1 gene_biotype:snoRNA transcript_biotype:snoRNA gene_symbol:U8 description:U8 small nucleolar RNA [Source:RFAM;Acc:RF00096]	1.33331	1.01812	0.0757543	0.170616	2.22899	0.00137839	0.00952114	1.85397	0.00419415	0.0177962
ensembl	ENST00000384390.1 ncrna chromosome:GRCh38:11:123058909:123058995:-1 gene:ENSG00000207118.1 gene_biotype:snoRNA transcript_biotype:snoRNA gene_symbol:SNORD14D description:small nucleolar RNA, C/D box 14D [Source:HGNC Symbol;Acc:HGNC:30353]	3.67117	0.822275	0.102569	0.21209	2.04766	0.00108178	0.00825395	1.80353	0.00225461	0.0117336
ensembl	ENST00000391079.1 ncrna chromosome:GRCh38:17:16441226:16441298:1 gene:ENSG00000277512.1 gene_biotype:snoRNA transcript_biotype:snoRNA gene_symbol:SNORD65 description:small nucleolar RNA, C/D box 65 [Source:HGNC Symbol;Acc:HGNC:32726]	5.11053	0.649099	0.148696	0.276497	2.35927	0.000147557	0.00255392	3.07525	8.62191e-06	0.000234742
ensembl	ENST00000635800.1 ncrna chromosome:GRCh38:3:14602035:14641443:1 gene:ENSG00000283392.1 gene_biotype:lincRNA transcript_biotype:lincRNA gene_symbol:AC090952.2	-1.26324	0.460821	0.349644	0.506355	2.42515	0.000226148	0.00332963	1.79103	0.00241486	0.0122878
ensembl	ENST00000364331.1 ncrna chromosome:GRCh38:16:67321658:67321987:-1 gene:ENSG00000201201.1 gene_biotype:misc_RNA transcript_biotype:misc_RNA gene_symbol:RN7SKP118 description:RNA, 7SK small nuclear pseudogene 118 [Source:HGNC Symbol;Acc:HGNC:45842]	9.05536	-0.080064	0.873789	0.922928	2.15337	0.00122219	0.00883298	1.47331	0.0118096	0.0371766
ensembl	ENST00000432521.2 ncrna chromosome:GRCh38:1:2550283:2554150:-1 gene:ENSG00000238164.6 gene_biotype:antisense transcript_biotype:antisense gene_symbol:AL139246.5	-0.838445	1.87363	0.00013251	0.00191486	1.98187	0.000175145	0.00284556	2.46866	9.32259e-06	0.000251214
ensembl	ENST00000628438.1 ncrna chromosome:GRCh38:CHR_HSCHR1_1_CTG3:2550283:2554150:-1 gene:ENSG00000281197.2 gene_biotype:antisense transcript_biotype:antisense gene_symbol:AL139246.8	-0.838445	1.87363	0.00013251	0.00191486	1.98187	0.000175145	0.00284556	2.46866	9.32259e-06	0.000251214
ensembl	ENST00000606107.5 ncrna chromosome:GRCh38:5:477104:480508:1 gene:ENSG00000225138.7 gene_biotype:processed_transcript transcript_biotype:retained_intron gene_symbol:SLC9A3-AS1 description:SLC9A3 antisense RNA 1 [Source:HGNC Symbol;Acc:HGNC:40550]	-1.50235	1.95814	0.000824143	0.00696112	1.6432	0.00514848	0.0226783	2.46515	0.000118131	0.00167688
ensembl	ENST00000364915.1 ncrna chromosome:GRCh38:6:31536374:31536449:-1 gene:ENSG00000201785.1 gene_biotype:snoRNA transcript_biotype:snoRNA gene_symbol:SNORD117 description:small nucleolar RNA, C/D box 117 [Source:HGNC Symbol;Acc:HGNC:32742]	3.41329	1.41688	0.00141628	0.0101293	1.82882	0.000245677	0.00349884	2.01267	7.90046e-05	0.0012686
ensembl	ENST00000578360.1 ncrna chromosome:GRCh38:CHR_HSCHR6_MHC_MCF_CTG1:31612723:31612798:-1 gene:ENSG00000263625.1 gene_biotype:snoRNA transcript_biotype:snoRNA gene_symbol:SNORD117 description:small nucleolar RNA, C/D box 117 [Source:HGNC Symbol;Acc:HGNC:32742]	3.41329	1.41688	0.00141628	0.0101293	1.82882	0.000245677	0.00349884	2.01267	7.90046e-05	0.0012686
ensembl	ENST00000579412.1 ncrna chromosome:GRCh38:CHR_HSCHR6_MHC_MANN_CTG1:31575852:31575927:-1 gene:ENSG00000265116.1 gene_biotype:snoRNA transcript_biotype:snoRNA gene_symbol:SNORD117 description:small nucleolar RNA, C/D box 117 [Source:HGNC Symbol;Acc:HGNC:32742]	3.41329	1.41688	0.00141628	0.0101293	1.82882	0.000245677	0.00349884	2.01267	7.90046e-05	0.0012686
ensembl	ENST00000580417.1 ncrna chromosome:GRCh38:CHR_HSCHR6_MHC_APD_CTG1:31603330:31603405:-1 gene:ENSG00000265849.1 gene_biotype:snoRNA transcript_biotype:snoRNA gene_symbol:SNORD117 description:small nucleolar RNA, C/D box 117 [Source:HGNC Symbol;Acc:HGNC:32742]	3.41329	1.41688	0.00141628	0.0101293	1.82882	0.000245677	0.00349884	2.01267	7.90046e-05	0.0012686
ensembl	ENST00000581427.1 ncrna chromosome:GRCh38:CHR_HSCHR6_MHC_DBB_CTG1:31518553:31518628:-1 gene:ENSG00000266419.1 gene_biotype:snoRNA transcript_biotype:snoRNA gene_symbol:SNORD117 description:small nucleolar RNA, C/D box 117 [Source:HGNC Symbol;Acc:HGNC:32742]	3.41329	1.41688	0.00141628	0.0101293	1.82882	0.000245677	0.00349884	2.01267	7.90046e-05	0.0012686
ensembl	ENST00000582702.1 ncrna chromosome:GRCh38:CHR_HSCHR6_MHC_SSTO_CTG1:31527123:31527198:-1 gene:ENSG00000263358.1 gene_biotype:snoRNA transcript_biotype:snoRNA gene_symbol:SNORD117 description:small nucleolar RNA, C/D box 117 [Source:HGNC Symbol;Acc:HGNC:32742]	3.41329	1.41688	0.00141628	0.0101293	1.82882	0.000245677	0.00349884	2.01267	7.90046e-05	0.0012686
ensembl	ENST00000583420.1 ncrna chromosome:GRCh38:CHR_HSCHR6_MHC_COX_CTG1:31523826:31523901:-1 gene:ENSG00000263359.1 gene_biotype:snoRNA transcript_biotype:snoRNA gene_symbol:SNORD117 description:small nucleolar RNA, C/D box 117 [Source:HGNC Symbol;Acc:HGNC:32742]	3.41329	1.41688	0.00141628	0.0101293	1.82882	0.000245677	0.00349884	2.01267	7.90046e-05	0.0012686
ensembl	ENST00000584949.1 ncrna chromosome:GRCh38:CHR_HSCHR6_MHC_QBL_CTG1:31526642:31526717:-1 gene:ENSG00000266295.1 gene_biotype:snoRNA transcript_biotype:snoRNA gene_symbol:SNORD117 description:small nucleolar RNA, C/D box 117 [Source:HGNC Symbol;Acc:HGNC:32742]	3.41329	1.41688	0.00141628	0.0101293	1.82882	0.000245677	0.00349884	2.01267	7.90046e-05	0.0012686
ensembl	ENST00000386910.1 ncrna chromosome:GRCh38:19:10107651:10107735:1 gene:ENSG00000209645.1 gene_biotype:snoRNA transcript_biotype:snoRNA gene_symbol:SNORD105 description:small nucleolar RNA, C/D box 105 [Source:HGNC Symbol;Acc:HGNC:32769]	3.42416	1.362	0.00170998	0.011639	1.7384	0.00033478	0.00421753	2.0019	7.26072e-05	0.0011951
ensembl	ENST00000400362.2 ncrna chromosome:GRCh38:21:45288062:45291738:1 gene:ENSG00000215447.7 gene_biotype:processed_transcript transcript_biotype:lincRNA gene_symbol:BX322557.1	-1.14384	2.4987	0.00175702	0.0118614	2.47993	0.00203702	0.0121953	3.65091	7.47392e-05	0.00122022
ensembl	ENST00000634255.1 ncrna chromosome:GRCh38:1:115919350:115931561:1 gene:ENSG00000228127.2 gene_biotype:lincRNA transcript_biotype:lincRNA gene_symbol:LINC01649 description:long intergenic non-protein coding RNA 1649 [Source:HGNC Symbol;Acc:HGNC:52436]	-0.629492	1.83119	0.00287679	0.0167646	1.93047	0.0028228	0.0151172	2.31465	0.000513034	0.00467656
ensembl	ENST00000438885.2 ncrna chromosome:GRCh38:1:115919388:115925901:1 gene:ENSG00000228127.2 gene_biotype:lincRNA transcript_biotype:lincRNA gene_symbol:LINC01649 description:long intergenic non-protein coding RNA 1649 [Source:HGNC Symbol;Acc:HGNC:52436]	-0.635129	1.80342	0.00291414	0.0168748	1.93536	0.00250843	0.0139134	2.31184	0.000462721	0.0044014
ensembl	ENST00000384706.1 ncrna chromosome:GRCh38:11:62854621:62854695:-1 gene:ENSG00000274544.1 gene_biotype:snoRNA transcript_biotype:snoRNA gene_symbol:SNORD28 description:small nucleolar RNA, C/D box 28 [Source:HGNC Symbol;Acc:HGNC:10150]	5.54899	1.42739	0.00377941	0.0203109	1.84526	0.000787458	0.00688856	2.05803	0.000247703	0.00284849
ensembl	ENST00000609564.1 ncrna chromosome:GRCh38:22:42278188:42278846:1 gene:ENSG00000273366.1 gene_biotype:lincRNA transcript_biotype:lincRNA gene_symbol:Z83851.2	-1.61422	2.24536	0.0038827	0.0207364	2.46356	0.00309405	0.0161028	2.73878	0.000916489	0.00652651
ensembl	ENST00000515982.1 ncrna chromosome:GRCh38:2:233288676:233288940:1 gene:ENSG00000251791.1 gene_biotype:scaRNA transcript_biotype:scaRNA gene_symbol:SCARNA6 description:small Cajal body-specific RNA 6 [Source:HGNC Symbol;Acc:HGNC:32562]	3.60839	1.4547	0.00402016	0.021211	1.94025	0.000645359	0.00617301	2.10397	0.000259076	0.00294526
ensembl	ENST00000625643.1 ncrna chromosome:GRCh38:CHR_HG2232_PATCH:233288676:233288940:1 gene:ENSG00000281388.1 gene_biotype:scaRNA transcript_biotype:scaRNA gene_symbol:SCARNA6 description:small Cajal body-specific RNA 6 [Source:HGNC Symbol;Acc:HGNC:32562]	3.60839	1.4547	0.00402016	0.021211	1.94025	0.000645359	0.00617301	2.10397	0.000259076	0.00294526
ensembl	ENST00000611690.1 ncrna scaffold:GRCh38:KI270442.1:217250:217401:-1 gene:ENSG00000278294.1 gene_biotype:rRNA transcript_biotype:rRNA gene_symbol:5_8S_rRNA description:5.8S ribosomal RNA [Source:RFAM;Acc:RF00002]	-1.00642	1.30603	0.00550681	0.0263457	1.98788	0.00028693	0.00382313	2.20846	8.1684e-05	0.00130354
ensembl	ENST00000418300.1 ncrna chromosome:GRCh38:1:1055033:1056116:1 gene:ENSG00000242590.1 gene_biotype:sense_intronic transcript_biotype:sense_intronic gene_symbol:AL645608.6	-1.34936	1.49818	0.00916272	0.0371538	1.76137	0.00427995	0.0201196	2.40489	0.000249192	0.00285992
ensembl	ENST00000610122.1 ncrna chromosome:GRCh38:7:5426277:5428927:-1 gene:ENSG00000234432.4 gene_biotype:lincRNA transcript_biotype:lincRNA gene_symbol:AC092171.3	-1.29655	1.61088	0.00965019	0.038536	2.14216	0.00182149	0.011456	2.2699	0.000902687	0.00644646
ensembl	ENST00000569378.1 ncrna chromosome:GRCh38:1:26692132:26694131:-1 gene:ENSG00000260063.1 gene_biotype:antisense transcript_biotype:antisense gene_symbol:AL512408.1	-1.20419	1.53471	0.0112138	0.0428087	1.90045	0.00415208	0.0196883	2.14162	0.00121292	0.00776199
ensembl	ENST00000565519.1 ncrna chromosome:GRCh38:3:32236688:32238578:-1 gene:ENSG00000261572.1 gene_biotype:sense_intronic transcript_biotype:sense_intronic gene_symbol:AC097639.1	-0.626991	1.55258	0.0139059	0.0498828	1.62343	0.0163209	0.0496275	2.21696	0.00147002	0.00878238
ensembl	ENST00000579171.1 ncrna chromosome:GRCh38:CHR_HSCHR6_MHC_DBB_CTG1:31523278:31523355:-1 gene:ENSG00000264591.1 gene_biotype:snoRNA transcript_biotype:snoRNA gene_symbol:SNORD84 description:small nucleolar RNA, C/D box 84 [Source:HGNC Symbol;Acc:HGNC:32743]	1.68123	1.40129	0.0171605	0.0580056	2.06999	0.00195818	0.0119353	2.29595	0.000704026	0.00559045
ensembl	ENST00000580739.1 ncrna chromosome:GRCh38:CHR_HSCHR6_MHC_COX_CTG1:31528550:31528627:-1 gene:ENSG00000265607.1 gene_biotype:snoRNA transcript_biotype:snoRNA gene_symbol:SNORD84 description:small nucleolar RNA, C/D box 84 [Source:HGNC Symbol;Acc:HGNC:32743]	1.68123	1.40129	0.0171605	0.0580056	2.06999	0.00195818	0.0119353	2.29595	0.000704026	0.00559045
ensembl	ENST00000581604.1 ncrna chromosome:GRCh38:CHR_HSCHR6_MHC_SSTO_CTG1:31531850:31531927:-1 gene:ENSG00000263442.1 gene_biotype:snoRNA transcript_biotype:snoRNA gene_symbol:SNORD84 description:small nucleolar RNA, C/D box 84 [Source:HGNC Symbol;Acc:HGNC:32743]	1.68123	1.40129	0.0171605	0.0580056	2.06999	0.00195818	0.0119353	2.29595	0.000704026	0.00559045
ensembl	ENST00000582289.1 ncrna chromosome:GRCh38:CHR_HSCHR6_MHC_MCF_CTG1:31617447:31617524:-1 gene:ENSG00000266755.1 gene_biotype:snoRNA transcript_biotype:snoRNA gene_symbol:SNORD84 description:small nucleolar RNA, C/D box 84 [Source:HGNC Symbol;Acc:HGNC:32743]	1.68123	1.40129	0.0171605	0.0580056	2.06999	0.00195818	0.0119353	2.29595	0.000704026	0.00559045
ensembl	ENST00000582411.1 ncrna chromosome:GRCh38:CHR_HSCHR6_MHC_MANN_CTG1:31580561:31580638:-1 gene:ENSG00000265325.1 gene_biotype:snoRNA transcript_biotype:snoRNA gene_symbol:SNORD84 description:small nucleolar RNA, C/D box 84 [Source:HGNC Symbol;Acc:HGNC:32743]	1.68123	1.40129	0.0171605	0.0580056	2.06999	0.00195818	0.0119353	2.29595	0.000704026	0.00559045
ensembl	ENST00000583430.1 ncrna chromosome:GRCh38:CHR_HSCHR6_MHC_QBL_CTG1:31531364:31531441:-1 gene:ENSG00000266646.1 gene_biotype:snoRNA transcript_biotype:snoRNA gene_symbol:SNORD84 description:small nucleolar RNA, C/D box 84 [Source:HGNC Symbol;Acc:HGNC:32743]	1.68123	1.40129	0.0171605	0.0580056	2.06999	0.00195818	0.0119353	2.29595	0.000704026	0.00559045
ensembl	ENST00000584275.1 ncrna chromosome:GRCh38:6:31541101:31541178:-1 gene:ENSG00000265236.1 gene_biotype:snoRNA transcript_biotype:snoRNA gene_symbol:SNORD84 description:small nucleolar RNA, C/D box 84 [Source:HGNC Symbol;Acc:HGNC:32743]	1.68123	1.40129	0.0171605	0.0580056	2.06999	0.00195818	0.0119353	2.29595	0.000704026	0.00559045
ensembl	ENST00000602669.1 ncrna chromosome:GRCh38:14:103694560:103695170:1 gene:ENSG00000269940.1 gene_biotype:sense_intronic transcript_biotype:sense_intronic gene_symbol:AL049840.3	-0.832517	0.872116	0.0358923	0.0990561	1.31006	0.00527517	0.0230152	2.06946	0.000102127	0.00151096
ensembl	ENST00000447311.1 ncrna chromosome:GRCh38:6:142526455:142637889:-1 gene:ENSG00000236366.2 gene_biotype:lincRNA transcript_biotype:lincRNA gene_symbol:AL359313.1	-0.877112	1.0243	0.132037	0.254099	1.8539	0.0144083	0.0455125	2.43425	0.001656	0.00957886
ensembl	ENST00000364089.1 ncrna chromosome:GRCh38:5:139278781:139278978:1 gene:ENSG00000200959.1 gene_biotype:snoRNA transcript_biotype:snoRNA gene_symbol:SNORA74A description:small nucleolar RNA, H/ACA box 74A [Source:HGNC Symbol;Acc:HGNC:10119]	2.28709	0.450868	0.284185	0.438721	0.532558	0.228708	0.344177	2.08168	0.000220587	0.00261045
ensembl	ENST00000492250.5 ncrna chromosome:GRCh38:17:16439038:16441502:1 gene:ENSG00000175061.17 gene_biotype:processed_transcript transcript_biotype:antisense gene_symbol:LRRC75A-AS1 description:LRRC75A antisense RNA 1 [Source:HGNC Symbol;Acc:HGNC:28619]	5.89786	0.290605	0.426371	0.579641	1.80109	0.00032944	0.00417209	2.40203	1.68443e-05	0.000401138
ensembl	ENST00000491009.5 ncrna chromosome:GRCh38:17:16439327:16441779:1 gene:ENSG00000175061.17 gene_biotype:processed_transcript transcript_biotype:antisense gene_symbol:LRRC75A-AS1 description:LRRC75A antisense RNA 1 [Source:HGNC Symbol;Acc:HGNC:28619]	5.91955	0.26102	0.470733	0.619643	1.75568	0.000384277	0.00459272	2.34989	1.94648e-05	0.000452356
ensembl	ENST00000460249.5 ncrna chromosome:GRCh38:17:16439327:16441566:1 gene:ENSG00000175061.17 gene_biotype:processed_transcript transcript_biotype:antisense gene_symbol:LRRC75A-AS1 description:LRRC75A antisense RNA 1 [Source:HGNC Symbol;Acc:HGNC:28619]	5.95358	0.183017	0.606606	0.731498	1.6649	0.000535518	0.00558668	2.24165	2.71555e-05	0.000580208
miRNA	hsa-mir-935 MI0005757 Homo sapiens miR-935 stem-loop	1.15597	1.78431	0.00134628	0.00988311	2.01285	0.000724698	0.00658109	1.79224	0.00144612	0.0086686
miRNA	hsa-mir-7704 MI0025240 Homo sapiens miR-7704 stem-loop	1.72506	2.88633	0.00151926	0.0106833	4.06723	0.000110514	0.00210999	3.36478	0.000492696	0.00456024
miRNA	hsa-mir-1301 MI0003815 Homo sapiens miR-1301 stem-loop	-0.130953	1.90641	0.00236615	0.0146707	2.25342	0.000858603	0.00717937	1.60032	0.00795026	0.0279765
miRNA	hsa-mir-4516 MI0016882 Homo sapiens miR-4516 stem-loop	1.00452	1.99869	0.00496525	0.0245266	2.81592	0.000505117	0.00540219	2.78572	0.000462736	0.0044014
miRNA	hsa-mir-184 MI0000481 Homo sapiens miR-184 stem-loop	-0.887895	1.65035	0.007414	0.0321532	2.32245	0.000847651	0.00712219	1.39006	0.0206051	0.0557136
miRNA	hsa-mir-3174 MI0014208 Homo sapiens miR-3174 stem-loop	-0.881188	1.53185	0.00859477	0.0354834	2.28133	0.000630878	0.00608487	1.82632	0.002897	0.0138361
miRNA	hsa-mir-4508 MI0016872 Homo sapiens miR-4508 stem-loop	0.264575	1.45596	0.0106491	0.0412304	2.18987	0.000834442	0.00708748	1.40392	0.0139913	0.0421358
miRNA	hsa-mir-3609 MI0015999 Homo sapiens miR-3609 stem-loop	2.68342	1.05521	0.0483293	0.123078	2.96329	5.81128e-05	0.00149484	1.44308	0.0114669	0.0364319
miRNA	hsa-mir-3178 MI0014212 Homo sapiens miR-3178 stem-loop	-1.33181	1.47129	0.123047	0.241702	3.63481	0.00142837	0.00973375	2.22688	0.0269406	0.0675768
miRNA	hsa-mir-1275 MI0006415 Homo sapiens miR-1275 stem-loop	0.0319841	0.852251	0.159015	0.289971	2.82221	0.000347325	0.00431534	1.86401	0.00645593	0.0241696
miRNA	hsa-mir-1306 MI0006443 Homo sapiens miR-1306 stem-loop	0.0178434	1.98676	0.000252578	0.00302372	1.58665	0.00197975	0.012012	2.14404	0.000142031	0.00191812
miRNA	hsa-mir-9985 MI0032313 Homo sapiens miR-9985 stem-loop	6.82571	1.95007	0.00905239	0.0367994	2.24864	0.00490058	0.0219413	2.65054	0.00125057	0.00789968
miRNA	hsa-mir-1296 MI0003780 Homo sapiens miR-1296 stem-loop	2.57099	0.426561	0.350648	0.507143	0.221758	0.638883	0.738187	2.13646	0.000376858	0.00382244
noAnnot	ATTAAAAGTTGACATTGAAGAACCTAAGTGGATGA	-0.331843	1.96921	0.000267383	0.00315261	2.16762	0.00015784	0.00267421	1.39333	0.00427897	0.0180316
noAnnot	AATTTACAATCTGACTGTCTCT	1.62064	1.96859	0.000321023	0.00360833	2.02039	0.000373195	0.00451822	1.60564	0.00181035	0.0101454
noAnnot	ATTGCTCAACTAAGACCAAGTCCTCGC	-0.958211	1.90159	0.000456686	0.00468483	2.18231	0.000182165	0.00291212	1.85725	0.00059123	0.00509516
noAnnot	TGCAGCGGGCAAAGAGCTCCCGAGGAAGCACAGCTTGG	-1.0355	1.70498	0.000617105	0.00572274	2.51836	2.16412e-05	0.00106077	1.53456	0.00181566	0.0101606
noAnnot	TTTTTTCGAAATGTAGCCTTCTAACCC	-1.01217	1.79819	0.000646682	0.00590059	2.29289	9.37852e-05	0.00190518	1.7745	0.000770554	0.00587463
noAnnot	TTTGGCACTAGAACTCCTGAGACACC	-0.471653	1.72229	0.000711967	0.00628083	2.3978	4.96854e-05	0.00139617	1.28051	0.00644948	0.0241548
noAnnot	AGACAGGAGGGATTGACTCTGAGGACCTGAGCT	-1.30384	1.87002	0.000748562	0.00652102	2.41199	0.000103054	0.00200529	1.31997	0.00941718	0.0315658
noAnnot	CCACCACTTTCCCGTGG	-0.322305	1.97287	0.000752647	0.00653844	2.66057	6.82213e-05	0.00165797	2.60693	7.12716e-05	0.00117714
noAnnot	GACTGCTGACGCGGGTGATGCGAACTGGAGTCTGAGCCT	4.81473	1.79454	0.000774349	0.00667521	2.59717	4.32292e-05	0.00132642	2.25227	0.000122346	0.00172569
noAnnot	AATAATCCTTTGGAAAC	1.28858	1.92911	0.000806935	0.00684579	2.94559	2.55884e-05	0.00106077	1.8783	0.00109554	0.00730363
noAnnot	TACACAGTGGCTAAG	-0.230513	1.64919	0.00103365	0.00823014	2.35699	5.94775e-05	0.0015151	2.24223	7.7818e-05	0.00126
noAnnot	GTTTTATCGTTTTCTGTTGTTGCTGTGG	-1.89894	1.98156	0.00108712	0.00852666	2.08903	0.000862007	0.00719676	1.45036	0.00973823	0.0323291
noAnnot	AGAAGTCTGGACAGCTGATCACC	-2.2773	3.35243	0.0013844	0.0100137	3.55413	0.000918887	0.00747294	2.93094	0.00367441	0.0163577
noAnnot	TGATGGATGATGTGGACTTCAAGGCAAAAGTGACTCGTG	-2.61061	3.70201	0.00138746	0.0100137	3.80925	0.001241	0.0089065	4.15711	0.000567277	0.00495223
noAnnot	ATGGGCTGAGGTGTATTTGAAGTAAACTCTTAACTATGTCTC	-2.70985	3.10962	0.00141051	0.010118	4.22549	0.00011191	0.00212918	3.21139	0.00111936	0.00741738
noAnnot	TCCACCACGTTCCCG	1.97568	2.62465	0.00141672	0.0101299	3.23827	0.000344728	0.00429416	3.31457	0.000230155	0.00270484
noAnnot	TTGACCTTACCGGATGGCACAAAGAGAAGTGGGCAAGTTC	-2.46559	3.22201	0.00142188	0.0101542	3.48539	0.000828995	0.00704743	4.10706	0.000196955	0.00241282
noAnnot	CTATTTTGTTTGTAGTATTGTGGAACAGTCTTGTTA	-0.452612	2.82572	0.00143165	0.0102013	3.56678	0.000230672	0.00338244	3.51135	0.00025149	0.00288171
noAnnot	AGACAAAAAAAGAGATCTGCTTGGGGCTTTGAAATAC	-1.96475	3.50949	0.0014368	0.0102262	3.90333	0.00065866	0.00623074	3.3905	0.00187367	0.0103722
noAnnot	TCCACACCAAATGAGAGAGGAGACCACAATAGAACAC	-2.63149	3.59865	0.00144666	0.0102836	3.81608	0.000978154	0.00774867	2.88222	0.00666236	0.0246801
noAnnot	ATACTGAAGAACTTAAAGGAAA	-1.82629	3.1452	0.00146734	0.0103992	4.31241	0.00011924	0.00221796	3.63896	0.000477114	0.0044923
noAnnot	TGACTGCTTGGGTTGGGCTGTGAATGATAA	-1.35273	3.77595	0.00147948	0.0104709	4.74219	0.000240085	0.00346421	4.8186	0.000204263	0.00246409
noAnnot	GTGGACGGACTGTAATTGATAGATTGATTA	-1.33671	1.92171	0.00149159	0.0105374	2.37803	0.000353403	0.00435899	1.04602	0.05751	0.119976
noAnnot	CGGGCGTCTTGGTAGTTTCTGG	-2.15919	3.43485	0.00155637	0.010875	3.97447	0.000529032	0.00553902	3.74378	0.000814145	0.00606232
noAnnot	AAGGCGTCCCTGCGGAGGG	-1.98112	2.86286	0.00155751	0.010877	4.24739	5.40568e-05	0.00144898	3.47619	0.000329435	0.00346737
noAnnot	CAATGGCTGGATAATCCTGAAAGA	-2.24965	3.59823	0.00156595	0.0109186	4.34206	0.000373597	0.0045212	4.16537	0.000503464	0.00462435
noAnnot	GAGTAATCAGTCATCAGGTTGGCCTGGTCAGACACACTGGACCC	-0.909707	1.89532	0.00157836	0.010976	4.08763	1.22298e-06	0.000867763	2.96393	3.29505e-05	0.000683795
noAnnot	CTTGGTAGCTCTGGACAATGAAGGACAA	-1.95533	2.52785	0.00158199	0.0109959	2.87257	0.000633958	0.00610438	2.87001	0.000594508	0.00510206
noAnnot	AAGCACCTACCGGCTTGAGAGCACACTGAATTA	-1.81819	2.61106	0.00160839	0.0111419	3.45323	0.00017923	0.00288597	2.54909	0.00195281	0.0107103
noAnnot	TTATGAGGCTCGCCATCATCTGGTGCGACTTGGAACTTGAACT	-1.44935	2.88962	0.00161157	0.0111612	3.63717	0.000276589	0.00373954	3.39853	0.000459613	0.00438179
noAnnot	GACAAAAAAAGAGATCTGCTTGGGGCTTTGAAATAC	-1.49569	2.87492	0.00161206	0.0111619	3.24171	0.000682496	0.00636731	3.40463	0.000432941	0.0042109
noAnnot	GCAGGAAGCAGCTGAAAGAGCTATTGAAAAAATGAA	-1.96994	3.25614	0.00161434	0.0111689	3.53688	0.000900473	0.007373	3.35824	0.00129635	0.00808982
noAnnot	AACTAGATCCCAGAGGTAGAATTCCAGTCAATACCAGA	-0.30247	1.82759	0.00161461	0.0111689	2.22139	0.000436582	0.0049848	2.39449	0.000190822	0.00237151
noAnnot	CCCCCCGCGCCCTCT	0.0343621	3.30168	0.00161915	0.0111949	3.90063	0.000488642	0.00528667	3.95356	0.000403203	0.00400631
noAnnot	CTTCAACATCGACTGGATGATATGAACCAAAGA	-1.16892	2.12931	0.0016368	0.0112846	2.65535	0.000356607	0.00438541	1.88242	0.00411571	0.0175277
noAnnot	TGCCCGTAGGCTGCTGGCACTGAAGTGGGTTGCACAGTGG	-1.7448	3.01312	0.00165054	0.011344	3.35409	0.000798475	0.00694335	2.92152	0.00210474	0.0112135
noAnnot	TTGGCTGATGAATACTGACT	-0.305833	3.05367	0.00165484	0.0113574	4.5644	5.72294e-05	0.00148135	4.11111	0.000143746	0.00193446
noAnnot	GCCCGCCCCGCGCCCT	-0.0770635	3.65239	0.0016764	0.0114768	4.84688	0.000175611	0.00284923	5.37711	6.56825e-05	0.00110698
noAnnot	CTCTCACTCTCCCCCGCT	0.331665	2.00472	0.00168539	0.0115164	2.49694	0.000386891	0.00460871	2.54258	0.000272643	0.00306052
noAnnot	ACTGGCCTGACCAGGGCTGACTGGGTATTCTAATGAGGAGC	-1.67881	3.60224	0.00170276	0.0116063	3.89829	0.000966673	0.00770538	3.61778	0.00166378	0.00960276
noAnnot	AGACAGTGGAGTATAAGAACATCAGCTTTACAGTG	-1.12062	3.25565	0.00170378	0.0116078	4.16041	0.000255505	0.00356559	3.13907	0.00224622	0.0117081
noAnnot	AGCGAGGGGCTGTGGGGCACC	-1.56606	3.64498	0.00172094	0.0116834	3.98753	0.000892055	0.00734619	4.23695	0.000537645	0.00479943
noAnnot	AATCGCCAAACTCTTCCCTGTGTAAGC	-2.22081	2.9622	0.00173217	0.0117348	3.87075	0.00022612	0.00332963	3.16746	0.00107454	0.00720525
noAnnot	TGTGGTCAAACATCGGGACATGAATGAGAAGGAAC	-2.74582	3.36658	0.00174626	0.0117943	3.55753	0.00121089	0.00877544	3.8654	0.000608415	0.00517043
noAnnot	TGAAGAATGCAGAAGCCTCAGGAGCCGATGCGATCAAC	-2.14839	2.69181	0.00174694	0.0117962	3.14554	0.000551241	0.00566087	3.32615	0.000327048	0.00345301
noAnnot	AAAAAAATGTTGACTAAGGAATTCTGAGACAGGCTGGCT	-1.51999	3.0299	0.001765	0.0118987	3.48886	0.000632291	0.00609239	3.60605	0.000458713	0.004379
noAnnot	CTTATGAGGCTCGCCATCATCTGGTGCGACTTGGAACTTGAACT	-0.66482	1.79427	0.00177282	0.0119402	2.69554	7.94405e-05	0.00174642	1.82692	0.00164824	0.00954354
noAnnot	CCATGTTGGAAGTTGCTCTGAAGGGGTGGTAGATGC	-1.65099	3.71174	0.00177592	0.0119568	4.29875	0.000591707	0.0058725	3.8287	0.00142143	0.00856504
noAnnot	ATTCCACACCAAATGAGAGAGGAGACCACAATAGAACAC	-2.01655	3.73395	0.00178125	0.011984	4.18922	0.000773708	0.00682238	3.95847	0.00116155	0.00759649
noAnnot	CTCAGGAATGTAAGGACATGCTGAATTC	-1.77897	2.67828	0.00178789	0.0120018	2.92409	0.000998874	0.00785369	1.84586	0.0182992	0.0512665
noAnnot	CGTGGCTGGAGAACCGGGTGCCCGAGA	-1.60618	2.45701	0.00178819	0.0120018	3.12517	0.00029003	0.00384676	2.68308	0.000949559	0.00664807
noAnnot	GTCCCCACCCCGCGCCCT	-0.775583	3.2244	0.00180467	0.0120873	3.74219	0.00064287	0.00615747	4.34179	0.000130899	0.00181356
noAnnot	AGCCGGTCAGTAGCTAAGATTTACCTTGGACAAC	-1.60423	2.1695	0.00180512	0.0120873	2.31986	0.00124761	0.0089185	2.45556	0.000719925	0.00564968
noAnnot	AAGCTTATGACCAATGGGCCATCGGACTGGAGACCCCTGATTG	-2.1592	3.594	0.00180813	0.0121018	3.94154	0.000940972	0.00758191	3.81852	0.00116038	0.00759225
noAnnot	CACCGGGCTGCAGGTGCTGCTGATGCGC	-1.42729	3.90624	0.0018555	0.0123356	5.71114	8.01108e-05	0.00175715	4.73838	0.00041084	0.0040588
noAnnot	TTGGGCTGTGAATGATAA	-1.38026	4.06336	0.00186144	0.0123489	4.97186	0.000392127	0.00465381	4.33553	0.0011536	0.00755988
noAnnot	AAATGAGGAAGGACACAGACTCTGCCC	-0.507396	2.52435	0.00190201	0.0125613	3.30531	0.000248355	0.00351851	2.72009	0.0011225	0.00742518
noAnnot	CTAGAAGATTTGCACTCAGAATTTGATGAACAGCA	-0.924809	2.21579	0.0019029	0.0125622	2.39877	0.00114595	0.00853833	2.77602	0.000326869	0.00345238
noAnnot	TGCTTGGGTTGGGCTGTGAATGATAA	-0.909334	3.69091	0.0019058	0.0125749	4.10956	0.000924071	0.00750351	3.91924	0.00123554	0.00784712
noAnnot	GATAACATTTGGTCAGCCAGGCTTGGACATTCAGAGCAGAAGTA	-2.11968	3.18219	0.00191433	0.0126196	4.43348	0.000130117	0.00235	3.7782	0.000512067	0.00467093
noAnnot	TATATTAGTGATTTTAAAGGGGACTCTTCAGGGACTTGTGTAC	-1.13521	2.1336	0.00191707	0.0126348	2.94288	0.000160676	0.00270735	2.69325	0.000312965	0.00335107
noAnnot	CTCTGGAGGAAGAGTTGGATGTGTTGGTTT	-1.95788	3.78483	0.00194019	0.012732	5.17017	0.000158795	0.00268566	4.30036	0.000739907	0.00574716
noAnnot	TGCCAGGACTGAAATGGGCAC	-1.70834	3.18952	0.00197117	0.0128768	4.21186	0.000216859	0.00323074	3.84984	0.000459279	0.00438151
noAnnot	AAACAAAGAATGCACTG	-2.32906	3.87529	0.0019739	0.0128859	4.2654	0.0010881	0.00827812	3.98859	0.00161582	0.00941812
noAnnot	TGGGCTGTGAATGATAA	-2.44422	3.00675	0.00198678	0.0129553	4.7828	3.67188e-05	0.00121779	4.22168	0.000116497	0.00165961
noAnnot	AAGCATCTGAGGCTTTGAAGACCATT	-1.98608	3.48709	0.00198753	0.0129573	4.07924	0.000630577	0.006084	4.04893	0.00063982	0.00532636
noAnnot	GATGATTGGACGGTGCAACCGAGCTGGGAAGCCTGT	-2.03137	3.02193	0.00199598	0.0129977	3.29271	0.00136254	0.0094501	3.03464	0.00209808	0.0112135
noAnnot	GATGTTACGGTTACTGTGGGCAAGTTTGAGA	-1.34414	2.75621	0.00199861	0.0130061	3.51696	0.000309462	0.0039837	3.29545	0.000507741	0.00464973
noAnnot	CAAGGAGATCTGAAACTGTATTCCA	-1.54439	2.99545	0.00200266	0.0130208	3.67874	0.000419363	0.00486512	3.31392	0.000947321	0.00664367
noAnnot	CTTTTTGGTGAGCTGCTCATAATTCC	-2.10172	3.56813	0.00201958	0.0130983	4.46322	0.000371575	0.00450239	4.25553	0.000522701	0.0047306
noAnnot	TTGGTCTGGAGCAGGGACTACT	-1.9458	3.17791	0.00202282	0.0131046	4.51435	0.000116832	0.00219619	4.46948	0.00012493	0.0017546
noAnnot	AAAGATTATGATACTAGATTGGATTGTGGATATTTTAATACCC	-0.536495	2.72401	0.00202771	0.0131245	3.03709	0.00114012	0.00851024	3.29862	0.0004854	0.00453489
noAnnot	AATGAAATCGTCTATGAAAAAATCATGGAACATGC	-1.53192	2.58511	0.00204573	0.0132096	2.79622	0.00138725	0.00955723	2.63099	0.00187281	0.0103699
noAnnot	CACCAGTTCCCGTGG	-1.97504	3.31723	0.00204686	0.0132129	3.79747	0.000802659	0.00694478	3.5119	0.00141586	0.0085493
noAnnot	AAAGGCTCTGGCCCATGGCACCTGG	-2.59283	3.0202	0.00206363	0.0132974	3.5826	0.000762876	0.00677442	2.30333	0.0135518	0.0411511
noAnnot	TGAGGAAGGACACAGACTCTGCCC	-1.31257	3.0445	0.00208644	0.0134055	4.39206	0.000112666	0.00213696	3.1121	0.00180726	0.0101391
noAnnot	CTGGGGGCCGGCGGC	-1.37619	2.49537	0.00209844	0.0134706	2.74101	0.00134929	0.00938977	3.24541	0.000230521	0.00270803
noAnnot	AGACTGCTGACGCGGGTGATGCGAACTGGAGTCTGAGCCT	3.48377	1.51423	0.00210137	0.0134864	2.09415	0.000214542	0.00319952	1.87431	0.000436327	0.00423812
noAnnot	TTCAGCCACTGACTGCTTGGGTTGGGCTGTGAATGATAA	-1.58753	3.02987	0.00210287	0.013493	4.26779	0.000137657	0.0024292	3.36614	0.000971253	0.00676389
noAnnot	ATTTTGTTTGTAGTATTGTGGAACAGTCTTGTTA	-1.11023	3.91758	0.00213621	0.0136593	4.87107	0.000399397	0.00471106	4.81819	0.000431346	0.00420388
noAnnot	GCCGTGGCCAAGAACATGCTGGACCCCATCACTGGGCAGAAG	-1.40217	2.66353	0.00214938	0.0137153	3.52143	0.000248088	0.00351644	3.76882	0.000116452	0.00165961
noAnnot	CATTAGAAAGTAGAACT	-2.24335	-2.42011	0.00216016	0.0137638	2.20688	0.00109588	0.00831322	1.01841	0.0753516	0.147258
noAnnot	ATATGGAGGAAGAAGAGCTCAGG	-1.85658	2.72668	0.0021826	0.0138644	3.53549	0.00030382	0.00394448	3.09953	0.000848314	0.00619602
noAnnot	TTTAGTCGAGTACTTTAGAAAATGCCTGATTGACATTTT	-2.29498	3.37704	0.00219147	0.0138796	3.74493	0.00106764	0.0081741	3.48749	0.00176719	0.0100072
noAnnot	GAAATCTTGAGTTGTGACTGGTGTAAATACAA	-2.3829	2.61924	0.00222414	0.0140373	2.84381	0.0013375	0.00935607	2.79835	0.00139508	0.00845567
noAnnot	CTTCGTCGTGAAAAACTTGCACTGGCAC	-1.90949	3.22201	0.00223117	0.0140623	4.21528	0.00027742	0.00373954	4.49562	0.000152869	0.00201825
noAnnot	CACCCCGCTCTCTCTCTCTCTCTCTCTC	0.938723	2.09901	0.00224138	0.0141183	2.68381	0.000427985	0.00493148	2.37824	0.000963142	0.00672155
noAnnot	AGTAGCATAGTAAGTGTCCCTTCAGAGGCAGTAGATAATG	-1.59647	2.17891	0.00225021	0.0141524	2.46503	0.000939683	0.00757595	3.44847	4.69859e-05	0.000892949
noAnnot	GGTGTAGTAGTTCTGTGTTGACCCTTTGTCCAG	-2.66501	2.89393	0.00226067	0.0141965	3.81484	0.000262067	0.0036187	2.99983	0.00178507	0.0100615
noAnnot	AGTGGAGTATAAGAACATCAGCTTTACAGTG	-1.95693	3.28946	0.00226116	0.0141965	3.68119	0.00101284	0.00791822	3.53772	0.00134133	0.00825104
noAnnot	TTTTGTTTGTAGTATTGTGGAACAGTCTTGTTA	-1.53001	3.33538	0.00232108	0.0144787	4.58226	0.000186945	0.00294454	4.00333	0.000580929	0.00504398
noAnnot	AGGGGCTGTGGGGCACC	-1.48479	4.15923	0.00232458	0.014493	4.86602	0.000735328	0.00663109	5.08196	0.000502675	0.00462327
noAnnot	CACTGACTGCTTGGGTTGGGCTGTGAATGATAA	-0.784108	3.21891	0.0023593	0.0146474	3.87046	0.000620151	0.00602161	3.1825	0.00260273	0.012828
noAnnot	ATTGGGCGATTTGGGGGCTCGGGGAGGCAGAGAATCTCT	-1.99865	3.05435	0.00238376	0.0147578	3.99353	0.000297515	0.00389059	3.5522	0.000773079	0.00588263
noAnnot	CTCGCCGGTACTGTGTGAGGCCCAACAG	-2.37798	2.69797	0.00240603	0.0148542	3.14637	0.000995176	0.0078341	2.75535	0.0021225	0.0112755
noAnnot	AGAACCTGCTGACTGTCAAGGACTGCCTGG	-0.461838	1.63983	0.00245805	0.0151012	2.27171	0.00023687	0.00342808	2.26864	0.000200359	0.00243709
noAnnot	TACTCGGTCAAAATAGAAACCAACGAGAACAATC	-1.50455	2.91697	0.00246694	0.0151429	3.37093	0.000904741	0.00739956	3.27871	0.00105964	0.0071443
noAnnot	GCTACCAAAGCTGACTCTGTGGACG	-1.52237	2.46737	0.0024681	0.0151435	3.27395	0.000284287	0.00379667	2.72221	0.00122224	0.00779575
noAnnot	TGTTGCGGATGGATGGAAGGT	-2.18008	2.76839	0.00248916	0.0152331	3.79357	0.000212784	0.00318482	2.54568	0.00454914	0.0188846
noAnnot	TTTCTTCAGATGGAGGTACTGAGCCCTCTGCCTTAG	-1.42888	3.25963	0.00249962	0.015285	4.77667	0.000114818	0.00216922	5.08503	6.32843e-05	0.00110544
noAnnot	TTTTTGACTTGAACATT	-1.74509	3.40713	0.00255823	0.0155611	5.80868	2.84353e-05	0.00106077	3.72703	0.00134248	0.0082564
noAnnot	CGGTCAAAATAGAAACCAACGAGAACAATC	-1.73396	2.58274	0.00256004	0.0155688	3.55508	0.000210995	0.00317523	3.33953	0.00034976	0.00362653
noAnnot	ATCGCTATCATTTGAAG	-0.120438	1.81036	0.00257023	0.0156204	2.17993	0.000802447	0.00694478	1.86602	0.00222907	0.0116503
noAnnot	GATCCCCGGGTCGTCGGGATCTGGACCAAAAACAAGGAGC	-2.57995	2.93309	0.00257294	0.0156301	4.70436	5.01854e-05	0.00140612	2.61677	0.00565425	0.021986
noAnnot	ACCCAACAGATCAAGAAGGCTGAAGAGATTGCTAA	-2.02469	3.65809	0.00259147	0.0157269	4.52778	0.000534702	0.00558018	3.65558	0.00263114	0.0129108
noAnnot	GGCAGATTGTAGAAAGGCAACCTCGGATGC	-1.745	4.00225	0.00260937	0.0158009	4.80411	0.000682644	0.00636731	4.29869	0.00157206	0.00921503
noAnnot	CTGGGGGCCGGCGGCG	-0.0246581	2.66152	0.00264515	0.015937	3.40649	0.000490896	0.00529915	3.1418	0.000802514	0.00602292
noAnnot	ATGTATTAGCCGATGTCTTTAGTGTTGAGCCTC	-1.42145	1.9526	0.00265585	0.0159455	2.17798	0.00143986	0.00978969	2.06071	0.00187996	0.0103975
noAnnot	GTAAGGACATGCTGAATTC	-1.1943	2.46394	0.00269794	0.0160857	2.94167	0.000749835	0.00669774	2.57105	0.00201868	0.0109447
noAnnot	TTGCAATGATGTCGTAATTTGCGTCTTACTCTGTTCTCAGC	-0.629807	1.85079	0.00269909	0.0160892	2.39517	0.000413963	0.00482198	3.13772	3.27706e-05	0.00068104
noAnnot	CTCTCTCTATCCCCCGCT	-0.54741	2.30594	0.00271825	0.0161583	2.86504	0.000595388	0.00588981	3.04913	0.00027271	0.00306052
noAnnot	AACGGTGACTGGCAAAGAGCTGATGCAGTC	-1.30371	4.31631	0.0027185	0.0161583	5.12188	0.000776663	0.00683799	5.43155	0.000472487	0.00446621
noAnnot	GATTATGATACTAGATTGGATTGTGGATATTTTAATACCC	-0.760907	2.57233	0.00272219	0.0161702	2.98648	0.00110538	0.00834579	3.57479	0.000204766	0.00246769
noAnnot	TGTAAATATCTGAAGCTGTAGCTTAG	-2.47826	2.69456	0.00275841	0.0162883	3.57436	0.000316973	0.0040533	3.13024	0.000919985	0.00654411
noAnnot	CTTTAAACACTGTATTACTTCTGCCTCCCTCTAGGTGACAG	-2.41636	2.42931	0.00276007	0.0162947	2.8756	0.000901416	0.00737863	2.92261	0.00070013	0.00559045
noAnnot	ATACTCGGTCAAAATAGAAACCAACGAGAACAATC	-2.39372	3.67298	0.00276481	0.016316	4.18886	0.00115866	0.00858208	4.1158	0.00121748	0.00777394
noAnnot	ACGTGAAGAATGCAGAAGCCTCAGGAGCCGATGCGATCAAC	-1.27439	2.249	0.00276767	0.0163262	3.12324	0.000225225	0.00332111	2.83467	0.00048258	0.00451874
noAnnot	CGATTTGGGGGCTCGGGGAGGCAGAGAATCTCT	-2.24912	3.70919	0.00278264	0.0163878	4.11486	0.00137821	0.00952114	3.59759	0.00346586	0.0156969
noAnnot	ATAATCCTTTGGAAAC	0.301119	1.38611	0.00279084	0.0164227	2.36314	4.15607e-05	0.00130638	0.632958	0.122985	0.212989
noAnnot	TTCTTGACTGTAGTCTCTCTGTTTG	-1.72242	2.47759	0.0027977	0.0164475	3.00984	0.000754446	0.00672229	1.44028	0.0554364	0.116592
noAnnot	TGTACTGTGAACAACAGT	-3.14593	2.68573	0.00279971	0.0164548	3.06218	0.00113441	0.00848234	3.00541	0.00125687	0.0079236
noAnnot	CTGACTGCTTGGGTTGGGCTGTGAATGATAA	-1.7065	2.75336	0.00280743	0.0164767	3.21559	0.00100285	0.00786859	3.00087	0.00154311	0.00908966
noAnnot	TGAGGGAGCAGAGATG	-0.156396	2.07251	0.00282258	0.0165421	2.61281	0.000604519	0.00594173	2.62228	0.000494069	0.00457033
noAnnot	TTGGGCGATTTGGGGGCTCGGGGAGGCAGAGAATCTCT	-1.42507	2.12289	0.00282426	0.0165485	3.03296	0.000176053	0.00285229	2.61002	0.000602908	0.00514511
noAnnot	CCGCGTGATGAAGAGCCCTGGCCCCGGGCTGCTCTGACA	-0.310569	2.34723	0.00282787	0.0165596	3.55959	0.000110416	0.00210952	2.59438	0.00141433	0.00854376
noAnnot	ATCACAGTGGCTAAG	1.36843	2.08299	0.00287234	0.0167521	2.7573	0.000456306	0.00509718	2.67448	0.000464439	0.00440889
noAnnot	CGTAGAGATCTCCCGGCAGCTGCCACCCAACGGGG	-1.81645	1.9946	0.00287882	0.0167657	2.38482	0.00116819	0.00861321	2.53559	0.000501354	0.00461524
noAnnot	AAGTACTCGGCTCATGAACAGGAGGTGAACTGTG	-2.32849	3.67297	0.00287902	0.0167657	4.46369	0.000699942	0.00644952	4.4339	0.000707337	0.00560101
noAnnot	GCCAGGACTGAAATGGGCAC	-1.35438	2.21856	0.00288287	0.0167729	2.84157	0.000463648	0.00514821	2.61261	0.000877022	0.00633486
noAnnot	TCATCAGCGGACTGCAGAGACTTCATGGCATGC	-2.92548	3.18012	0.00288554	0.0167823	3.67826	0.00103316	0.00800347	2.83305	0.00627986	0.0237009
noAnnot	AAAGACAAAAGTTGAACAGCA	-1.96858	2.99166	0.00289974	0.0168406	4.521	0.00010594	0.00204702	2.64009	0.00665391	0.0246801
noAnnot	AAGGATGGACGAAGACCCCCTCCAGAGCAAGGAGG	0.454248	1.71668	0.00290442	0.0168575	3.22016	1.59599e-05	0.00105812	0.916573	0.0755029	0.147468
noAnnot	CTATAGAAGGAGCCTGGACTCTGATCCCTCTGTACAGGC	-2.23729	2.40121	0.00290556	0.0168575	2.80427	0.00100088	0.00785875	2.42159	0.00280501	0.013534
noAnnot	AAACCTCGGCCTGATCTGATCTCATGT	-1.80489	3.19094	0.00291132	0.0168713	4.03799	0.000499346	0.00536031	2.81967	0.00661513	0.0245808
noAnnot	AACTGAAGGACAGTTGAACTCAGATGGGGTTCATG	-1.91507	2.45543	0.00297687	0.0171526	3.26987	0.000338137	0.00424317	1.81716	0.0184766	0.0516483
noAnnot	AAATCAAGAACAAAGAAGTGATATTTTCCAAACAAACA	-1.53966	3.09447	0.00299422	0.0172299	3.44816	0.00141188	0.00966925	3.83927	0.000595931	0.00510972
noAnnot	ATTTTGGCCAGGACTTACTTCTTTGACAT	-2.40916	2.85925	0.00306616	0.0175564	3.814	0.000345171	0.00429515	3.19425	0.00139766	0.00846775
noAnnot	ATTCAATGCTCATATCTGGACCAAATCAAAATTCCT	-2.30864	2.93244	0.00307052	0.0175709	3.62715	0.000651547	0.00619732	2.9557	0.00294746	0.0140292
noAnnot	AAAGTTTTGTTTAAGTAGAGC	-0.807981	1.88656	0.00311127	0.0177725	2.95179	0.000100006	0.0019766	2.09164	0.00156792	0.00919645
noAnnot	TTTTTTGTAGATGAACTTGAGCTCTGTAACTTACACC	-1.50709	2.67534	0.00311308	0.0177793	3.43563	0.000516004	0.0054636	3.4445	0.000467691	0.00443248
noAnnot	ACCACCTTCCCGTGG	-0.417727	2.35568	0.00315437	0.0179512	3.68684	9.82848e-05	0.00195939	3.2275	0.000288894	0.00317632
noAnnot	TTCTCTGAGGCCTGGACCCACCCATCTTTGTCCCTGGG	-1.1296	2.24485	0.00316189	0.0179728	2.66039	0.00129171	0.00915446	2.01763	0.00759794	0.0270906
noAnnot	TGGGCTGAGGTGTATTTGAAGTAAACTCTTAACTATGTCTC	-2.74362	3.04094	0.00316439	0.0179834	3.7415	0.000721079	0.006568	3.57159	0.00098941	0.00684545
noAnnot	GACTTGGTCTGGAGCAGGGACTACT	-2.40918	3.1416	0.00318556	0.0180753	4.44893	0.000213067	0.00318711	4.33599	0.000260231	0.00295389
noAnnot	ATATGGATTTGGATATAGAATTTGATGTACACCT	-0.983004	2.29971	0.00320993	0.01816	2.98729	0.000568722	0.00574831	2.5994	0.0014294	0.00860234
noAnnot	AGCTGAGCAAGCTGAAGAAGCTGTACCTGAATTCCAACAAGC	-2.13332	2.84608	0.00321876	0.0181922	4.08466	0.000186311	0.00293964	4.42926	8.69503e-05	0.00136656
noAnnot	AAGGCGAGGTGGCTGCAGGCCTGTGCAGA	-2.15808	2.87595	0.00327435	0.0184235	4.02744	0.000243436	0.0034951	4.16747	0.000176551	0.00224177
noAnnot	CGCTGCTCTGAGTCACT	0.262033	2.11771	0.00328572	0.0184551	3.08564	0.000209943	0.00316855	2.84363	0.00037106	0.00377822
noAnnot	GATTTGGATATAGAATTTGATGTACACCT	-0.655036	2.31697	0.00329852	0.0184793	3.50338	0.000142208	0.00248516	3.24548	0.000248396	0.00285337
noAnnot	TGCAAATATGGACAGGACTATAGCACTCAC	-1.93321	3.52021	0.00339603	0.0188656	4.38326	0.00068977	0.00639249	3.59304	0.00299465	0.0141959
noAnnot	TTTTATTCCGGGCGTCTTGGTAGTTTCTGG	-0.687258	2.2203	0.00341826	0.0189164	2.5621	0.00138626	0.00955723	2.38684	0.00213139	0.0113096
noAnnot	CAACAGATCAAGAAGGCTGAAGAGATTGCTAA	-0.64658	1.84393	0.00343653	0.0189956	2.38812	0.000665607	0.00625542	2.60292	0.000242113	0.00280106
noAnnot	CTCCCGCCCCCTCCACC	-1.99559	3.43605	0.00344059	0.0190002	4.33234	0.000636702	0.00612264	3.88312	0.00142045	0.00856271
noAnnot	TAGGAGGACAGTGGTGGTGACTCAAC	-1.99018	2.90325	0.00345228	0.0190353	3.50498	0.000892874	0.00735001	2.81897	0.0042739	0.0180208
noAnnot	AAAGATGGAACTCCACCCTTTGCTTGGTTTTAAGTATGTA	-0.535132	2.13045	0.00353713	0.0193917	2.58314	0.000952769	0.00763812	2.17785	0.00312802	0.0146141
noAnnot	TGTTATCCGGCAAGAGTGAATTCTACCAA	-1.57137	2.30396	0.00355547	0.0194447	3.32985	0.000206076	0.0031374	3.26848	0.000236225	0.00274822
noAnnot	AACTTCGGGCACTACCTGGAACACTGGCTGAGCA	-0.646411	1.87974	0.00357234	0.0194862	2.2395	0.00120448	0.00875341	2.59724	0.000312292	0.00334633
noAnnot	ATTGGATTGTGGATATTTTAATACCC	-1.44047	2.45019	0.00365707	0.0198202	2.96769	0.00106286	0.00815141	2.48087	0.00346688	0.0156969
noAnnot	AATTTGGACTACATTTGGCAGAAATGA	-2.22596	2.62913	0.00368431	0.019899	4.02671	0.00013315	0.00238161	2.9973	0.00147868	0.00881259
noAnnot	ATCGACCTGATGGAGCTAAAACTCATGA	-1.86545	2.17289	0.00375918	0.0202313	2.73244	0.000728688	0.00659235	0.282276	0.677256	0.762101
noAnnot	TCAGTGCCGCAGAACTCACTTG	-1.18077	1.8875	0.00377896	0.0203109	2.92644	0.000135848	0.00240548	2.90137	0.000130256	0.00180639
noAnnot	AAGGAGGTGGGCTCTCATCAAG	-1.58339	2.70767	0.00380676	0.0204208	3.33907	0.000868883	0.00723346	3.47103	0.000613198	0.0051976
noAnnot	GGTGAAAAAAGATTCAGAGTTGGATAAGCACT	-1.96249	1.96322	0.00382006	0.0204731	2.31124	0.00131249	0.00925404	1.69003	0.0100881	0.0331567
noAnnot	ATGAGGCTCGCCATCATCTGGTGCGACTTGGAACTTGAACT	-1.98614	2.05494	0.00390066	0.020782	2.63646	0.000723386	0.00657948	1.45914	0.0283475	0.0702474
noAnnot	ATTCTGTCTGTGGGACTGTGGGTTCTCAG	-1.70464	2.66738	0.00401765	0.0212055	3.24022	0.00105756	0.00812279	2.37493	0.00843452	0.0292424
noAnnot	TTGGGTTGGGCTGTGAATGATAA	-1.50615	3.19735	0.00404182	0.0212826	3.94239	0.000951318	0.00763142	3.77323	0.00126879	0.00796598
noAnnot	CCACGTTCCCGGTGG	-1.03359	2.46443	0.00408191	0.0214428	3.33317	0.00048018	0.00523303	3.2025	0.000618247	0.00522389
noAnnot	GACTGCTGACGCGGGTGATGCGAACTGGAGTCTGAGCC	4.57323	1.49107	0.00408543	0.0214457	2.21448	0.000274187	0.00371851	1.99855	0.000502707	0.00462327
noAnnot	AGGGACCCCCAGAACAAGAAGACCCCGCAGGATCCC	-2.03424	1.95485	0.0040913	0.0214687	2.54507	0.00075162	0.00670884	1.07572	0.09696	0.177499
noAnnot	TTCAGATGGAGGTACTGAGCCCTCTGCCTTAG	-1.69394	2.60227	0.00411659	0.0215544	4.14806	0.000104558	0.00202438	4.01646	0.000136813	0.00187215
noAnnot	TCGACTGGATGATATGAACCAAAGA	-1.6124	2.33539	0.00414376	0.0216184	3.58711	0.000155848	0.00265393	2.94453	0.000753568	0.0058109
noAnnot	GTGTAATCGGCATTAATACCTAGACTCATATGTA	-1.35894	2.23442	0.00415825	0.0216861	3.72382	7.13254e-05	0.0016735	2.03291	0.00765337	0.0272437
noAnnot	TGAAGTAGATTCTGATACACAACCCAAAGCTCC	-1.40159	3.11345	0.00421559	0.021914	3.96825	0.000774256	0.00682512	3.53824	0.00175598	0.00995586
noAnnot	GAGGCTCGCCATCATCTGGTGCGACTTGGAACTTGAACT	-2.4273	3.15519	0.00421858	0.0219255	3.91342	0.00094928	0.00761929	3.30809	0.0031053	0.0145499
noAnnot	AACCACGTTCCCGTGG	-0.942076	2.09761	0.00434632	0.0223681	3.07348	0.000256846	0.00357394	2.76732	0.000568737	0.00496047
noAnnot	TGTTTGTAGTATTGTGGAACAGTCTTGTTA	-1.78529	3.33017	0.00441075	0.022603	4.28508	0.000717532	0.00655099	4.56724	0.000419232	0.00412057
noAnnot	GCCCTGCTGGGGGTGCTCTTTGGACACTGGATTATGAGGAA	-1.41863	3.09068	0.00450853	0.0229697	6.29139	1.16544e-05	0.00102534	2.6273	0.0126886	0.0391514
noAnnot	AAATATGGGAGTAGAAAACAACAAAGAA	-2.33047	2.6017	0.00452763	0.0230385	3.70615	0.000315535	0.00404027	2.47071	0.00641558	0.0240528
noAnnot	CGGCAGTGATCTAAAGGACATGACCTCCGAGCAGC	-1.93739	2.32765	0.00459132	0.0232559	2.7688	0.00147985	0.00998997	2.62342	0.00204607	0.011058
noAnnot	ACCACGTTTCCGTGG	0.179131	2.26791	0.00461287	0.0232971	3.05183	0.000607447	0.00595167	2.77015	0.00118077	0.00765174
noAnnot	GGACAGCCTGCTAGGTA	-1.85543	2.98922	0.00462662	0.0233511	4.93346	7.1523e-05	0.0016735	3.82129	0.000711491	0.00561216
noAnnot	TGCAGAAGCCTCAGGAGCCGATGCGATCAAC	-1.48605	3.26176	0.0046277	0.0233511	4.07373	0.000973249	0.00774018	4.49759	0.000427261	0.00417675
noAnnot	AATCAGATGAATCAGGGGAGGAAAAGAA	-1.83386	1.74008	0.00463904	0.0233953	2.40271	0.000464885	0.00515118	2.56378	0.000244543	0.00282
noAnnot	AGATAGTACTGGATC	-1.69422	2.55045	0.00464384	0.0234153	3.27189	0.000799827	0.00694335	3.33505	0.000670586	0.00547857
noAnnot	TCTTGGAAGAGGTCGAGGGGGCCGTGGACG	-2.69584	3.05807	0.00471074	0.0236413	3.64285	0.00144717	0.00982706	2.731	0.00961395	0.0320136
noAnnot	ATCCTCGTCGGGGAAAACACCCTCTGCAAAGT	-1.8364	3.68381	0.00472625	0.023715	4.48799	0.00120984	0.00877443	4.25172	0.00176986	0.0100125
noAnnot	TCAATGTGGAGACAGTGGAGTATAAGAACATCAGCTTTACAGTG	-0.780236	2.82409	0.00478736	0.0239633	3.85507	0.000512834	0.00545443	3.10718	0.00253757	0.0125885
noAnnot	TTGGGCTGATTAATATCTGTGTGGGGGTCAA	-2.51284	3.52371	0.00488086	0.0242924	4.4685	0.000933859	0.00754907	3.56161	0.00461829	0.0190965
noAnnot	CGCAAGACCAGGGCTGGAACGCCGAGATCACGCTGCAGATGGTG	-1.38206	1.63365	0.00488448	0.0243003	2.24927	0.000640472	0.00614458	1.53053	0.00849551	0.0294127
noAnnot	CTGAGCTGACTGCTGGAAGATGATCTTTCTGCACTGAGACTG	-2.41087	2.66728	0.00490953	0.024368	3.50972	0.000691227	0.00639778	3.69111	0.000444353	0.00427725
noAnnot	CACCAGGGACAGAGTGGACTGAAGCA	-1.75405	2.30257	0.00492853	0.0244249	3.21717	0.000438607	0.00500199	2.07312	0.00954707	0.0318754
noAnnot	AAAGATCATAGGAAAGAGAATCGTTCTGAGCTGGAAAGAG	-0.594985	2.62158	0.00493128	0.0244288	4.45184	8.16853e-05	0.00177818	3.3179	0.000939208	0.00662376
noAnnot	TATGACCAATGGGCCATCGGACTGGAGACCCCTGATTG	-1.51825	1.82657	0.00495217	0.0244828	2.31154	0.00116048	0.0085913	1.86836	0.0045747	0.018957
noAnnot	AGGATAGTACTGATC	-1.57362	2.27098	0.00496856	0.0245332	3.06927	0.000624021	0.00604217	3.12684	0.000486787	0.0045386
noAnnot	TGCAGCGGGCAAAGAGCTCCCGAGGAAGCACAGCTTGGGTCAGGT	-1.65763	1.59402	0.00500625	0.0246616	2.53976	0.000160734	0.00270735	1.32124	0.0177739	0.0501757
noAnnot	CGCTGCTCTGAGTCA	-1.66152	3.14771	0.00502486	0.0247257	4.686	0.000247723	0.00351644	4.46471	0.00036784	0.00376268
noAnnot	TTTCCAAATCTGAAGTCTGTCCGAGAACTCATTTTGAAACG	-1.71132	2.20044	0.00514027	0.0251533	2.76262	0.00110589	0.00834751	2.61955	0.00156571	0.00919098
noAnnot	TAAAGTTTTGTTTAAGTAGAGC	-2.2381	2.80273	0.00515265	0.0252023	4.08904	0.000306686	0.00397097	3.52752	0.00100695	0.00690681
noAnnot	ATTAGTAATAGCTATTTGGGAC	-1.82613	2.96923	0.00518158	0.025295	5.07061	7.41719e-05	0.0016847	3.90789	0.000708897	0.00560424
noAnnot	CTGTCCAGGACTCTGAGATGGTGGAACTGGTGGAAC	-1.277	2.68196	0.00519374	0.0253389	3.2948	0.00130479	0.00921555	3.06877	0.00211115	0.0112363
noAnnot	GGAGGATCTGAGTTCTGAGCAGTA	-2.41355	2.70937	0.00520157	0.0253685	4.08598	0.000234828	0.00342082	3.77987	0.000440411	0.00425348
noAnnot	ATGTCAATGAGAAAGAAGGAGGAATCTGAAGCC	-1.77787	1.69314	0.00522373	0.0254423	2.41754	0.000466713	0.00516351	1.57012	0.00924036	0.031143
noAnnot	AAATGGAGACAGACTTGAAAACAAC	-1.89826	3.08999	0.00527923	0.025596	4.3182	0.000464403	0.00514821	3.67174	0.00162607	0.00944925
noAnnot	GGGAAGTGGACCTCCCAGGACAGCCTGCTAGGTA	-1.97287	2.58112	0.00530761	0.0256518	4.22452	0.000102571	0.00200201	3.94165	0.000183178	0.00230219
noAnnot	TTTGTTTGTAGTATTGTGGAACAGTCTTGTTA	-1.97617	2.63769	0.00531295	0.0256706	3.41981	0.000846915	0.00712103	3.4285	0.000821152	0.00608845
noAnnot	GCAGGCTGATGGGGC	-0.997268	1.62421	0.00535719	0.025818	2.23133	0.000665342	0.00625542	2.01822	0.00123499	0.00784712
noAnnot	ATTTTTGACTTGAACATT	-0.711665	2.86143	0.00544581	0.0261361	4.68934	0.000124256	0.00227465	2.84108	0.00578749	0.0223627
noAnnot	GAGCCCAGAGGGCACTTTCAGCTGCCCTCAATAATGTGAA	-2.61258	3.03496	0.00545291	0.0261615	4.38826	0.000367451	0.00447118	3.94986	0.000846643	0.00618725
noAnnot	ATGTCGGAGGTGCTGCCCTACGGCGACGAGAAGCTGAG	-1.67321	2.37848	0.00545756	0.0261751	2.97275	0.00130092	0.00920847	1.82925	0.0269836	0.067651
noAnnot	GATGGAGGTACTGAGCCCTCTGCCTTAG	-2.32385	2.86225	0.00548595	0.026272	4.19451	0.000307205	0.00397418	4.56557	0.000141689	0.00191708
noAnnot	TAGACTGCTGACGCGGGTGATGCGAACTGGAGTCTGAGCC	-0.234697	1.61149	0.00555758	0.0265095	2.23502	0.000658415	0.00623074	2.29371	0.000414519	0.00408676
noAnnot	GATTATTATAGTTGATGACTGTACCAAAGATC	-1.1055	2.69565	0.00560477	0.0266642	3.34126	0.00130976	0.00924194	3.30126	0.00139217	0.00844511
noAnnot	TTTTTGCCCTGGATTGTTGACATGAG	-2.2553	2.91081	0.00563552	0.0267356	4.06875	0.000500757	0.00537344	1.71194	0.0804353	0.15449
noAnnot	GGCGATTTGGGGGCTCGGGGAGGCAGAGAATCTCT	-2.92484	3.13025	0.00564229	0.0267488	4.04132	0.000987333	0.0077969	2.3052	0.0307171	0.0747096
noAnnot	TGACCGCTCTGACCACC	-0.0306915	1.84894	0.00578913	0.0271699	2.98878	0.000187492	0.00295155	1.96104	0.00418977	0.0177909
noAnnot	ATCCTCCTAGCCAAATTGCTCAACTAAGACCAAGTCCTCGC	-0.126655	1.58521	0.00583599	0.0273011	2.24804	0.000600091	0.00591229	1.26535	0.0221082	0.0585855
noAnnot	TTCTCGCCGGAGTCTGTGCTCTGGACCCCACGGGGAGGGGTGAGA	-1.67198	3.9058	0.00584113	0.0273119	6.2709	0.000150347	0.00258913	4.22978	0.0034962	0.015778
noAnnot	GCTGAGATTGCTCGGCTGCAGATGGAGCTGA	-2.46378	3.10947	0.00584307	0.0273165	4.14444	0.000793948	0.00692057	3.86287	0.00132927	0.00821069
noAnnot	GTATTTTAACTAGTTCT	-1.73669	2.7335	0.00587469	0.0274177	3.36991	0.00148053	0.00999017	3.01703	0.00309744	0.0145255
noAnnot	GTTATTGGTAGTTCTGAACGTTAGATATTTTTTTTCCATGGGGTC	-2.19684	2.66208	0.00590817	0.0275495	4.37912	0.000112882	0.00213965	4.33902	0.000106393	0.00155143
noAnnot	TAGACTGCTGACGCGGGTGATGCGAACTGGAGTCTGAGCCT	1.12265	1.23319	0.00598843	0.0277714	2.11262	0.000121977	0.00225129	1.75894	0.000471338	0.00445681
noAnnot	AGGAGCTTGTAGCTCTGAGCTATGATGCTTTTAT	-2.40368	2.50142	0.0060075	0.0278438	3.20761	0.00109535	0.00831249	3.1529	0.00121543	0.00776478
noAnnot	TTTATTTATTTCCAGTGGTCATG	-1.33486	1.90022	0.00603838	0.0279447	2.68891	0.000522187	0.00548325	2.37809	0.00125264	0.007911
noAnnot	CGAGAGGCTGTCCCTGGACCCTGGCTGGCA	-2.13031	2.55751	0.00609513	0.0281175	4.60234	5.00018e-05	0.00140238	3.61399	0.000443801	0.00427479
noAnnot	TTGTCCTGAAGTAGATTCTGATACACAACCCAAAGCTCC	-1.37516	2.08418	0.00630442	0.0288499	2.84553	0.000789407	0.00689973	2.26107	0.00383633	0.0168573
noAnnot	AGTTCTCGCTGGACAGAAGAAGAAA	-2.33772	2.4164	0.00636724	0.0290486	4.42829	4.53008e-05	0.00136597	3.95746	0.00012903	0.00179344
noAnnot	TTTTAGTAACTGTCTGATCTTTTTCAACTTTGGAGA	-2.13237	2.63007	0.00638675	0.0291046	3.61215	0.000681392	0.00636128	4.03024	0.000267355	0.00301565
noAnnot	TTGAGAACCTGACCAAG	-0.906269	1.94612	0.00644701	0.02925	3.26257	0.000133793	0.00239016	2.985	0.000259827	0.00295149
noAnnot	CTCGCCGGAGTCTGTGCTCTGGACCCCACGGGGAGGGGTGAGA	-2.00986	3.42487	0.00646457	0.0293113	5.75019	0.000122279	0.00225129	3.24104	0.00979397	0.0324555
noAnnot	TCTGCTGCGACGAGT	-1.09467	3.83396	0.00652899	0.0294922	4.99552	0.00111782	0.00840242	4.84272	0.00137272	0.00836579
noAnnot	TTCAATGTGGAGACAGTGGAGTATAAGAACATCAGCTTTACAGTG	1.68479	2.11907	0.00653103	0.0294968	3.12437	0.000521527	0.00548196	2.54112	0.00208661	0.0111925
noAnnot	ATAGGAAAGAGAATCGTTCTGAGCTGGAAAGAG	-1.7192	3.84425	0.00655587	0.0295674	5.28656	0.000692024	0.00640311	2.99919	0.0254772	0.0647908
noAnnot	ATTTGGGGGCTCGGGGAGGCAGAGAATCTCT	-1.3146	1.63737	0.00659577	0.0296845	2.09016	0.00134961	0.00938977	2.00527	0.00171275	0.0097644
noAnnot	GAAGATCCCCGGGTCGTCGGGATCTGGACCAAAAACAAGGAGC	-2.09244	2.83514	0.00659725	0.0296845	3.88429	0.000722786	0.00657817	3.46483	0.00172075	0.00979646
noAnnot	CATCATGATTTGTTGTGATTAATGTATGTGGATGAGGACA	-1.93029	2.62979	0.00665755	0.029835	3.61032	0.000729958	0.00659658	2.71239	0.00557734	0.0217544
noAnnot	AGTGAGTCTGGTGGAGGAGCTGAGGGAGGGAGCCA	-2.49982	2.81499	0.00672514	0.030054	4.04555	0.000496434	0.00533898	2.86396	0.00615945	0.0233655
noAnnot	GAAGCAGCTGAAAGAGCTATTGAAAAAATGAA	-0.197173	2.09824	0.00676543	0.0301734	3.01684	0.000550676	0.00566087	2.41347	0.00276518	0.0133958
noAnnot	AAGATCCCCGGGTCGTCGGGATCTGGACCAAAAACAAGGAGC	-0.532838	2.30111	0.00676992	0.0301841	3.16877	0.000756174	0.00672939	2.89597	0.00144525	0.0086686
noAnnot	AATGAATGAATGAATGAATGAACGAATGAATGTACT	-2.15701	-2.78784	0.00677681	0.0302101	5.02421	9.24675e-06	0.00102534	-1.09079	0.21396	0.324398
noAnnot	TTTTGACTTGAACATT	-2.24214	3.25489	0.00679367	0.030276	5.95873	5.91442e-05	0.00151191	3.71073	0.00286961	0.0137493
noAnnot	CCAACGATGGCTTCGTGCGGCTTCGAGGACTCCCATT	-2.346	2.75937	0.00683839	0.0304049	3.73804	0.000836919	0.00709993	3.39834	0.00170725	0.00973691
noAnnot	GGCTGACTGGGTATTCTAATGAGGAGC	-2.3974	3.05471	0.00692407	0.0306849	4.13003	0.00087138	0.00723346	3.81616	0.00154754	0.0091065
noAnnot	GAGACAGTGGAGTATAAGAACATCAGCTTTACAGTG	-2.31574	1.98714	0.00702072	0.0310056	2.72422	0.00081894	0.0070237	1.25661	0.0653246	0.131896
noAnnot	GATGTCGTGCAAACTGTACTGTGAACAACAGT	-1.52829	2.80668	0.00705326	0.0310923	3.68809	0.00113299	0.00847672	2.19458	0.0267582	0.0672494
noAnnot	ATGTACAGAGAAATGAAGGATTCTGATAAAGAAAAGGAAAA	0.0366529	2.04441	0.0071288	0.0313296	2.87495	0.000780147	0.00685913	3.23689	0.000241116	0.0027942
noAnnot	ATGAATGAGAGCTCTTC	-2.45775	2.39333	0.00715054	0.031387	3.04468	0.00143478	0.00976821	2.59798	0.00431411	0.0181359
noAnnot	ATGGATTTGGATATAGAATTTGATGTACACCT	-0.117681	1.7109	0.00719697	0.0315428	2.31509	0.0010955	0.00831249	2.45219	0.000562974	0.00493215
noAnnot	ATTTTTTCAGTTGAAGTGGAACTCATTTC	-2.57049	2.95243	0.00731771	0.0318724	3.79889	0.00140576	0.00963647	3.93379	0.00102456	0.00698525
noAnnot	ATGGAACTCCACCCTTTGCTTGGTTTTAAGTATGTA	-1.36725	2.43864	0.00738897	0.0321308	3.1952	0.00124724	0.0089185	3.30664	0.000900755	0.00643903
noAnnot	ACTGCTTGGGTTGGGCTGTGAATGATAA	-0.648472	2.22313	0.00740181	0.0321532	3.37324	0.000397671	0.00469454	2.98085	0.00099102	0.00684871
noAnnot	GTTTGTAGTATTGTGGAACAGTCTTGTTA	-1.95501	3.02986	0.00740464	0.0321532	4.4789	0.000458736	0.00511049	3.73123	0.00187394	0.0103722
noAnnot	AAGATTTGCACTCAGAATTTGATGAACAGCA	-2.70472	2.99981	0.00740798	0.0321532	3.97277	0.00112904	0.0084669	4.16914	0.000746386	0.00578659
noAnnot	AAGTAGACGTAGACAAAGCAGTGGCTGAGCT	0.771841	1.27821	0.00770759	0.0329997	2.96738	8.47369e-06	0.00102534	2.11727	0.000191547	0.00237626
noAnnot	TTTGGTCAGCCAGGCTTGGACATTCAGAGCAGAAGTA	-1.52562	3.59688	0.00779802	0.0331511	4.96188	0.000850359	0.0071325	4.64932	0.00138562	0.00841776
noAnnot	ACCACGTTCCTGTGG	0.619602	1.70329	0.00782856	0.033232	2.60676	0.000463127	0.00514552	2.4047	0.000761114	0.00584314
noAnnot	TAGGAAAGAGAATCGTTCTGAGCTGGAAAGAG	-1.54028	3.9099	0.00804025	0.0337974	5.62166	0.000640263	0.00614458	3.49403	0.0154968	0.0453597
noAnnot	GAATTATCGTGGAGTGTC	-2.18505	1.96013	0.0083173	0.0346698	3.08262	0.000323366	0.0041132	2.2824	0.00318193	0.0147727
noAnnot	AGTGCTTCGTCCGCGTGGAGAACGTCAAGGGTGCCGTGTGGA	-1.64922	1.75396	0.00832109	0.0346717	2.57292	0.000667551	0.00626904	1.82772	0.0067212	0.0248503
noAnnot	ACGAGGAGGAGGAGGAGAAACTGTACGAGCAG	-2.45355	3.01176	0.00843016	0.0349587	3.93757	0.00143641	0.00977469	2.71017	0.015768	0.0459163
noAnnot	GCCAGATGGTGGGACTTGGTCTGGAGCAGGGACTACT	-2.08756	2.49017	0.00883466	0.0362098	3.68021	0.000596467	0.00589371	2.98243	0.00280552	0.013534
noAnnot	AAGATGGAAGAATTCAAGGACCAATTACCTGCTGA	-1.34632	1.60544	0.00904973	0.0367938	2.16593	0.00130981	0.00924194	2.5968	0.000276929	0.00308349
noAnnot	CCACCACGTTCCGTGG	-0.529011	1.67583	0.00953657	0.0382318	2.53964	0.000620133	0.00602161	2.0205	0.00308315	0.0144771
noAnnot	TCTTCGTTCAAGATGAATTCTGTTCACAG	-1.93699	2.06822	0.00953665	0.0382318	3.38506	0.000333375	0.00420533	2.79206	0.00131803	0.00818442
noAnnot	CGCCATCATCTGGTGCGACTTGGAACTTGAACT	-2.27017	2.13843	0.0095916	0.0383863	3.17581	0.00069298	0.00640898	2.26885	0.00684758	0.0251578
noAnnot	TGGCCAGGACTTACTTCTTTGACAT	-2.85365	2.66288	0.00974072	0.0387897	4.21751	0.000397331	0.00469243	3.78302	0.000883502	0.0063677
noAnnot	TAGTTCAGGATCTGAAGGAGCTCTGCCTT	-0.261242	2.48566	0.00982275	0.0390195	4.79539	6.82305e-05	0.00165797	2.67404	0.00646704	0.0242018
noAnnot	CAGTGCCGCAGAACTCACTTG	-1.26066	1.83351	0.00993448	0.0393236	2.6651	0.000932192	0.00754081	2.04025	0.00540744	0.0212842
noAnnot	ACTATGATCTCAGGAGCTTGCAAGAAGCAGGAAGGGGAA	-1.95053	2.79529	0.00994023	0.0393347	3.90543	0.00106575	0.00816397	2.72195	0.011707	0.0369717
noAnnot	CATCAAGAAGGATGTGGATGAAGCTTACATGAACAAGGTAGAGC	-1.43239	1.51854	0.00994625	0.0393532	2.47566	0.000380739	0.00456569	2.28553	0.000614708	0.00520583
noAnnot	ATAATAGACTGGCTTAACTCTGTCAGACAAAC	-2.60011	2.5364	0.0100085	0.0395263	4.2838	0.000225405	0.00332208	3.79867	0.000607436	0.00516544
noAnnot	CTTTGGACATAAAGAAAGATGTATTGCTGCCAGCT	-1.61335	3.52995	0.0100235	0.0395579	4.76655	0.00139922	0.00960989	4.30988	0.00284189	0.0136595
noAnnot	ACTGCTGACGCGGGTGATGCGAACTGGAGTCTGAGCCT	2.06722	1.61223	0.010039	0.0395855	2.56056	0.000520356	0.00547996	2.11549	0.00183891	0.0102403
noAnnot	GTGTGACTGGTGGGATGAAGGTAAAGGCAGACCGAGA	-1.59036	1.63587	0.0100392	0.0395855	2.48762	0.000592098	0.00587361	1.60099	0.0118025	0.0371677
noAnnot	CTGCTCTGAGTCACT	-1.73237	2.3238	0.0101735	0.0398808	3.29527	0.00108285	0.00825699	3.50902	0.000598138	0.00511999
noAnnot	AAAACAAGGAAAGGTTGGTAGAACATCAACACAGCA	-2.7402	2.4439	0.0102627	0.0401325	3.43498	0.00107847	0.00823737	2.85232	0.00400759	0.0172329
noAnnot	CAAGTAGACGTAGACAAAGCAGTGGCTGAGCTC	-1.21681	2.22236	0.0102842	0.0401948	3.2099	0.00092483	0.00750648	2.91479	0.00179917	0.0101055
noAnnot	GCGGCAAAGTAGGAGAAGAAA	-1.90963	2.47333	0.010665	0.0412646	3.41016	0.00136343	0.00945272	3.12532	0.0024402	0.0123775
noAnnot	AAAGTGACAGATTTGCATCATGAGACTTAG	-1.38279	2.37324	0.0107194	0.0414027	3.38627	0.00102608	0.00796995	2.25843	0.0142881	0.0428092
noAnnot	AGAGTTGCCTGGGCCGCTCATGGCAGCTGGGGCAC	-1.36073	1.93263	0.0108887	0.0419278	2.76336	0.00104354	0.00804695	1.73139	0.0199853	0.0546338
noAnnot	CATTGCTGAAATGCAGTGTGGAACACAATGAACTGAACTCT	1.66127	1.17577	0.010905	0.0419739	2.06397	0.000250636	0.0035404	1.92991	0.00034803	0.00361368
noAnnot	GGCAGGGACTGTGAAATGTTATAG	-1.35513	1.80682	0.0111496	0.0426596	3.3374	0.000144609	0.00251949	3.10161	0.000235945	0.00274607
noAnnot	AAGCAAGTGAGTCTGGTGGAGGAGCTGAGGGAGGGAGCCA	-1.9053	2.85699	0.0112587	0.0429256	4.03251	0.00117238	0.00863064	3.88434	0.00152599	0.00902701
noAnnot	TCACCCTGCTAAGTGAGATCGCAGAGCTGGAGC	-1.91672	3.19318	0.0112638	0.0429256	4.65465	0.000905119	0.00740056	4.32493	0.00156053	0.0091717
noAnnot	GGTTAGGTAGTTGAGGTCTAGGGCTGTTAGAAGTC	-1.14843	1.19514	0.011266	0.0429256	2.96393	7.39664e-06	0.00102534	2.0018	0.000286723	0.00317097
noAnnot	ACCACGTTCCCGTGC	-0.641726	1.58407	0.0118344	0.0445502	2.84919	0.000174609	0.00284325	2.96535	0.000108876	0.00158045
noAnnot	TGGACCAGCTCTCATTGAACACTGTCTTTTAGAAAA	-2.78035	2.45264	0.0119428	0.0448058	3.56933	0.000973057	0.00774018	2.47088	0.0125191	0.038732
noAnnot	CAGCCACTGACTGCTTGGGTTGGGCTGTGAATGATAA	-2.00543	2.35045	0.0120935	0.0452089	4.19679	0.00019162	0.00299368	2.92251	0.00316905	0.0147201
noAnnot	ACTGCTGACGCGGGTGATGCGAACTGGAGTCTGAGCC	1.27453	1.36039	0.0122791	0.0457097	2.03702	0.00110752	0.00835482	1.51458	0.00709222	0.0257669
noAnnot	TTTGTAGATTTTGAGTTTTCCCTTGTAGTGTAAAG	-1.95903	2.61217	0.0124138	0.0460756	4.16221	0.00051131	0.00544862	3.64421	0.00143316	0.00861596
noAnnot	ATCGAGGATGACCTGAAGAAACTCATCATCA	-2.54707	2.30601	0.0125512	0.0464232	3.3506	0.00106916	0.00818139	3.13629	0.00174144	0.00989589
noAnnot	AAGGATGGACGAAGACCCCCTCCAGAGCAAGGAG	-2.06976	1.97812	0.0126049	0.0465505	3.62973	0.000152242	0.00261129	0.915965	0.208819	0.318303
noAnnot	CGCCGTCTGTGAGAAGG	-1.89471	3.68528	0.0128292	0.0471796	5.35379	0.00110194	0.00833511	4.10095	0.00697049	0.0254725
noAnnot	CCACGTTCCCGTTGG	-0.767429	2.35937	0.0131584	0.0480487	4.18803	0.000238802	0.00344914	3.52464	0.000929084	0.00657805
noAnnot	CAGGGACTGGGAAGATG	-2.53303	2.64994	0.0134256	0.0487325	4.52714	0.000270378	0.00369461	4.34995	0.000342562	0.00356598
noAnnot	GCCGATTGGTTACTCTGAAAGACG	-2.08896	2.62597	0.0135417	0.0490199	4.98496	0.000103154	0.00200529	4.33275	0.00035114	0.00363693
noAnnot	GCACACTGGACTGCTGGAAGCTTGCTTT	-1.79131	2.30703	0.0136233	0.0491737	3.44155	0.00123594	0.00888786	3.2552	0.00138775	0.00842535
noAnnot	ACACTTCACGTGGACTGAGGTAGACCCTGCATGAAGA	-1.66752	2.74567	0.0137868	0.0495839	4.06088	0.00107945	0.0082427	3.89118	0.00147006	0.00878238
noAnnot	ATTATAGTAGGGATTTATTATTTTGGGCC	-1.30089	1.93765	0.0137931	0.0495945	3.38443	0.000279368	0.00375182	3.53044	0.00018907	0.00235416
noAnnot	AGCCCAGTTGGGTTTTGATTTATATAAGTAGTTTAGACCTT	-1.28571	1.7835	0.013984	0.0500939	3.43396	0.000120473	0.0022337	3.30335	0.000166049	0.00214371
noAnnot	CTTGGATGGGAGACCGCCTGGGAATACCGGGTGCTGTAGGCTTA	1.90602	1.46204	0.0142065	0.050671	3.30744	3.33413e-05	0.00115761	2.44205	0.000440217	0.00425302
noAnnot	GCCTCCCCGCCCCGCGCC	-2.00654	2.06568	0.0143678	0.0511386	3.09872	0.00109009	0.00828673	2.97706	0.00129418	0.00808325
noAnnot	AGCAGCCGTCGGTGACGCTGCAGCTCATGAACATCCG	-0.408251	1.48672	0.0145254	0.0515523	2.20853	0.00140355	0.00962592	2.06101	0.00192948	0.010618
noAnnot	ATCTGCCCTTTGCAGTGTGCAGGGTGGAAGGTAAGAGGTTGGTG	-2.65323	2.34455	0.0147856	0.0522525	3.74548	0.000642882	0.00615747	3.04628	0.00307991	0.0144666
noAnnot	TGATAGCTGTAGGACTGGGTG	-2.04825	2.34964	0.0150971	0.0530825	4.00556	0.000345254	0.00429515	3.01359	0.00321806	0.0148784
noAnnot	ATGAAGGAATTAGTAGGGTTGTGGCTTCACACACAG	-2.01915	2.78542	0.0152029	0.0533421	4.75824	0.000366788	0.00447118	4.32124	0.000797722	0.00599942
noAnnot	AAGGATGGACGAAGACCCCCTCCAGAGCAAGGAGGC	-0.893732	1.83641	0.015454	0.0539349	4.03939	4.07601e-05	0.00129678	1.93386	0.0117935	0.0371637
noAnnot	TATCCTTCCAGTGGCTCGCTCCCTGTAGCTCTGCCT	-1.58833	1.276	0.0155135	0.0540904	2.3087	0.000298011	0.00389355	0.916971	0.0831707	0.158532
noAnnot	AATCAGCGGTAAGAACAGTGAACACAGTGGT	-1.91808	2.2696	0.0160139	0.0553277	3.58462	0.000843121	0.00710711	2.26977	0.017127	0.048916
noAnnot	AGATGGAACTCCACCCTTTGCTTGGTTTTAAGTATGTA	-1.83751	2.07747	0.0166456	0.0567699	3.08999	0.00138673	0.00955723	2.66723	0.00376297	0.0166361
noAnnot	TTAGCGGCTGTAACATGTCTCTTGACAGTAGTGCACT	-2.17277	1.8262	0.0168556	0.0572375	2.80058	0.00121575	0.00879741	2.04716	0.00939996	0.0315337
noAnnot	CTGGACGAGACTCAACACATATGGCGGATTTTGCAGGCCACA	-1.68511	1.38538	0.0174672	0.0586988	3.03541	5.27976e-05	0.00144292	2.23764	0.000677219	0.00550755
noAnnot	TGTTAGCTGGGATTAGACT	-1.57071	1.94384	0.0175743	0.0589902	3.21984	0.000622185	0.00603731	3.06667	0.000890722	0.00640376
noAnnot	TGGTAGTTCTGAACGTTAGATATTTTTTTTCCATGGGGTC	-1.68057	2.94243	0.0176489	0.0591649	4.84737	0.000665668	0.00625542	3.93473	0.00310942	0.0145555
noAnnot	AGAGAACGAGCACCTGATGGAGGACTACGAGAAGCTGGC	-1.57985	1.19584	0.0178905	0.0598082	2.22342	0.000263249	0.00362808	1.46789	0.00611503	0.0232448
noAnnot	AAGGCAGGCAGGGACTGTGAAATGTTATAG	-2.10951	2.40868	0.0180811	0.0602918	3.90596	0.000800716	0.00694478	3.45991	0.00195654	0.0107246
noAnnot	ACTAAAGATCATAGGAAAGAGAATCGTTCTGAGCTGGAAAGAG	-1.12196	2.42632	0.0182827	0.0607888	4.52622	0.000255722	0.0035669	3.77719	0.00107335	0.00719938
noAnnot	AGGCAGAGAATCTCT	-2.17315	2.69745	0.0187045	0.0618705	4.70608	0.000459792	0.00511581	4.22515	0.00107069	0.00718825
noAnnot	GTCAGATAATGAGGACAGTGGGACCTAGATTAGA	-1.96207	1.92102	0.0188656	0.0622444	3.63344	0.00020255	0.00310401	2.7514	0.00196656	0.0107652
noAnnot	AGAGGAACGAGGACGCCTGAAGGAAGAGC	-2.48712	2.61085	0.0193323	0.0634102	4.2994	0.000745125	0.00666804	4.22599	0.000818668	0.0060782
noAnnot	CTCCGGACGAACTCGAACGCTGGTTTCTCTCTCATATTTTTGGTC	-2.58196	2.27609	0.0207455	0.0666527	3.64047	0.00106238	0.00815141	3.65566	0.00100978	0.00692203
noAnnot	ACAACGTTCCCGTGG	0.751143	2.04273	0.0208023	0.0667758	3.45794	0.000814638	0.00700579	3.15862	0.00146021	0.00873858
noAnnot	TTGGTAGTTCTGAACGTTAGATATTTTTTTTCCATGGGGT	-1.19777	1.21817	0.0208368	0.0668442	2.4921	0.000150667	0.00258913	1.37505	0.0114281	0.0363438
noAnnot	TTGCAATGATGTCGTAATTTGCGTCTTACTCTGTTCTCAGCG	0.597196	1.04809	0.0212733	0.0678731	2.07062	0.000250884	0.00354217	1.41195	0.00407191	0.0174441
noAnnot	ATTGGTAGTTCTGAACGTTAGATATTTTTTTTCCATGGGGTC	-1.23944	1.99155	0.0214553	0.0679432	3.62149	0.000412019	0.00480889	3.76903	0.000286607	0.00317089
noAnnot	AAATGAATGAATGAATGAATGAACGAATGAATGTACT	-2.96918	-1.92881	0.0216834	0.0684555	5.15471	2.13174e-06	0.000867763	-1.84364	0.0280866	0.0697565
noAnnot	TATGGATTTGGATATAGAATTTGATGTACACCT	-0.762215	1.32028	0.0217278	0.06853	2.47737	0.000375168	0.0045224	2.19436	0.000874928	0.00633083
noAnnot	AGCTATGATGAATTTGATTGCATTGATCGTCTGACATGATAAT	1.07012	1.32768	0.0225699	0.0705756	2.24573	0.00105437	0.00810039	1.97725	0.00221264	0.0115897
noAnnot	GATATGGATTTGGATATAGAATTTGATGTACACCT	-1.05836	1.38072	0.0228843	0.0712655	2.58373	0.000443915	0.0050347	2.24296	0.00116032	0.00759225
noAnnot	CACCACGTTCCCGTGA	2.74064	1.6935	0.0234394	0.072488	2.76141	0.00141952	0.00969786	2.59673	0.00186658	0.0103414
noAnnot	TTGAGACGCAGGAAGCAGCTGAAAGAGCTATTGAAAAAATGAA	0.0332542	1.38883	0.0241529	0.0740507	2.49717	0.000657892	0.00622895	2.38498	0.000794108	0.00598471
noAnnot	AACGATGGCTTCGTGCGGCTTCGAGGACTCCCATT	-2.36156	2.10413	0.0250229	0.0760962	3.38046	0.00133001	0.00932227	4.00936	0.000330027	0.00347051
noAnnot	TTCTGTGGGACCCCGGAGTACCTGGCGCCTGA	-2.06859	1.54961	0.0254403	0.0769938	2.58159	0.00121195	0.00878096	1.91007	0.00895779	0.0305325
noAnnot	ACGTGGACTGAGGTAGACCCTGCATGAAGA	-1.94378	3.01942	0.0255841	0.0773152	4.86025	0.00142775	0.00973375	3.83152	0.00711056	0.0258163
noAnnot	AACTAGGTATTGTAGAGGCTGGAAAAAGATGTGA	-2.26836	3.0613	0.0256669	0.0774834	5.49338	0.000617815	0.00601713	2.56568	0.0563752	0.118111
noAnnot	GCCCCTCCTCCCCGCGCC	-0.915312	1.50082	0.0260289	0.0782746	2.59051	0.000947269	0.00760913	3.39792	8.47876e-05	0.00134007
noAnnot	CTCTTAGAGACTGTTCTTAGGCCTGAAAAGGGGCTGGG	-1.52503	1.79115	0.0290586	0.0849524	3.39807	0.000505328	0.00540245	1.41282	0.0772693	0.149925
noAnnot	AAGCTATGATGAATTTGATTGCATTGATCGTCTGACATGATAAT	4.77918	1.27807	0.0292246	0.0852824	2.27017	0.00113622	0.00848771	2.2823	0.000864431	0.00626935
noAnnot	CATAATGAACCGTTGTGATTATTGAATACTTAAATGAGGATA	-1.20065	1.42764	0.029899	0.0867772	2.41663	0.00133214	0.00933335	1.97866	0.00511146	0.0205333
noAnnot	ATTGCTGAAATGCAGTGTGGAACACAATGAACTGAACTCT	0.702716	1.04905	0.029996	0.0869626	2.13241	0.000380116	0.00456186	1.88839	0.000826497	0.00610072
noAnnot	CTTAGAGACTGTTCTTAGGCCTGAAAAGGGGCTGGGCA	-0.714159	0.909353	0.0304554	0.0879659	2.26225	5.91884e-05	0.00151191	0.583537	0.149102	0.246798
noAnnot	AGAGGCAGTAGATAATG	-1.82895	2.25679	0.0306451	0.088318	4.46065	0.000367296	0.00447118	4.09357	0.000729371	0.00570596
noAnnot	ACCGGGCTGCAGGTGCTGCTGATGCGC	-0.638236	2.53662	0.030647	0.088318	4.38503	0.00116733	0.00861321	2.77166	0.0203548	0.055309
noAnnot	ACCACGTTCCAGTGG	1.00696	1.63716	0.0307065	0.0884718	3.0078	0.000869744	0.00723346	2.62693	0.00208336	0.0111901
noAnnot	GGTCCGCCGGCCCGG	-1.27387	1.29994	0.0310463	0.0892631	2.49388	0.000549142	0.00565528	2.39157	0.000597501	0.00511863
noAnnot	CTGGATTGTTGACATGAG	-1.74066	2.29933	0.0312671	0.089649	4.10498	0.000930998	0.00753537	2.88354	0.00990448	0.0326984
noAnnot	CCACCACGTTCCCGTAG	-0.869335	1.97867	0.031773	0.0905781	3.42402	0.00110359	0.00834142	2.93003	0.00325467	0.0150017
noAnnot	CTTTGGTCTTAGTAACCTGACTGGAATGAACTGCCTGGTAGA	-2.97658	2.17489	0.0339203	0.09515	3.72216	0.00147549	0.00996738	3.28419	0.00357171	0.0160236
noAnnot	ATTAATGATGAGATATAACCTTGACTGAAGCTGATGATGAGT	2.16135	1.3141	0.0349485	0.0971771	2.37159	0.00130949	0.00924194	2.06642	0.00292875	0.0139631
noAnnot	CACCAAGGATGGACGAAGACCCCCTCCAGAGCAAGGAGG	-1.21271	1.35973	0.0355733	0.0984201	2.9228	0.00025258	0.00355541	0.838869	0.173843	0.27641
noAnnot	TTTGACTTGAACATT	-2.40114	1.88422	0.038023	0.103153	5.55511	1.24687e-05	0.00102534	3.87873	0.000359182	0.00369373
noAnnot	AGGACAGGAGATCTGGGATGCCTGGCT	-1.85532	1.43699	0.038434	0.103975	4.30561	7.04075e-06	0.00102534	1.95773	0.00779564	0.0275782
noAnnot	ATGAGGGTTGTATTCTCTGGGCCAA	-1.84249	1.98044	0.0402383	0.107447	4.21651	0.00034984	0.00432442	4.08358	0.000444009	0.00427536
noAnnot	ACCACTTTCCCGTGG	-0.336578	1.46348	0.0406713	0.108283	2.75231	0.00113291	0.00847672	2.19219	0.00505124	0.020365
noAnnot	AGGACAGGAGATCTGGGATGCCTGGCTGC	-2.16923	2.1464	0.0414918	0.10981	5.54543	6.42281e-05	0.00160012	3.00368	0.00778252	0.0275442
noAnnot	TTTGTAGATTTTGAGTTTTCCCTTGTAGTGTAAAGA	-1.78087	1.91779	0.0425589	0.111804	3.74807	0.000778352	0.00685078	3.21973	0.00240408	0.0122459
noAnnot	TAGGAAGGAAAAGATAGGACTCTAAACCTAGTCATCT	-2.1903	1.45003	0.0445855	0.115885	3.77232	6.16421e-05	0.00155245	2.98543	0.000486226	0.00453858
noAnnot	TTTTATTTTTTGGGC	-1.51242	1.59307	0.0474428	0.121378	3.24598	0.000622875	0.00603973	3.34148	0.000476618	0.00449056
noAnnot	ACTATTAGTGGCAGGTTAGTTGTTTGTAGGGCT	-1.2419	1.34958	0.0489159	0.124125	2.67721	0.000944826	0.00759621	2.35269	0.00236922	0.0121376
noAnnot	GATACTGAAGAACTTAAAGGAAA	-2.01485	1.49447	0.0516871	0.129193	3.24566	0.000498568	0.00535595	2.53661	0.00299655	0.0141959
noAnnot	TTCCCCTTGATTTAACAGGATTTTTGTAGACTTTAGAATTTGG	-2.12797	2.02666	0.0535835	0.132705	3.91448	0.00108259	0.00825699	3.82903	0.00126601	0.00796236
noAnnot	AGGACTTGTGATCAGAAAAACTGAAGA	-1.74979	1.57959	0.0557972	0.136722	3.06205	0.0014276	0.00973375	2.94593	0.00184019	0.0102443
noAnnot	AAGGACTAGTAGATGGA	-2.92351	1.69635	0.0566672	0.138193	3.34434	0.00123138	0.00887052	2.65067	0.00623024	0.0235659
noAnnot	TATCAGTGTCTCAGT	-1.41684	1.62805	0.0567334	0.138312	3.50372	0.00067464	0.0063141	3.70728	0.000412122	0.00406769
noAnnot	AGTTCAGGATCTGAAGGAGCTCTGCCTT	-1.21837	1.51239	0.0584349	0.141344	4.77604	2.24748e-05	0.00106077	2.54331	0.00410987	0.0175125
noAnnot	CCTCCACCCGCCCCTCC	-1.46956	1.76574	0.0592829	0.142905	3.47233	0.00140012	0.00961155	3.60409	0.000858034	0.00623705
noAnnot	CTTTTATGTATTTTTCATTAGAAAGTAGAACT	-2.46755	1.4837	0.0601271	0.144524	2.91934	0.00132599	0.00930567	2.71244	0.00222478	0.0116377
noAnnot	AACGTAGAATCAGATAGC	-2.8464	1.74084	0.0624857	0.148618	4.13241	0.00034058	0.00425717	1.16514	0.211691	0.321628
noAnnot	GTAGTCACTCATAGGCCAGACTTAGGGCTAGGATG	-1.8626	1.74029	0.0633197	0.150038	3.62211	0.00107124	0.00819085	3.44204	0.00154823	0.00910867
noAnnot	TTGTAGAGAATTTGGAAACTGTAGAAGAGAATCAAGAAG	-1.64878	1.24755	0.0747611	0.169011	2.64305	0.00137876	0.00952142	0.906102	0.195985	0.303301
noAnnot	CTGCTGACGCGGGTGATGCGAACTGGAGTCTGAGCCT	-0.593486	1.09624	0.0754414	0.170123	2.68656	0.000464438	0.00514821	2.41423	0.000997192	0.00687163
noAnnot	ACGTAGGTGTAGATTCCCAAATGCATTTGGATG	-2.4272	1.75124	0.0756346	0.170439	4.27891	0.000426385	0.00492089	4.125	0.000571165	0.00497565
noAnnot	ATGTAGTCTGTAGCCTCCTTTGTAAACC	-0.67644	0.777451	0.076605	0.172142	2.931	7.95502e-06	0.00102534	2.49906	3.61805e-05	0.000730362
noAnnot	AACCCAAGGAGGAACTCTTGATCAAGATGCC	-1.28118	1.14723	0.0775966	0.173644	2.81224	0.000489098	0.00528962	1.35891	0.0415322	0.093627
noAnnot	ATTGTAGAGAATTTGGAAACTGTAGAAGAGAATCA	-1.84455	1.49079	0.0787239	0.175335	3.56012	0.000537748	0.00559607	2.4781	0.00719157	0.0260297
noAnnot	AACGAATGGACAGAATCA	-1.86474	1.25997	0.0869012	0.188589	2.80502	0.00123901	0.00890334	1.29826	0.0820009	0.15684
noAnnot	AATGGATGAGCTAGGGCTCTGGGGGTCTGCC	-2.87957	1.82277	0.08859	0.190978	4.85883	0.000231901	0.00339442	1.6922	0.122143	0.211901
noAnnot	CAGTAGTGTGATGTTGGTAGATGCT	-1.67532	1.10677	0.091845	0.195976	3.13774	0.000188048	0.00295386	2.02342	0.00529003	0.0209519
noAnnot	AAGTAGACGTAGACAAAGCAGTGGCTGAGC	0.0441794	0.806557	0.0957198	0.20239	2.71785	6.08825e-05	0.00154101	1.92001	0.00104105	0.00705786
noAnnot	AAACGGTGACTGGCAAAGAGCTGATGCAGTC	-2.02586	1.55214	0.0975111	0.204873	3.61169	0.00110341	0.00834142	3.29919	0.0021006	0.0112135
noAnnot	TGTGGGGTGGGATGAGTAGGACA	-2.44341	1.41166	0.101705	0.210848	3.27839	0.00103892	0.00802439	3.0921	0.00153391	0.00905397
noAnnot	AGTAGACGTAGACAAAGCAGTGGCTGAGCT	-0.335926	0.691477	0.103782	0.213941	2.65694	2.01064e-05	0.00106077	2.32499	6.25464e-05	0.00110544
noAnnot	CCTCCACCCGCCCCTCCT	-0.439157	1.15378	0.10549	0.216643	2.93285	0.000590835	0.0058725	3.01116	0.00043258	0.0042109
noAnnot	AAGTAGACGTAGACAAAGCAGTGGCTG	1.1475	0.846731	0.106736	0.21847	2.82152	9.06998e-05	0.00188856	2.10987	0.000949177	0.00664807
noAnnot	TAGTAGAATTCTCAAGAATAGGTGA	-0.853796	0.984999	0.108154	0.220457	3.42313	5.29118e-05	0.00144331	2.46659	0.000881935	0.00635799
noAnnot	CAGGAAGCAGCTGAAAGAGCTATTGAAAAAATGAA	-0.946923	0.87604	0.110719	0.224071	2.22687	0.00101659	0.00794111	1.51965	0.0115118	0.0365349
noAnnot	TTCATGTGGGCTGCTAGTGAGTTACATTAATTACTGCAAATCAG	-2.37112	1.29198	0.110955	0.224404	3.12191	0.001237	0.0088911	2.22012	0.0116656	0.0368774
noAnnot	GTGTAGAACAGAAAGTTAGATGAATCAGTGCC	-1.60942	0.982051	0.120684	0.238292	2.60968	0.000715069	0.00653471	2.43975	0.00114553	0.0075224
noAnnot	GCCCATAGTTTAGTGAC	-1.48266	1.43105	0.125397	0.2451	3.64341	0.00118953	0.00869597	2.8183	0.00684151	0.0251566
noAnnot	CTACATAGACTAGAGGGCT	-2.076	1.13717	0.134903	0.258212	3.4484	0.000245877	0.00349884	2.80778	0.00132342	0.00820376
noAnnot	ACTTGGATGGGAGACCGCCTGGGAATACCGGGTGCTGTAGGCTTA	1.93329	0.854653	0.135434	0.258748	2.78792	0.000246477	0.00350392	1.85089	0.00469182	0.0193232
noAnnot	ATGTAGACTATAGAATGACTTTCAGG	-1.9573	1.50479	0.135997	0.259574	3.8744	0.00118301	0.00866887	2.79028	0.0104627	0.034047
noAnnot	AGGGTGTAGCCTGAGAATAGGGGA	0.456081	0.78833	0.141353	0.26681	3.25432	2.94084e-05	0.00106293	2.40451	0.000394147	0.00394388
noAnnot	ATTTAGACGGATGTAGATGCTCTTTGGGTGAA	-2.69686	1.22974	0.141407	0.266894	3.40456	0.000770804	0.0068106	2.98533	0.00207615	0.0111662
noAnnot	AAGGACTCAACAACACTGGCAAGAATAGAAA	-0.796529	0.759016	0.14782	0.27556	2.10349	0.00113395	0.00848174	1.2104	0.0293296	0.0720936
noAnnot	TAGGGTGTAGCCTGAGAATAGGGGAA	-0.0780202	0.811415	0.154337	0.283897	3.10612	7.97211e-05	0.00175017	2.08404	0.00197119	0.0107792
noAnnot	AGGAGGGGAAGGGGG	-1.68305	2.17603	0.163469	0.295596	5.9779	0.00143853	0.00978453	3.91368	0.0201252	0.0548917
noAnnot	CAGGACAGGAGATCTGGGATGCCTGGCT	-1.60117	0.750113	0.173726	0.308218	3.18567	2.26952e-05	0.00106077	0.677727	0.227354	0.339879
noAnnot	ATGTAGTTGTAGGGAG	-2.33082	1.23859	0.176838	0.312646	3.60901	0.000806862	0.00696379	3.1366	0.00232678	0.0120067
noAnnot	CTGGACGAGACTCAACACATATGGCGGATTTTGCAGGCC	-1.48519	0.648577	0.178079	0.314089	2.0292	0.000690757	0.00639612	2.03453	0.000452661	0.00433986
noAnnot	GAGGCAGGAGAATCACTTGAACCGGGAGGCAGAGGGCAGA	-3.33626	1.55082	0.181959	0.319237	5.00507	0.000366759	0.00447118	1.19886	0.303803	0.422938
noAnnot	GAAAACATGGGGTATGTAGACTAGTAACA	-1.15535	0.845096	0.185032	0.323176	2.53165	0.00125138	0.00893662	1.5445	0.0245995	0.0631538
noAnnot	GCAGCCTTCGCTGCTTTCCTCTGCTGTCTCTGCAAGAT	-2.6284	0.973876	0.18707	0.32577	2.96251	0.0010114	0.00790912	2.27934	0.00623975	0.0235834
noAnnot	CTCCAGGACAGGAGATCTGGGATGCCTGGCTGC	-1.44821	0.67279	0.188362	0.327488	2.89657	4.08336e-05	0.00129678	-0.479787	0.38741	0.507257
noAnnot	TTTGCTAGCTTGTAGTTTTCTAAGACT	-0.728037	0.745203	0.198163	0.340248	2.9063	0.000175666	0.00284923	2.4118	0.000803445	0.00602511
noAnnot	AGTAGAAAGAAACTTGTAACTCTGTAGCCT	-0.802578	0.648019	0.198549	0.340689	3.10268	2.63043e-05	0.00106077	2.13472	0.000689114	0.00556012
noAnnot	TAGACTGGGAGTTCTTAAAT	-2.04766	0.822575	0.204285	0.346374	2.76957	0.000452628	0.00507341	1.53769	0.0227889	0.0598674
noAnnot	CTCCAGGACAGGAGATCTGGGATGCCTGGCTGCTGGA	-0.404153	0.598407	0.206595	0.34945	2.69848	5.82858e-05	0.00149531	0.413744	0.391932	0.511763
noAnnot	AAAATGAATGAATGAATGAATGAACGAATGAATGTACT	-1.98329	-1.05132	0.215396	0.359974	5.26896	3.06252e-06	0.000875912	-0.675168	0.40505	0.524294
noAnnot	ATGAATGAATGAATGAATGAACGAATGAATGTACT	-2.19455	-1.01441	0.221615	0.367412	4.15687	4.8244e-05	0.00138183	-1.95161	0.0382578	0.087949
noAnnot	AAATGGATGAGCTAGGGCTCTGGGGGTCTGCC	-2.50807	1.05358	0.223293	0.369283	4.24108	0.00013766	0.0024292	1.56911	0.0781967	0.151135
noAnnot	GAGGCAGGAGAATCACTTGAACCGGGAGGCAGAGG	-2.43417	0.837641	0.223674	0.369701	4.1975	1.8083e-05	0.00105812	-0.079781	0.910844	0.940284
noAnnot	AATTTAGATCAGGAAGTAGTCATGCC	-1.54672	0.743301	0.24027	0.388896	2.96136	0.000298437	0.00389441	2.33468	0.00190808	0.0105229
noAnnot	CTCCAGGACAGGAGATCTGGGATGCCT	-1.08853	0.611995	0.242119	0.391213	3.32165	1.51692e-05	0.00104036	0.79114	0.145837	0.242794
noAnnot	AGTAGATGACTGAATGAATGAATGAACGAATGAATGAATGAA	-3.13666	1.34108	0.246278	0.396314	5.13133	0.000367155	0.00447118	0.239468	0.838132	0.888168
noAnnot	TTGTAGTCTTGGTAGAAC	-1.29723	-0.741579	0.259296	0.410652	2.68981	0.00058243	0.00581966	1.74188	0.0111782	0.0357709
noAnnot	TCTTAGAGACTGTTCTTAGGCCTGAAAAGGGGCTGGGCA	0.272963	0.534813	0.285363	0.4399	2.05561	0.00120125	0.00873845	0.473067	0.347486	0.46731
noAnnot	AAGTAGATGACTGAATGAATGAATGAACGAATGAATGAATGAA	-2.50704	1.0715	0.287056	0.441722	5.20469	0.000125303	0.00228656	1.001	0.329198	0.449317
noAnnot	TTGTAGAGAATTTGGAAACTGTAGAAGAGAA	-0.836044	0.63515	0.290966	0.446203	2.55127	0.000835088	0.00709088	2.07608	0.00344126	0.0156082
noAnnot	ATGTTAGCTGGGATTAGACT	-0.75364	0.549305	0.291822	0.447154	3.04411	4.29249e-05	0.00132642	3.04206	3.95926e-05	0.000788766
noAnnot	TAGTCTTGTAGCATTCGGCCTTGGTG	-0.901715	0.431778	0.297567	0.453128	2.1301	0.000180427	0.00289716	0.999655	0.0270955	0.0678432
noAnnot	GGCGTAGGTTTGGTCTAGGGTGTAGCCTGAGAATAGGGGAA	-1.35132	0.635049	0.301692	0.457503	2.72275	0.00058731	0.00585628	1.59717	0.0188028	0.052297
noAnnot	TCCAGGACAGGAGATCTGGGATGCCTGGCTGCTGGAGT	-2.25655	0.696432	0.302821	0.458685	3.28317	0.000183923	0.00291984	0.606042	0.383435	0.502941
noAnnot	CTAGGGTGTAGCCTGAGAATAGGGGA	-0.965772	0.448395	0.350572	0.507093	2.15314	0.000567973	0.00574275	1.50345	0.00671933	0.0248466
noAnnot	CTCCAGGACAGGAGATCTGGGATGCC	-1.3636	0.4346	0.357975	0.514904	2.89505	2.70908e-05	0.00106077	-1.09563	0.0516263	0.110322
noAnnot	TGCCCTGCTGGGGGTGCTCTTTGGACACTGGATTATGAGGAA	-1.39911	0.678179	0.367011	0.523616	4.17099	8.03357e-05	0.00176074	1.46719	0.0655168	0.132201
noAnnot	AAGTAGACGTAGACAAAGCAGTGGCTGAGCTCAAAGCCCG	-0.317765	0.394854	0.372889	0.529343	2.35484	0.000138263	0.00243739	1.95516	0.000583403	0.00505481
noAnnot	TAGGGTGTAGCCTGAGAATAGGGGA	0.779909	0.260642	0.449764	0.601338	2.64877	3.65788e-06	0.000911333	1.9197	7.27795e-05	0.00119521
noAnnot	TTAAATAGATCTTAGGCA	-0.0996246	0.352552	0.460566	0.610488	2.24871	0.000426272	0.00492089	1.8268	0.00189589	0.0104696
noAnnot	CTCCAGGACAGGAGATCTGGGATGCCTGGCTGCT	-0.844006	0.349799	0.493285	0.638692	2.44287	0.000349127	0.00432442	-0.547666	0.325126	0.445199
noAnnot	AAATGAATGAATGAATGAATGAACGAATGAATGTACTATGAGCT	-3.78449	0.710561	0.494116	0.639467	4.8648	0.000175485	0.00284923	0.100601	0.922854	0.948587
noAnnot	AACTAGATTAGTCGTC	-0.30319	-0.32104	0.532264	0.671625	2.37788	0.00047285	0.00520597	1.74904	0.00423622	0.017922
noAnnot	TTGTAGAGAATTTGGAAACTGTAGAAGAGAATCA	-0.208062	0.27597	0.580039	0.711098	2.69047	0.000130772	0.00235923	1.75032	0.00351562	0.0158582
noAnnot	GTTGTAGTTTAGAAGGC	-1.83667	0.451867	0.588586	0.717707	3.35762	0.00116079	0.0085913	2.21187	0.0167436	0.0480787
noAnnot	TATTAGATGTTATATAGATACAGGGGGACT	-0.851025	0.246059	0.610482	0.734822	2.48595	0.000133104	0.00238161	2.03022	0.000681727	0.00553515
noAnnot	GTTAGTGGAAAGCGGAATGACGGACAAGACATGTA	-2.6743	0.617702	0.611035	0.735118	6.38559	8.97042e-05	0.00187638	0.0224321	0.985579	0.990367
noAnnot	TTGTAGAGAATTTGGAAACTGTAGAAGAGA	-0.0376653	0.210277	0.613743	0.737251	2.40371	7.42449e-05	0.00168477	2.15591	0.000165627	0.00213975
noAnnot	TAGTAGAATTCTCAAGAATAGGTG	-0.346355	-0.25534	0.624851	0.745463	2.37956	0.000550538	0.00566087	1.63988	0.00697222	0.0254752
noAnnot	CAATAGGACTGATAATATTAGCT	-1.98985	-0.209296	0.740753	0.832145	2.57521	0.000636515	0.00612264	1.56027	0.0176013	0.0498576
noAnnot	TTTTATTGTGGGGTGGGATGAGTAGGAC	-1.17376	0.168354	0.74625	0.836156	2.31761	0.000401653	0.00472417	1.40449	0.0140899	0.0423754
noAnnot	TTTTGCTTGTGAGAAGAATGAGAATTTGGCTGCC	-0.649128	-0.151339	0.754958	0.842254	2.02899	0.00110173	0.00833511	-0.413248	0.417372	0.535941
noAnnot	TTGTAGAGAATTTGGAAACTGTAGAAGA	0.0466553	0.115145	0.792126	0.868887	2.12993	0.000364908	0.00445524	1.13886	0.0210324	0.0565227
noAnnot	TTGTAGAGAATTTGGAAACTGTAGAAG	-0.377409	-0.126164	0.792287	0.868965	2.1465	0.000686079	0.00639045	1.39991	0.0110542	0.0354713
noAnnot	AGTAGACGTAGACAAAGCAGTGGCTGAGC	-0.86802	-0.122327	0.793207	0.869446	2.18688	0.000338499	0.00424402	1.0314	0.037868	0.0873228
noAnnot	CAAGTAGACGTAGACAAAGCAGTGGCTGAGC	-1.29705	0.107746	0.822935	0.889476	2.63138	6.62748e-05	0.00163334	1.48301	0.00603336	0.023008
noAnnot	CCATAGTTTAGTGAC	-1.83839	-0.173266	0.827027	0.892133	2.9982	0.00139132	0.00957324	2.21578	0.0101388	0.033293
noAnnot	AACCAGTAGGAATTTAGAAAATCTGAATGATTC	-1.28924	-0.144612	0.834048	0.895856	2.82421	0.000845394	0.00711772	1.59888	0.0283264	0.0702312
noAnnot	CAAGTAGACGTAGACAAAGCAGTGGCTG	-0.814248	-0.106537	0.842765	0.902166	2.35798	0.000465547	0.00515654	1.6138	0.00684364	0.0251578
noAnnot	TTTTAGAAGCTAATGTAGGACTGTATAGGTAGATCCAGATC	-1.98702	-0.117598	0.87057	0.920604	2.69651	0.00120501	0.00875484	1.58113	0.0323748	0.0778239
noAnnot	TAGTAGAATTCTCAAGAATAGGT	-1.93813	0.0948207	0.875153	0.923625	2.96505	0.000198263	0.00305126	1.78124	0.00862802	0.0297775
noAnnot	AATTAGCTGTAGCACATGGATGTTGTCCATA	-1.45814	-0.0718965	0.900678	0.939647	2.42862	0.000926151	0.00751298	1.92102	0.00481295	0.0197068
noAnnot	GACCGCTCTGACCACC	-0.957281	0.0611139	0.925161	0.955288	2.62667	0.001362	0.0094501	1.45155	0.0412628	0.0931509
noAnnot	TTGTAGAGAATTTGGAAACTGTAGAAGAG	0.410398	0.027452	0.954454	0.972739	2.0113	0.00124077	0.0089065	1.36058	0.0138137	0.0417229
noAnnot	AAAAATGAATGAATGAATGAATGAACGAATGAATGTACT	-3.29406	-0.0307967	0.978191	0.987792	6.2022	4.40648e-05	0.00133849	1.26178	0.275426	0.392839
noAnnot	TGCCGTGATCGTATAGTGGTTAGTACTCTGCGTTGTG	6.0551	-2.03891	4.36863e-05	0.000872729	-1.32713	0.00233186	0.013237	3.4562	1.91837e-07	9.49765e-05
noAnnot	ATGTCAATGAGAAAGAAGGAGGAATCTGAAGCCTTGG	-0.891788	1.89196	0.000396366	0.00423597	1.96514	0.000435542	0.00497686	2.23855	9.68459e-05	0.00147164
noAnnot	ACCGGGCTGACTTCCACCTCCCAGTGGTGAGCAGTGGG	-0.889947	1.92401	0.00044385	0.00460046	1.57004	0.00283362	0.0151499	2.14255	0.000186026	0.00233032
noAnnot	GTTGTAGTGACTGATGGAGAGAGAATTCTGGGTCT	-0.641157	1.92021	0.000547822	0.00526361	1.98371	0.000522807	0.00548777	2.08413	0.000290402	0.00318165
noAnnot	TGCCGTGATCGTATAGTGGTTAGTACTCTGCGTTGTGGCCG	-0.767688	-2.35363	0.000710316	0.00627106	-3.74337	6.35531e-05	0.00158811	2.16719	0.00102755	0.00699905
noAnnot	CTGATTGCGACCGAAGAAGTCGGATTGAAGCTT	0.962479	1.81617	0.000779778	0.00669994	1.8755	0.000847266	0.00712103	2.16572	0.000194003	0.0023929
noAnnot	TGCCGTGATCGTATAGTGGTTAGTACTCTGCGTTG	11.1683	-2.09295	0.000781369	0.00670969	-1.60773	0.00663656	0.0267483	2.41619	0.000283436	0.00314183
noAnnot	ATCCGCAATGTTGGTTTCACTGAGAGCTGCCT	-1.37816	1.98357	0.000795393	0.00679176	0.901985	0.119256	0.211661	2.01849	0.000744976	0.00577876
noAnnot	ATATTAGTGATTTTAAAGGGGACTCTTCAGGGACTTGTGTAC	-0.0283898	1.85527	0.000830643	0.00700373	1.90545	0.000872539	0.00723867	2.28513	0.000153958	0.00202892
noAnnot	AGATATTGATCTGAAAAGAGGCTTTGGTTTTG	0.295228	1.9624	0.00102343	0.0081668	1.85786	0.00210734	0.0124251	2.07164	0.000708842	0.00560424
noAnnot	CGGAGCTCGGCACCACCATCTCCAAATCGGGCG	-0.510206	1.91232	0.00124105	0.00935513	1.92849	0.00217705	0.0126561	2.00586	0.000989601	0.00684545
noAnnot	ACAGGGACCAGGGCCACCGCAGGGGACTG	-1.61484	2.96923	0.00137563	0.0100137	3.01744	0.00148404	0.0100092	3.41919	0.000457131	0.00436967
noAnnot	TTTGGTGAGCTGCTCATAATTCC	-2.13739	2.96692	0.00146289	0.0103778	2.8352	0.00256125	0.0141223	3.24385	0.000742256	0.00576076
noAnnot	TGTTATTTATTATTAATTTAT	-1.3368	4.61882	0.00147253	0.0104309	3.86485	0.00522849	0.0228668	4.72616	0.00124757	0.00789968
noAnnot	AGGCAGACTGTCAGGACCGCTCAGACGAGGCGGACTGTGA	-1.49161	2.12216	0.00150133	0.0105935	0.792945	0.241479	0.358816	2.43938	0.000540397	0.00480617
noAnnot	TAGTATAGCTGCTGGACACTTTCCAGAAGAACCTGAACGGAA	-2.25775	3.69614	0.00150136	0.0105935	3.46399	0.00251516	0.0139427	3.86632	0.00108185	0.0072442
noAnnot	CGCTCTGTGGACGTCATTCTGGATGATGACTTGG	-2.10917	3.1263	0.00150215	0.0105965	2.70786	0.00447466	0.0206518	3.17392	0.00136025	0.00831709
noAnnot	AAAAAGGGATATGTTGTGACTCTCAAAATAA	-2.026	3.72218	0.00150837	0.01063	3.49629	0.002651	0.014479	3.84277	0.00120341	0.00771483
noAnnot	TACTGAAAACCTTGGAGTTGCTAATGGACAAATAC	-2.10561	2.72604	0.0015551	0.0108718	2.12703	0.0113971	0.038566	3.23817	0.000405174	0.00401656
noAnnot	TCTGGTTGGTCCTGCTGGGACTGTTTGTGGAAC	-1.38766	2.64752	0.00158195	0.0109959	2.41869	0.00336315	0.0170728	2.62038	0.00173953	0.00988975
noAnnot	GCGGGCTGACTGGGCC	-1.3834	1.52366	0.00160311	0.0111213	1.92711	0.000311134	0.00400345	2.22389	6.56757e-05	0.00110698
noAnnot	TGCAGACTGACATCAATTTGCCCTATCTTACAA	-1.4477	2.36466	0.00160742	0.0111391	1.75812	0.0129045	0.0421689	2.52432	0.0010377	0.00704491
noAnnot	TGTTGACTAAGGAATTCTGAGACAGGCTGGCT	-1.20357	2.06209	0.00160761	0.0111391	1.80715	0.00434751	0.0202657	2.44947	0.000420466	0.00412989
noAnnot	TCAACAAAATCTAAAAAGGTGGTAGAAGTATGGAT	-2.55534	3.2533	0.0016166	0.01118	2.47365	0.0114863	0.0387669	3.29421	0.00149343	0.00888218
noAnnot	GATGAAGCGGTGAAAAAAGATTCAGAGTTGGATAAGCACT	-1.63622	2.44225	0.00162032	0.0112003	2.38568	0.00204137	0.0122043	2.42903	0.00171584	0.00977622
noAnnot	TTGTAGGTTTGCCTAGTTGTGTAGATGAAGTGACTGAATGTAATT	-1.84152	3.54407	0.00164073	0.0112955	3.09065	0.00444094	0.020552	4.03905	0.000601987	0.00513877
noAnnot	GAAGTCTGTCCGAGAACTCATTTTGAAACGTGGA	-1.63289	2.03357	0.00165035	0.011344	1.84565	0.00476086	0.0215323	2.0954	0.0013809	0.00840319
noAnnot	AAGGACGAGTACTTCGCCGTGGCCGCCGAG	-1.50203	2.08732	0.00165969	0.0113853	1.8099	0.00744632	0.028993	2.39192	0.000612281	0.00519289
noAnnot	ATCCGGGCGGACAGGCAGAGC	-1.47857	3.22138	0.00173389	0.0117394	2.6917	0.00615667	0.0255015	3.22391	0.00174164	0.00989589
noAnnot	GATCTGCACTGAAGGAATTGGCTACTGTCCTCTCTGATCAACC	-0.9264	2.05616	0.00173812	0.0117558	1.26568	0.0335227	0.0834226	2.19375	0.00111099	0.0073845
noAnnot	ATGGTATCATCAAGGCCTTCAGAAACATCCC	-0.686506	2.16307	0.00176982	0.0119243	1.58638	0.0149382	0.0466593	2.43987	0.000730846	0.00570596
noAnnot	GACTTTGGGATAGGAATATGGACATAGCAA	-1.90569	3.85989	0.00178181	0.011984	3.20119	0.00662014	0.0267244	4.1728	0.000998531	0.00687922
noAnnot	ACCGCGTGCGTCAGATTCTCATGGCCTCTGGG	-2.72175	3.66692	0.00180791	0.0121018	1.80098	0.128167	0.222898	4.53961	0.000321512	0.00341578
noAnnot	ATCACAGTGGCTAAGT	-0.441734	3.04213	0.00187054	0.0123904	3.13835	0.00160827	0.0105283	3.47175	0.000689456	0.00556012
noAnnot	AAAGAGGATCGCCAAGGCCGTGAACGAGAAGTCCTGCAA	-2.06916	3.4114	0.00187937	0.0124374	3.32313	0.00270731	0.0146863	4.1343	0.000420895	0.0041327
noAnnot	AAGATTATGATACTAGATTGGATTGTGGATATTTTAATACCC	-0.743941	2.36706	0.0018924	0.0125093	2.50729	0.00162547	0.0106137	3.25497	0.000144302	0.00193971
noAnnot	GAAAACCTTGGAGTTGCTAATGGACAAATAC	-2.01965	2.4418	0.00190027	0.0125528	1.45349	0.0483797	0.108623	2.52056	0.00154176	0.00908358
noAnnot	AATCTGAAGTCTGTCCGAGAACTCATTTTGAAACG	-1.53776	2.44925	0.00190301	0.0125622	2.08414	0.00623432	0.0256942	2.5131	0.00161473	0.00941498
noAnnot	AAAGAGGATCGCCAAGGCCGTGAACGAGAAGTCCTGCAACTGC	-1.76826	2.10985	0.00191893	0.0126384	2.19961	0.00170029	0.0109561	3.02826	9.52188e-05	0.00145765
noAnnot	GTGGCTGAAGGAGGAATGA	-1.81626	3.91252	0.00194521	0.0127505	3.45555	0.00511438	0.0225733	4.26469	0.00102938	0.0070065
noAnnot	TATGTATTAGCCGATGTCTTTAGTGTTGAGCCTC	-1.94091	3.59611	0.00194996	0.0127671	3.62256	0.00192537	0.0118541	4.57544	0.00029195	0.00318488
noAnnot	AAAGTTTGTCTTGACAGTTGAAGGCCTCGCTTAGTTGTAC	-1.56299	3.84339	0.00195449	0.012791	3.41946	0.00454922	0.0208858	4.20812	0.000992751	0.00685739
noAnnot	AAGAAATGCAGGAAGTTCAGAGTTCTAGGAG	-1.86145	3.02009	0.00195637	0.0128004	1.94183	0.0329397	0.0823192	3.18981	0.00133371	0.00821674
noAnnot	CCCGCCCCCTCCACCCGC	-0.632818	2.47753	0.00197035	0.0128768	2.18518	0.00793716	0.0302122	3.25119	0.000209272	0.00250944
noAnnot	TGTGCAGACTGACATCAATTTGCCCTATCTTACAA	-2.0898	2.90573	0.00197078	0.0128768	2.09908	0.0161378	0.0492419	3.07093	0.00133376	0.00821674
noAnnot	AATCGATTGTGGGGATGAAATGTCATTGTGTA	-1.01289	2.58962	0.00206874	0.0133154	2.37345	0.00453793	0.0208505	2.77287	0.00129489	0.00808436
noAnnot	TTATACCGAACAAACAAGATCGAACTCTCACTATTGTGGATAC	0.586106	1.93479	0.00213894	0.0136729	1.5521	0.0114354	0.0386479	2.02315	0.00170023	0.00970833
noAnnot	AGATGAACAAGTCGGACTTCC	-1.42143	3.50459	0.00215569	0.0137434	2.74991	0.0108339	0.0372689	4.10653	0.000649963	0.00538991
noAnnot	AACCACAGCGCCCAAATTGGGCCAGGTCCAGGGACTGGGAAGATG	-2.51724	3.15913	0.00218215	0.0138644	2.84296	0.00694407	0.0276694	4.60471	9.07622e-05	0.00140356
noAnnot	GGATAGTCAGCCGACCAGAGGAACTGAGAGAAGATGATGT	-2.0246	3.51425	0.00220472	0.0139391	3.70194	0.00158637	0.0104328	3.84001	0.00115622	0.00757189
noAnnot	AAGGACAAGAAGGAGGAAGACAAGAAGTGAGAC	-2.23788	2.87038	0.0022994	0.0143897	1.96082	0.0274688	0.0723262	3.64693	0.000356853	0.00367369
noAnnot	ACGACACTCTGAAGCAGCGACGGCACAGCGGGAAGAA	-1.06484	2.06141	0.00230548	0.0144152	0.806283	0.172434	0.278336	2.36559	0.000851085	0.00620774
noAnnot	TTTGTCTTGACAGTTGAAGGCCTCGCTTAGTTGTAC	-1.06508	2.77453	0.00234177	0.0145728	2.43757	0.00597237	0.0249709	3.00417	0.00132415	0.00820417
noAnnot	AAATTGGCAATATCATCTCTGATGCAATGAAAAAAGT	0.749365	1.8557	0.00236574	0.0146707	1.52277	0.0112303	0.0381818	2.47293	0.000264375	0.00299255
noAnnot	CTTCAGAGGCAGTAGATAATG	-1.39344	3.49599	0.00240182	0.0148346	3.47308	0.00266024	0.0145212	4.38361	0.000423374	0.00414998
noAnnot	AATATAATTGAAGGACCCCTGATGAA	-2.32932	2.54183	0.00241817	0.0149103	2.21699	0.00789548	0.0301205	3.03543	0.00063953	0.00532549
noAnnot	CAAGGCTCCCTCTGTTTCGGGACTGGATCAAAGAGAACAC	-2.2631	3.67633	0.00242159	0.0149248	2.81735	0.0155244	0.0479782	3.99686	0.0013293	0.00821069
noAnnot	AGTAGGTCAGACATCCAGGGAACAGCAGTCAAAGA	-1.86091	2.64336	0.00242823	0.0149562	2.44202	0.00461536	0.0211189	2.84963	0.00143418	0.00861852
noAnnot	GTTTTGTGTTGTAGCATTTGTTC	-1.52754	3.08376	0.00260338	0.0157759	2.9323	0.00392602	0.018965	3.8046	0.000532898	0.00477476
noAnnot	GCTCTCTCTCTCCCCCGC	-1.54267	3.18008	0.00262222	0.0158535	3.1904	0.00292642	0.0154884	4.41901	0.000192548	0.00237989
noAnnot	TGCTTGTGGATGACTCTGTAACAGACTAAT	-1.15988	3.27044	0.00263559	0.0159177	2.96547	0.00521353	0.0228177	3.65209	0.00118324	0.00765406
noAnnot	ATCCTTCCAGTGGCTCGCTCCCTGTAGCTCTGCCTCCCT	-2.32283	2.86621	0.00269229	0.0160656	1.12716	0.24135	0.358784	3.12506	0.00151136	0.00896674
noAnnot	CACCCCGAGCCCTCT	-2.51624	3.34009	0.00273566	0.0162213	3.02463	0.00730312	0.0285938	3.75255	0.00121551	0.00776478
noAnnot	CGGACTATGAGGCAGAGGGCTCTCAGTACC	-1.71419	2.50561	0.00275296	0.0162671	1.92987	0.0155586	0.0480436	2.89557	0.000967038	0.00674342
noAnnot	CTCTCTCTATCCCCCGC	-1.62408	2.62931	0.00275314	0.0162671	2.5785	0.00430701	0.0201935	3.31297	0.000454974	0.00435482
noAnnot	CCAGGACAGCCTGCTAGGTA	-2.83486	2.66711	0.00276367	0.0163127	3.02001	0.00192002	0.0118335	3.18467	0.000760064	0.0058378
noAnnot	CAGGCCGTGCGCACCCAGGAGAAGGAGCAGATCAAGA	-1.64397	2.05755	0.00280908	0.016483	2.21077	0.00234229	0.0132826	2.77165	0.000281663	0.00312698
noAnnot	AAAAGAGATCTGCTTGGGGCTTTGAAATAC	-1.38255	3.12477	0.00290249	0.0168531	3.2917	0.00221355	0.0127656	3.6297	0.000993462	0.00685745
noAnnot	GTAGTAGACAGTTGTGACCGAGACCGAATTGGCATTTC	-1.83004	2.18953	0.0029084	0.0168637	1.75901	0.0125836	0.0414485	2.81311	0.000432873	0.0042109
noAnnot	AACAACCTTAGGCGGCAGCTGGAGACTCTGGGCCAGGAGAA	-1.53421	1.83674	0.00298964	0.0172069	0.93115	0.128194	0.222919	2.01115	0.00167755	0.00963364
noAnnot	GATGGACATTCTGGACACAGATGGGGACAAGTGGTTAGATGAAC	-0.863963	2.15481	0.00300967	0.017305	2.39803	0.00159148	0.0104495	2.76806	0.000458939	0.00437971
noAnnot	GAGACACTGGAGAAGAAGAAGAAAAACTCACTGAAGAGC	-1.79698	3.73204	0.00303728	0.0174326	3.35599	0.00627848	0.0258188	4.45611	0.00082575	0.00610072
noAnnot	AACATTTGGTCAGCCAGGCTTGGACATTCAGAGCAGAAGTA	-2.38576	3.19171	0.00306024	0.0175403	3.08826	0.00535083	0.0232017	4.02453	0.000540028	0.00480585
noAnnot	AGTGGGCTATGCAGC	-1.9846	2.87532	0.00306259	0.0175464	2.37453	0.010657	0.0368603	3.57528	0.000603596	0.00514946
noAnnot	TCCATGTCTCCACTGCTTCTACTCTGGGT	-1.61809	3.26919	0.00306828	0.0175651	3.21613	0.00356837	0.0177631	3.68752	0.00129819	0.00809514
noAnnot	AAGCCATCCAGCTGGAGTACTCAGAGGCCCGGAGAA	-0.352415	1.48657	0.00320967	0.01816	1.44655	0.00478077	0.0216021	2.21459	0.000142515	0.0019217
noAnnot	TTCAAGGATGGAACAAGACCA	-1.37473	2.13347	0.00322775	0.0182323	1.77244	0.010916	0.0374725	2.63922	0.000668431	0.00547151
noAnnot	TTTATTGATCAGAGTGCTCTAGAATAATGGATGGTCTTGGATGA	-0.47268	2.57379	0.00329583	0.0184793	2.7617	0.00234427	0.0132833	2.92019	0.00138362	0.00840915
noAnnot	CTGTGCTACAACGTCGGTCAGAAAATGAAGAGTTTGTTGAAG	-2.57374	2.8935	0.00330082	0.0184793	2.52587	0.00873969	0.0323339	3.27464	0.00137938	0.00839753
noAnnot	CACAACAGCCTCTTCCTGTTCGACGGCTCG	-0.749494	2.53816	0.00331247	0.0185118	2.1193	0.0192755	0.0557258	3.31652	0.000451042	0.00432578
noAnnot	GAAGTAGATTCTGATACACAACCCAAAGCTCC	-1.4903	3.18923	0.00335587	0.0187073	3.06539	0.00450301	0.0207296	3.75895	0.00102503	0.00698681
noAnnot	TGAATGTAAATATTAAA	-0.776794	1.77266	0.00344362	0.0190093	1.4914	0.0131641	0.0427319	2.15141	0.000854839	0.00621958
noAnnot	TCCCGATCAGTGGAGACGTTGAAGGAGATGATTAAGTC	-0.605265	1.89848	0.00346906	0.0191059	2.07341	0.00240754	0.0135228	2.46192	0.000503833	0.00462627
noAnnot	AAGTTGTCACTCTGCTCC	-1.81561	2.64917	0.00351438	0.0193178	2.93277	0.00185212	0.0115655	3.03445	0.00134738	0.00827806
noAnnot	TTGCAATGATGTCGTAATTTGCGTCTTACTCTGTTCTC	-1.96087	3.04874	0.00356059	0.0194661	3.19435	0.00274234	0.0148182	3.93473	0.000532804	0.00477476
noAnnot	CCTTCCCCCGCAGCCCCT	-1.50378	2.42315	0.00357202	0.0194862	1.89759	0.0215849	0.060548	2.82498	0.00122049	0.00778976
noAnnot	AACTGTTGGAGAACAGAGTTGGCCTGCATCTGGA	-2.35868	2.84441	0.00363889	0.019758	3.22321	0.00208391	0.0123635	3.3374	0.00109603	0.00730363
noAnnot	ACTCGGTCAAAATAGAAACCAACGAGAACAATC	-2.64149	2.96754	0.0037165	0.0200333	3.30203	0.00183739	0.0115259	3.68407	0.00077197	0.00587881
noAnnot	CTCTCTCTCTCCCACGC	-1.87623	2.8079	0.00374862	0.0201858	3.06901	0.00232291	0.0132138	3.65773	0.000510257	0.00466449
noAnnot	CACATGTTATCCGGCAAGAGTGAATTCTACCAA	-1.10899	3.80963	0.00375627	0.0202213	3.92352	0.00314082	0.0162713	4.41745	0.00131838	0.00818483
noAnnot	CTCAGTGCCGCAGAACTCACTTG	-2.32988	3.41198	0.00378069	0.0203111	3.42369	0.00505988	0.0224455	3.92547	0.00141435	0.00854376
noAnnot	GATATGGCACAGATGAGCACTGAACTGCTGC	-1.88818	3.39716	0.00380617	0.0204208	3.73211	0.0022036	0.0127441	4.4899	0.000474803	0.00447785
noAnnot	CCGGATGGCACAAAGAGAAGTGGGCAAGTTC	-2.28906	2.93214	0.00383617	0.0205404	3.10193	0.00271902	0.0147225	3.8444	0.000515948	0.00469275
noAnnot	CGCTCCCTCCCCAGCC	-1.19017	1.47351	0.00384335	0.0205674	1.28523	0.0147534	0.0462287	2.20598	0.000159438	0.00207837
noAnnot	GCTAGGTTTGTAGAGGCTTACTTAACCTTAATGGAAACGC	-2.7174	2.4183	0.00391494	0.0208455	2.1194	0.0102585	0.0358079	2.77348	0.00151585	0.00898267
noAnnot	ATGGAGGAGGGAGTATG	-2.51432	3.11469	0.00417599	0.0217511	2.9862	0.00593758	0.0248867	3.71736	0.00120601	0.00772806
noAnnot	TAGACGAGGAGGAGGAGGAGAAACTGTACGAGCAG	-1.72704	2.59448	0.00426525	0.0221124	2.8096	0.00269961	0.0146532	3.15212	0.00107102	0.00718835
noAnnot	TCTTGGACAGTGCTGAAATCAGG	-2.79888	3.15091	0.00427019	0.0221261	3.6895	0.00155106	0.0103119	3.96725	0.000818137	0.00607702
noAnnot	TACAGAGAAATGAAGGATTCTGATAAAGAAAAGGAAAA	-3.09456	2.92744	0.00427182	0.0221306	3.1779	0.003569	0.0177632	4.0321	0.000384044	0.00387086
noAnnot	ATTTGGATATAGAATTTGATGTACACCT	-1.07207	2.08072	0.00453814	0.0230778	2.33284	0.00244478	0.0136621	2.78128	0.000556151	0.00490038
noAnnot	TCCCGCCCCCTCCACCCGC	-1.15339	1.93494	0.00460036	0.023263	1.99891	0.00576613	0.0243886	2.47308	0.000786798	0.00595354
noAnnot	AAAGGTGATATTGTAGACATCAAGGGAATGGGTA	-1.14561	1.6235	0.0046099	0.023293	1.13686	0.0416581	0.0978195	2.21974	0.00048488	0.00453293
noAnnot	ACTGTCTGATCTTTTTCAACTTTGGAGA	-1.89461	2.54187	0.00466553	0.0234633	2.76699	0.00272178	0.0147319	3.13583	0.00105485	0.00711949
noAnnot	GGCAGATTGTCTCTGGATCTCGAGATAAAACCATCAAGCTA	0.455878	1.48239	0.00466887	0.0234701	1.69405	0.00249155	0.0138544	2.14437	0.000309827	0.00332465
noAnnot	CCAGTCTGGGCGCTTC	-1.68353	3.62963	0.00466931	0.0234701	4.29035	0.00151728	0.0101505	4.43025	0.0011417	0.00750406
noAnnot	GTCACAGTGGCTAAG	-0.559536	2.10047	0.00467711	0.023497	1.98849	0.00752129	0.0291752	3.06115	0.000278858	0.0031006
noAnnot	CCCCCCCGCGCCCTC	-0.218301	2.22608	0.00478937	0.0239693	2.58491	0.00219887	0.0127266	3.25361	0.000262868	0.00297899
noAnnot	CTGTATACTGTCAAAGCCATCCTGATTCTGGACAATGA	-3.1723	2.89226	0.00494775	0.0244694	3.40016	0.00171157	0.0109994	3.49847	0.00132667	0.00821069
noAnnot	AGCTGCGTGTGCACGAGCTGGAAAAACTGGACG	-1.64684	2.86008	0.00507358	0.0249118	2.42606	0.0170737	0.0511529	3.51616	0.00119758	0.00770033
noAnnot	CACCCAGCGCCCTCTCT	-1.69404	2.62278	0.00522491	0.025443	2.66225	0.00617104	0.0255404	3.39042	0.000798289	0.00600213
noAnnot	AGAACCTGCTGACTGTCAAGGACTGCCT	-1.87641	2.26761	0.00534043	0.0257576	2.79815	0.00158808	0.0104394	2.77807	0.00128755	0.00805557
noAnnot	TTAAGATCGGGGGAGGGTAAATAATGCAAAAATTGCACAG	-1.32156	1.70733	0.0053554	0.0258137	1.76853	0.00557839	0.0238483	2.22354	0.000863437	0.00626371
noAnnot	GCCCGCCCCGCGCCCTC	-1.20388	3.15647	0.00537895	0.0258883	3.24566	0.00525611	0.0229529	3.82547	0.00143638	0.00862814
noAnnot	GAAGATTTGCACTCAGAATTTGATGAACAGCA	-2.11116	2.20782	0.00543756	0.0261052	1.49953	0.048408	0.10867	3.14524	0.000399168	0.00397887
noAnnot	GAATTGTAAGGATTTGGATGAAGATGCCAA	-2.07538	2.33375	0.00549196	0.0262877	2.69076	0.00227931	0.0130459	3.12848	0.000670199	0.00547822
noAnnot	ACCGAACAAACAAGATCGAACTCTCACTATTGTGGATACTGGAAT	-1.66514	2.15391	0.00559742	0.0266432	2.43525	0.00266211	0.0145259	2.62231	0.00146713	0.00877087
noAnnot	GACACTGAAGAACATCACCTAAGAGATTATTTTGAACAGTA	-1.33825	3.28119	0.00562324	0.026707	2.97353	0.0105298	0.0365243	4.57132	0.00050476	0.0046333
noAnnot	TCACGGGCCTCGCTGCAAATT	-1.05152	2.22456	0.00563004	0.0267272	2.10322	0.00945248	0.0339309	2.87818	0.000937802	0.00661545
noAnnot	TTGTAGACAAAAAAAGAGATCTGCTTGGGGCTTTGAAATAC	-2.59573	2.77966	0.00567852	0.0268687	2.62933	0.00828113	0.0311464	3.33491	0.00165704	0.00958295
noAnnot	TGCCGAGCGGGCCAAGAAAGTAGAGGACATGA	-2.45396	2.88142	0.00578815	0.0271697	2.44738	0.0174123	0.0518344	3.71801	0.000975674	0.00678145
noAnnot	AACAGAATTGTAAGGATTTGGATGAAGATGCCAA	-1.66375	2.16463	0.0061288	0.028223	2.08905	0.00849894	0.0316867	2.88657	0.000812401	0.00605465
noAnnot	CTCTCTCTCCCACGCT	-1.70022	2.74957	0.00616113	0.0283447	2.55239	0.0117514	0.0394402	3.5456	0.00100585	0.00690656
noAnnot	GAGGACAAGTTTGTGCTTTGGTTTCCAGTGTTTTACTT	-2.20222	2.31745	0.00642927	0.0291924	2.46685	0.00463704	0.0211879	2.86581	0.0015287	0.00903649
noAnnot	AGAAGCATTTCACTGTAGCATTCTATCACAATATCATC	-2.08512	3.19296	0.00651432	0.0294536	3.89376	0.00177127	0.0112618	4.0466	0.00128657	0.00805315
noAnnot	AGAGGAGATCTTCGGGCC	-1.98325	2.63553	0.00653439	0.0294982	3.1351	0.0026727	0.0145617	3.37753	0.00108299	0.00725014
noAnnot	AGTTCCCCTGCGAGAACCTGCTGACTGTCAAGGACTGCCTGG	-1.41754	1.50582	0.00654321	0.0295242	1.47381	0.0129938	0.0423647	2.02332	0.000859899	0.00624275
noAnnot	GTAATGAACAGTGAGAATGATGAACTCAATGG	-2.4407	3.31666	0.00659637	0.0296845	2.76258	0.0307665	0.0785228	4.47931	0.000779861	0.00592059
noAnnot	CACCACGTTCCCGTAG	-1.12579	1.79661	0.00675039	0.0301296	2.20042	0.00209577	0.0123913	2.42348	0.00085912	0.0062418
noAnnot	CTCGTCGGGGAAAACACCCTCTGCAAAGT	-2.05177	2.50057	0.00675724	0.0301508	2.69952	0.00484913	0.0217849	3.28409	0.00100792	0.00691091
noAnnot	TTTCATACTCTGAATATAAAAC	-1.28783	2.4175	0.007324	0.0318819	2.95122	0.00214003	0.0125533	3.77947	0.000276055	0.00307892
noAnnot	CCCCCTCCTCCCCGCGCCCC	0.2706	1.84625	0.00746087	0.0322783	2.33867	0.00184751	0.0115481	2.88715	0.000302477	0.00326641
noAnnot	GCTGTGCTACAACGTCGGTCAGAAAATGAAGAGTTTGTTGAAG	-0.923695	2.02896	0.00771188	0.0330063	1.64535	0.0258825	0.0691517	3.1315	0.00033118	0.00348137
noAnnot	CATACTGGAAGTAGAAGTGACACTTAGCAAACCGG	-1.93887	1.82117	0.00776424	0.033053	1.1628	0.144977	0.244467	2.65904	0.000557409	0.00490761
noAnnot	AGCAGAAGTTGTAGTCACAGAAATTCCTAAAGAAGAGAAGGACCC	-1.03064	2.25824	0.00784801	0.0332764	1.73531	0.0339309	0.0841268	3.05889	0.000989884	0.00684577
noAnnot	CCCAGGTAGAGCTGTTCGCTCGGCCCCCTACAGAGCCCACATTC	3.23776	1.61017	0.00813737	0.0341217	0.839215	0.14509	0.244612	2.37406	0.000563821	0.00493215
noAnnot	GTCCGAGCTGGAGGC	-1.76801	2.67408	0.00873878	0.0359188	2.06037	0.039756	0.0945366	3.48191	0.00144571	0.0086686
noAnnot	ATAAGACAAACTCCTGAAATGCCAAGTGCCTGCTTAGTAGCTT	-2.85599	2.35661	0.00878831	0.0360506	2.84459	0.00269728	0.0146514	3.0397	0.00164157	0.00951443
noAnnot	CTGAGACACTGGAGAAGAAGAAGAAAAACTCACTGAAGAGC	-1.82065	2.89933	0.00885429	0.0362346	3.18711	0.00505438	0.0224324	4.06503	0.000876035	0.00633156
noAnnot	TCAGATGAAGCGGTGAAAAAAGATTCAGAGTTGGATAAGCACT	-3.12833	2.46233	0.00893727	0.0364771	2.53707	0.00786771	0.0300469	3.25132	0.00141131	0.00853223
noAnnot	TTGCTTGGTTGCTACATTC	-2.61497	1.98262	0.00911214	0.0369746	1.89178	0.0127636	0.0418981	2.63989	0.0013563	0.00830895
noAnnot	TGTTGGTAGTTCAAACTGTATTACTTTAA	-2.70779	2.78427	0.00947678	0.0380428	2.90718	0.00785389	0.0300285	4.01738	0.000757886	0.00582641
noAnnot	CCCCCTCCTCCCCGCGCCC	-1.34187	2.11656	0.0095003	0.0381156	2.26458	0.00761091	0.0294319	3.30338	0.000416292	0.00410145
noAnnot	GGAGAGAAGTGATTGGAAATGAACTCTTGCCC	-1.43262	2.49961	0.00958626	0.0383703	3.04921	0.00278938	0.014991	3.4417	0.00112073	0.00741827
noAnnot	TAGTGATTTTAAAGGGGACTCTTCAGGGACTTGTGTAC	-1.45638	1.68775	0.00972108	0.0387341	1.54732	0.0179802	0.0530408	2.20797	0.00171709	0.0097814
noAnnot	GCCGGGCTGAGGGCCTGC	-1.70616	1.70711	0.00982943	0.0390299	2.22158	0.00186675	0.0116343	2.56585	0.000573865	0.00499615
noAnnot	TGTTATTGGTAGTTCTGAACGTTAGATATTTTTTTTCCATGGGGT	-2.09403	2.56563	0.00991439	0.0392701	3.16203	0.00268615	0.014613	3.45578	0.00136468	0.00833082
noAnnot	ATGAATGAAATCGTCTATGAAAAAATCATGGAACATGC	-2.68393	3.25487	0.00995115	0.0393671	3.65959	0.00522147	0.0228431	4.48871	0.0011648	0.00760346
noAnnot	ATCATGTACAGAGAAATGAAGGATTCTGATAAAGAAAAGGAAAA	-0.205091	2.88415	0.0100407	0.039586	3.39581	0.00398218	0.0191498	3.89298	0.00141434	0.00854376
noAnnot	AATAATTATCTTTGAAGTAGAACAATTCTGTTAAC	-1.42109	1.88912	0.0101365	0.0397891	2.48537	0.00178625	0.0113181	2.67293	0.000980841	0.00679951
noAnnot	TGTGGGAAGAGCTTCAAGTTCCTGGGCACCCTGAG	-1.62484	2.25293	0.0104056	0.0405419	2.20739	0.0161863	0.0493587	3.23696	0.000826575	0.00610072
noAnnot	ACTAACCCCGCATTGCTGTTGATCGTCACGCTCGCA	-2.03743	1.7142	0.0104341	0.0406102	1.99017	0.00653678	0.0265357	2.19461	0.00170561	0.00973328
noAnnot	TGTACATATTGGAGCTCTGGGAGATGC	-1.19339	2.16339	0.0107721	0.0415453	2.86775	0.00196195	0.0119453	2.92876	0.00151766	0.00899111
noAnnot	GACCTGCGGCGCACAAAGACTGAGATCTCTGAGATGAACCG	-1.6243	1.5227	0.0116284	0.0439325	1.74292	0.0093973	0.0338732	2.17659	0.00100027	0.00688626
noAnnot	CAGCAGGGAGCTGCTGGATGAGAAAGAGCCTGAAGTCTTGCAGGA	-0.751774	1.288	0.0116703	0.0440449	1.70732	0.00260883	0.0143082	2.0946	0.000402684	0.00400341
noAnnot	CGGTAGAGGCTGGACCTGAGG	-1.81102	2.0106	0.011963	0.0448624	2.78405	0.00185686	0.0115876	3.44698	0.000254599	0.00291041
noAnnot	CGCAGAAGAAGTAGAAGAAAGATT	-2.40948	3.07687	0.0122438	0.0456077	1.95655	0.128551	0.223399	4.30404	0.00132808	0.00821069
noAnnot	TTTAGAATTGCTGTGCAAGGCTCACCCTCTCTCTGTCAACAC	-1.50562	1.59442	0.0122899	0.0457437	1.56153	0.015434	0.0477807	2.18095	0.0016751	0.00963364
noAnnot	TCACATGTTATCCGGCAAGAGTGAATTCTACCAA	-1.5879	1.96073	0.0124441	0.0461336	2.59322	0.00219516	0.0127103	2.84426	0.00107341	0.00719938
noAnnot	ATTGTAGAATTTGGAATC	-2.62583	2.40361	0.0125551	0.0464261	1.60198	0.0937736	0.176702	3.90251	0.000434602	0.00422279
noAnnot	AAAAGGTCATGAAACTGAACTTCGAAGCAGCC	-1.66908	2.43516	0.0134335	0.0487445	2.9095	0.0047767	0.0215894	3.37742	0.00167235	0.00963188
noAnnot	TAACGTCAAAGTAGCATCAACAGAAAA	-2.54073	2.30145	0.0135679	0.0490759	2.66432	0.00590294	0.0247906	3.1808	0.00171757	0.00978222
noAnnot	CCTCCACCCGCCCCTCCTC	-1.52762	2.25618	0.0136505	0.0492534	2.96427	0.00308357	0.0160582	3.48127	0.000689457	0.00556012
noAnnot	GTTCCCCCGCCGCCCCT	-1.01325	2.81582	0.0138411	0.049705	2.88278	0.0152238	0.0472719	4.22604	0.000767335	0.00586558
noAnnot	ATGGAATACTGGCAGATGCTGGACAGACAGTGGAGAATATGTCA	-2.67532	2.95575	0.0155703	0.0542491	3.67985	0.00582487	0.0245603	5.05296	0.000370259	0.00377272
noAnnot	GTCAGTTTTGTCTGATG	1.65377	1.73414	0.0156057	0.054333	1.63667	0.025929	0.0692439	2.53953	0.00147297	0.00879309
noAnnot	TCTGGGCCACTGAGACACCATGATGGAACTGAGGATCTGAGGAAG	1.04832	1.46092	0.0157593	0.0547164	1.99773	0.00301195	0.0157905	2.09249	0.00176042	0.00997513
noAnnot	GTCCCCGCCCCGCGCCCT	-2.50068	2.77911	0.017652	0.0591685	3.97576	0.00181677	0.0114407	5.05534	0.000207546	0.00249392
noAnnot	CTCTCTCACTCTCCCCCGC	-2.06157	1.76949	0.0185651	0.061528	1.73442	0.025106	0.0676442	2.74599	0.00106131	0.00714832
noAnnot	ACAAGATATGGATTTGGATATAGAATTTGATGTACACCT	0.678584	1.87691	0.0186077	0.061621	2.23474	0.00877171	0.0323902	2.90034	0.00121655	0.0077697
noAnnot	CGCTCCCTCCCCAGC	-1.82198	2.60305	0.019086	0.0627519	3.32628	0.00464831	0.0212236	4.66678	0.000304885	0.0032875
noAnnot	ACGCTTGTAGAACTCACTCTGGGCTGTAACGTGGCACTGGTAGG	-1.11424	1.43913	0.0195972	0.0639956	0.667819	0.266947	0.386823	2.2203	0.00135435	0.00829949
noAnnot	AGAAATTGGCAATATCATCTCTGATGCAATGAAAAAAGT	-0.0939903	1.85998	0.0207112	0.0665945	1.81366	0.0279301	0.0732005	3.36779	0.000395514	0.00395199
noAnnot	TGTAGGTTTGCCTAGTTGTGTAGATGAAGTGACTGAATGTAATT	-1.91549	2.17532	0.0207825	0.0667345	2.29951	0.0161978	0.0493779	3.54563	0.000927871	0.00657591
noAnnot	GGTCCTCCCCCGCGCC	-1.51699	2.01575	0.0213518	0.0679432	2.06209	0.0218359	0.0611097	3.04182	0.00162139	0.00943546
noAnnot	AACCTGTGTTGTTTTTGTATAGATTGTAGGTTTATTTT	-0.845595	2.3312	0.0213831	0.0679432	2.59461	0.0129344	0.0422306	3.872	0.000834321	0.00612512
noAnnot	GCTGGTATCTGTGGCTATGATCTGCCTTGTTCAAGCTGAGACCT	-1.52579	2.07175	0.0224714	0.0703285	2.62669	0.00654052	0.0265378	3.26628	0.00140178	0.00848916
noAnnot	GCCTAGTTGTGTAGATGAAGTGACTGAATGTAATT	-1.78499	1.50337	0.022688	0.0708597	1.8884	0.00700978	0.0278645	2.4181	0.00117267	0.00762261
noAnnot	ATGAACTAAAGGCTGCTGAAAAGGA	-1.70133	1.84966	0.0227304	0.0709468	2.77253	0.00208209	0.0123613	3.01681	0.0010597	0.0071443
noAnnot	GTGGTTCGTGCTGAAGGCCTGTATCCTAGGCTACACACTGA	-0.805781	1.09918	0.0228294	0.0711244	1.36599	0.00837096	0.0313675	2.14145	0.000260695	0.00295785
noAnnot	TGCCGTGATCGTATAGTGGTTAGTACTCTGCGTTGTGGC	0.181469	-1.20476	0.0243964	0.0745833	-1.24402	0.0293138	0.0759042	4.2176	7.14214e-07	9.49765e-05
noAnnot	GACGAGTGGCTGATGAAGAACATGGATCCCCTGAATGACAACATC	-1.66759	1.71827	0.0257546	0.0776913	2.50306	0.00393651	0.019003	2.73388	0.00132076	0.00819533
noAnnot	AGTTCCTGCTCTCTGCTCATGGGTGGCTGTGACAACCCTGGCCT	-1.90759	2.03153	0.0257965	0.0777933	2.64219	0.00710219	0.0280807	3.51828	0.000666172	0.00546453
noAnnot	ACTCTTGTTCGTCTGAGAAAACTGAAGTTTGCCATAAAAGTTGA	-2.24303	2.72677	0.028023	0.0825935	2.65333	0.0390292	0.0932767	4.67998	0.000999795	0.00688465
noAnnot	CCTCCACCCGCCCCTC	-2.84679	2.39109	0.0297729	0.0864806	3.62533	0.00286432	0.015252	4.30229	0.000628412	0.00526975
noAnnot	ATGGACGGATAAGAGATATTGATCTGAAAAGAGGCTTTGGTTTTG	0.44846	1.29943	0.0343208	0.0959103	1.84814	0.00648556	0.0263908	2.37092	0.000925781	0.00656271
noAnnot	CTCCCTCCCCAGCCCGCG	-1.1718	1.57018	0.0347398	0.0967724	2.22353	0.0062995	0.0258669	2.67025	0.00139459	0.00845447
noAnnot	CGATTGGTTACTCTGAAAGACG	-2.09893	1.67304	0.0354529	0.0981623	2.68804	0.00271277	0.0146996	3.00083	0.00102035	0.00696659
noAnnot	TTCTACGTGTCTCAGT	-1.44828	1.70624	0.0360527	0.0993945	2.68974	0.00297439	0.0156476	2.88015	0.00172687	0.00982746
noAnnot	AAGCTATGATGAATTTGATTGCATTGATCGTCTGACATGATAATG	2.76784	1.16297	0.039841	0.106623	2.04896	0.00197602	0.0119944	2.05586	0.00157192	0.00921503
noAnnot	TTTTGTAGATTTTGAGTTTTCCCTTGTAGTGTAAAGAATG	-1.02812	1.69843	0.0416474	0.110141	2.73858	0.00332291	0.0169203	3.07592	0.00137263	0.00836579
noAnnot	AGGAACTGGGGACCTA	-3.15347	2.03024	0.0529166	0.131527	2.05275	0.0616546	0.129802	3.77435	0.00166317	0.00960276
noAnnot	ATTCCATTGCTGAAATGCAGTGTGGAACACAATGAACTGAACTCT	0.0641288	0.960957	0.0612319	0.146582	1.12987	0.0371149	0.0898766	2.07836	0.000757976	0.00582641
noAnnot	CCTCCACCCGCCCCTCCC	-2.4257	1.90318	0.0612909	0.146687	3.59505	0.00205456	0.0122447	3.63796	0.00171564	0.00977622
noAnnot	CCATTGCTGAAATGCAGTGTGGAACACAATGAACTGAACTCT	-0.0504348	0.950617	0.0661865	0.154762	1.68598	0.00442204	0.0204918	2.16031	0.000583211	0.00505467
noAnnot	AAAAGAACAGAGGACCAGAGTTGCACACTTTT	-1.60784	1.25393	0.0663617	0.155021	2.27209	0.00381044	0.0186437	2.90464	0.00051164	0.00467093
noAnnot	ATCTGTGCAGACTGACATCAATTTGCCCTATCTTACAA	-0.987561	1.32436	0.0672774	0.156603	1.21321	0.0991213	0.184219	2.81883	0.0010012	0.00688949
noAnnot	GGACGGATAAGAGATATTGATCTGAAAAGAGGCTTTGGTTTTG	-0.787319	0.953713	0.0739364	0.167527	1.65272	0.0064136	0.0261985	2.19692	0.000687371	0.00555421
noAnnot	AAAAGATTATGATACTAGATTGGATTGTGGATATTTTAATACCC	-1.24096	1.19824	0.075579	0.170327	2.15006	0.00501896	0.0223153	2.71019	0.000829501	0.00610336
noAnnot	TCAGTAAAATGGCAGAAGAGAAACTGACCCACAAAA	-1.55083	1.18089	0.0877907	0.189992	2.29043	0.00351976	0.0176123	2.81022	0.000762911	0.00584844
noAnnot	AATTTAGTATAAAAATAGAATTGATAGTGAGGG	-1.88336	1.05829	0.100662	0.209332	1.65785	0.0179003	0.0528665	2.61059	0.000712605	0.00561216
noAnnot	CTGGCCTGTTATGATTCTGAACATTTGACTTGAACCACAAGTGA	-1.53255	1.01792	0.12143	0.239273	2.46976	0.00165912	0.0107677	2.4558	0.00144032	0.0086482
noAnnot	TTTATATTAGTGATTTTAAAGGGGACTCTTCAGGGACTTGTGTAC	-0.617306	0.862327	0.159115	0.290036	1.77392	0.010493	0.0364317	2.45172	0.00102347	0.00698187
noAnnot	GCCCCACCCCGCGCCCT	-2.25447	0.993119	0.213308	0.357249	1.75844	0.0388301	0.0929471	3.33951	0.000464316	0.00440889
noAnnot	TCGGAACCATCCTCTG	-2.63783	1.11741	0.227937	0.374343	1.36638	0.182426	0.290105	4.86448	7.45149e-05	0.00121886
noAnnot	TGCCGTGATCGTATAGTGGTTAGTACTCTGCGTTGTGG	-1.57282	-0.664101	0.318875	0.475694	-1.30335	0.101983	0.188205	2.94532	0.000478338	0.00449757
noAnnot	AAAAATTAGCCGGTCAGTAGCTAAGATTTACCTTGGACAAC	-1.17681	0.552535	0.333888	0.490316	0.697475	0.277823	0.398979	2.57934	0.000496933	0.0045921
noAnnot	TGCCGTGATCGTATAGTGGTTAGTACTCTGCGTTGTGGCCGCA	-1.31216	-0.449682	0.345701	0.501963	-1.00294	0.0670473	0.138195	2.85563	3.3812e-05	0.000697663
noAnnot	CGGGGGAGCGCCCCT	-2.02738	0.814666	0.355236	0.51204	2.46992	0.00934723	0.0337728	3.17792	0.00145557	0.00871439
noAnnot	TCTCGCTGGGGCCTCT	0.533206	0.491872	0.370488	0.527129	0.547022	0.341822	0.465677	4.62096	1.08351e-06	9.49765e-05
noAnnot	TTATATAGTATAGCTTTGGGCCATGTAGCATTTTAAGAC	-1.55749	0.405213	0.455447	0.606011	1.5676	0.0113168	0.0383875	2.13074	0.00144235	0.00865682
noAnnot	AGCAACAAGATATGGATTTGGATATAGAATTTGATGTACACCT	-0.320808	0.352965	0.539233	0.67799	1.24818	0.0538724	0.117305	2.75757	0.000283963	0.00314647
noAnnot	TCTCGCTGGGGCCTCA	-3.19879	0.593269	0.550159	0.686529	1.18937	0.28242	0.403895	5.07379	7.17739e-05	0.00118341
noAnnot	TCTCGCTGGGGCCTTA	-2.60108	0.430106	0.687092	0.792811	1.87553	0.103907	0.191086	5.65754	5.61351e-05	0.00102288
noAnnot	TCTCGCTGGGGCCTTT	-0.785644	-0.0962135	0.859975	0.913623	1.54121	0.0128269	0.0420245	4.47716	1.36367e-06	9.49765e-05
piRNA	piR-hsa-3792485	-0.228166	1.9748	7.66474e-05	0.00131323	2.05888	7.11818e-05	0.0016735	1.94979	9.64559e-05	0.00146958
piRNA	piR-hsa-4305243	-0.863898	1.97629	0.000184821	0.00241035	2.24331	6.64154e-05	0.00163419	1.91039	0.000259625	0.00295035
piRNA	piR-hsa-1813561	-1.00743	1.96323	0.000436618	0.00453364	2.52153	6.55778e-05	0.00162187	2.77954	1.65486e-05	0.000396169
piRNA	piR-hsa-2254573	-0.671721	1.91039	0.000453515	0.00466051	2.39332	6.98419e-05	0.0016735	2.09451	0.000215356	0.00256814
piRNA	piR-hsa-564447	-0.671721	1.91039	0.000453515	0.00466051	2.39332	6.98419e-05	0.0016735	2.09451	0.000215356	0.00256814
piRNA	piR-hsa-223924	-0.714448	1.94548	0.000479321	0.00478278	2.37476	9.46179e-05	0.00191135	2.0754	0.000289719	0.00317975
piRNA	piR-hsa-2492653	-0.714448	1.94548	0.000479321	0.00478278	2.37476	9.46179e-05	0.00191135	2.0754	0.000289719	0.00317975
piRNA	piR-hsa-3739737	-0.714448	1.94548	0.000479321	0.00478278	2.37476	9.46179e-05	0.00191135	2.0754	0.000289719	0.00317975
piRNA	piR-hsa-96652	-0.714448	1.94548	0.000479321	0.00478278	2.37476	9.46179e-05	0.00191135	2.0754	0.000289719	0.00317975
piRNA	piR-hsa-7057357	-0.115423	1.82488	0.000497525	0.00491687	2.61145	2.54113e-05	0.00106077	2.55186	2.57568e-05	0.000558168
piRNA	piR-hsa-2714452	0.832097	1.79518	0.000587126	0.0055185	2.04565	0.000269774	0.00368833	2.32577	6.5455e-05	0.00110544
piRNA	piR-hsa-56133	0.940631	1.95586	0.000609894	0.00567774	2.11123	0.000429681	0.00494117	2.59712	5.45887e-05	0.00100184
piRNA	piR-hsa-2344406	0.170089	1.90965	0.000610542	0.00568193	2.48811	8.05294e-05	0.00176277	1.97716	0.000503143	0.00462427
piRNA	piR-hsa-1468973	-0.858862	1.56813	0.00063029	0.00581514	2.01166	8.85113e-05	0.00185951	2.18905	3.29439e-05	0.000683795
piRNA	piR-hsa-3788746	0.477851	1.90669	0.000655744	0.00595188	2.37342	0.000135253	0.00240138	1.91925	0.000684045	0.00553995
piRNA	piR-hsa-4079659	0.502527	1.9023	0.000662648	0.00598934	2.3845	0.000128556	0.00232681	1.91503	0.000690877	0.0055669
piRNA	piR-hsa-2769229	-1.37592	1.98876	0.000685208	0.00614159	2.45909	0.000120927	0.0022386	2.09483	0.000460174	0.0043857
piRNA	piR-hsa-1238647	0.440999	1.98167	0.000691601	0.00618906	2.25658	0.000291291	0.00384676	2.52867	9.06384e-05	0.00140315
piRNA	piR-hsa-3205578	-1.15189	1.94655	0.000703824	0.00623576	2.10438	0.000474919	0.00522031	2.28231	0.000193676	0.00239112
piRNA	piR-hsa-3986272	-0.123904	1.93037	0.000731513	0.00640922	2.53737	8.87879e-05	0.00186126	2.04122	0.000502886	0.00462344
piRNA	piR-hsa-3746102	0.6818	1.85859	0.000736122	0.00643594	2.29841	0.000165206	0.00273666	1.82382	0.000943402	0.00663087
piRNA	piR-hsa-3790997	0.6818	1.85859	0.000736122	0.00643594	2.29841	0.000165206	0.00273666	1.82382	0.000943402	0.00663087
piRNA	piR-hsa-7657648	0.6818	1.85859	0.000736122	0.00643594	2.29841	0.000165206	0.00273666	1.82382	0.000943402	0.00663087
piRNA	piR-hsa-1501813	-0.912401	1.9081	0.000743601	0.00648563	3.22157	6.17715e-06	0.00102534	2.67482	3.73942e-05	0.000751187
piRNA	piR-hsa-1957860	1.88875	1.85873	0.000771218	0.0066582	2.19592	0.000253017	0.00355541	2.52555	5.75716e-05	0.00104203
piRNA	piR-hsa-3490991	-0.327643	1.93527	0.000783209	0.0067215	2.40927	0.000162336	0.00271692	2.72239	4.16831e-05	0.000819672
piRNA	piR-hsa-3205678	0.737035	1.83844	0.000788465	0.00675038	2.25043	0.000196303	0.0030324	1.78535	0.00109597	0.00730363
piRNA	piR-hsa-3710925	0.737035	1.83844	0.000788465	0.00675038	2.25043	0.000196303	0.0030324	1.78535	0.00109597	0.00730363
piRNA	piR-hsa-131734	0.72428	1.83799	0.000798746	0.0068114	2.23915	0.000207688	0.00314933	1.77649	0.00115065	0.00754401
piRNA	piR-hsa-79220	0.72428	1.83799	0.000798746	0.0068114	2.23915	0.000207688	0.00314933	1.77649	0.00115065	0.00754401
piRNA	piR-hsa-1804453	-0.00245777	1.7354	0.000801382	0.00682474	2.32942	8.45828e-05	0.001804	2.50905	3.34162e-05	0.000690976
piRNA	piR-hsa-3958556	-0.723893	1.92143	0.000806411	0.00684537	2.08391	0.000489946	0.00529493	1.61657	0.00304563	0.0143733
piRNA	piR-hsa-2920528	-0.635216	1.95905	0.000844757	0.00708757	2.65788	8.37953e-05	0.001804	1.86839	0.00130404	0.00811848
piRNA	piR-hsa-7533367	-1.12653	1.89627	0.000860466	0.00719013	2.12279	0.000431904	0.00495489	2.29265	0.000184204	0.00231151
piRNA	piR-hsa-6003489	0.752102	1.81593	0.00088118	0.00731035	2.22474	0.000221022	0.00327586	1.76969	0.0011894	0.00766752
piRNA	piR-hsa-4492956	-1.25712	1.87749	0.000892686	0.00739307	2.04984	0.000534128	0.00557822	1.54867	0.00400434	0.0172306
piRNA	piR-hsa-2011778	-1.63608	1.84625	0.000896106	0.00741714	2.01958	0.000619225	0.00602137	2.1286	0.000290467	0.00318165
piRNA	piR-hsa-69688	0.738314	1.815	0.000897416	0.00742373	2.216	0.000232298	0.00339595	1.76035	0.00125516	0.00791831
piRNA	piR-hsa-3080274	0.776896	1.79961	0.00094599	0.00771886	2.20254	0.000242007	0.00348107	1.74638	0.00131734	0.00818189
piRNA	piR-hsa-192488	0.764518	1.79898	0.000958717	0.0077897	2.19117	0.000256149	0.00356769	1.73754	0.00138277	0.00840575
piRNA	piR-hsa-266878	0.764518	1.79898	0.000958717	0.0077897	2.19117	0.000256149	0.00356769	1.73754	0.00138277	0.00840575
piRNA	piR-hsa-7852329	0.764518	1.79898	0.000958717	0.0077897	2.19117	0.000256149	0.00356769	1.73754	0.00138277	0.00840575
piRNA	piR-hsa-268032	-1.45342	1.90801	0.000960469	0.00779356	2.28989	0.000378183	0.00454622	2.0947	0.000520443	0.00471686
piRNA	piR-hsa-4393767	0.753503	1.79882	0.000964667	0.00781664	2.19902	0.00024947	0.00352739	1.74229	0.00136088	0.00831709
piRNA	piR-hsa-53273	0.753503	1.79882	0.000964667	0.00781664	2.19902	0.00024947	0.00352739	1.74229	0.00136088	0.00831709
piRNA	piR-hsa-7915535	0.753503	1.79882	0.000964667	0.00781664	2.19902	0.00024947	0.00352739	1.74229	0.00136088	0.00831709
piRNA	piR-hsa-1081079	-0.847271	1.76307	0.000967845	0.00783141	2.09102	0.000295641	0.00387134	2.25287	0.000127321	0.00177677
piRNA	piR-hsa-3485157	-0.439442	1.42744	0.00104965	0.00832768	2.33544	1.61445e-05	0.00105812	1.85511	0.00012262	0.00172702
piRNA	piR-hsa-3286158	0.102436	1.77467	0.00105139	0.00833463	2.21204	0.000236116	0.00342545	2.18895	0.000204184	0.00246409
piRNA	piR-hsa-1926105	0.4107	1.87215	0.00107646	0.00846602	2.21165	0.000368974	0.00448404	2.00059	0.00069979	0.00559045
piRNA	piR-hsa-5612867	-0.606808	1.90686	0.00108194	0.00849758	2.58994	0.000111289	0.00212199	1.82965	0.001579	0.0092408
piRNA	piR-hsa-6823184	-1.08925	1.9561	0.00109593	0.00856781	2.09405	0.00079863	0.00694335	2.27061	0.000344385	0.00358213
piRNA	piR-hsa-5437365	-1.21305	1.8598	0.00117745	0.00900911	2.99197	1.67167e-05	0.00105812	3.04709	9.28515e-06	0.000250907
piRNA	piR-hsa-1664994	-1.70397	1.81164	0.00122106	0.00926036	2.14519	0.000434372	0.00497333	2.21913	0.000238387	0.00276979
piRNA	piR-hsa-2857435	-0.674477	1.70326	0.00125369	0.00943596	2.06712	0.000332224	0.00419447	2.17192	0.000178838	0.00225693
piRNA	piR-hsa-8214703	-0.579417	1.819	0.00128025	0.00959213	2.14599	0.000425875	0.00491893	2.89724	2.25531e-05	0.000503082
piRNA	piR-hsa-1305817	-1.25022	1.84997	0.00129577	0.0096821	2.09986	0.000662901	0.0062416	2.36902	0.000172848	0.00220645
piRNA	piR-hsa-6229181	-2.5309	3.36615	0.00138507	0.0100137	4.23687	0.000322142	0.00410486	3.24947	0.0020972	0.0112135
piRNA	piR-hsa-1017376	-1.69062	2.06457	0.00141377	0.0101293	2.1485	0.0011749	0.00864036	1.96445	0.00209427	0.0112135
piRNA	piR-hsa-1415161	-1.69062	2.06457	0.00141377	0.0101293	2.1485	0.0011749	0.00864036	1.96445	0.00209427	0.0112135
piRNA	piR-hsa-5102676	-2.00269	3.90286	0.00143321	0.0102092	4.28288	0.000728908	0.00659235	4.02796	0.00113803	0.00749018
piRNA	piR-hsa-7436512	1.04044	1.84747	0.00144677	0.0102836	2.52499	0.000146464	0.00253956	2.72249	5.57536e-05	0.00101805
piRNA	piR-hsa-3645195	-0.659783	2.61519	0.0014482	0.0102888	2.96425	0.000582196	0.00581966	3.22452	0.000273016	0.00306158
piRNA	piR-hsa-1913774	-0.328297	2.87496	0.0014614	0.0103698	3.54566	0.000313492	0.00402124	3.36013	0.000445061	0.00427978
piRNA	piR-hsa-1737577	-0.759118	2.00913	0.00147624	0.010452	2.23374	0.000890759	0.00734272	2.22677	0.000712576	0.00561216
piRNA	piR-hsa-954475	-0.833722	2.42534	0.00147981	0.0104709	2.62514	0.000887291	0.00732529	2.46481	0.00134358	0.00825965
piRNA	piR-hsa-2113635	-2.0751	3.36147	0.00149821	0.010579	3.709	0.000731277	0.00660137	3.95596	0.000417673	0.00411364
piRNA	piR-hsa-6949421	-1.62975	2.28405	0.00152229	0.0106994	2.64139	0.000527776	0.00552787	1.71602	0.010315	0.0337032
piRNA	piR-hsa-7079178	-1.24664	2.27927	0.00152571	0.0107182	2.81906	0.000317418	0.00405539	2.5132	0.000739563	0.00574662
piRNA	piR-hsa-1903797	-1.52007	2.72025	0.00153435	0.0107684	3.42682	0.000252958	0.00355541	2.77837	0.00136007	0.00831709
piRNA	piR-hsa-6743058	-2.09339	3.02471	0.00155924	0.0108849	3.68342	0.000331593	0.00419376	3.25841	0.000892105	0.00640732
piRNA	piR-hsa-1476424	-0.965982	1.86178	0.00156694	0.010921	2.06216	0.00121068	0.00877544	2.1555	0.000581795	0.00504845
piRNA	piR-hsa-1746999	-1.40509	2.59126	0.00160072	0.0111101	4.21449	2.34962e-05	0.00106077	3.71266	7.76543e-05	0.00125881
piRNA	piR-hsa-3672103	-1.26209	2.07531	0.00161456	0.0111689	2.67771	0.000216823	0.00323074	2.36652	0.000588759	0.00508902
piRNA	piR-hsa-3488159	0.838339	1.6718	0.00164311	0.0113064	2.07639	0.000400118	0.00471572	1.61603	0.002314	0.0119493
piRNA	piR-hsa-376706	0.826485	1.67087	0.001664	0.0114089	2.06499	0.00042307	0.0048924	1.60702	0.00242724	0.0123291
piRNA	piR-hsa-61659	0.826485	1.67087	0.001664	0.0114089	2.06499	0.00042307	0.0048924	1.60702	0.00242724	0.0123291
piRNA	piR-hsa-2118048	-1.05956	1.38297	0.00168559	0.0115164	2.10262	5.72227e-05	0.00148135	2.01816	7.14435e-05	0.00117931
piRNA	piR-hsa-2843647	-0.943164	2.36155	0.00168696	0.0115176	3.31399	0.000108722	0.00208403	3.10539	0.000171754	0.00220176
piRNA	piR-hsa-3981119	-1.34277	3.57943	0.00170703	0.0116245	4.89873	0.000132989	0.00238161	4.32245	0.000388456	0.00390036
piRNA	piR-hsa-7172920	-1.90907	2.70631	0.00172053	0.0116833	2.88106	0.00114823	0.0085509	3.53189	0.000200371	0.00243709
piRNA	piR-hsa-1456601	0.907417	1.76817	0.00172892	0.0117211	2.17556	0.000448885	0.00506323	1.89658	0.00111435	0.0073942
piRNA	piR-hsa-341815	-1.91354	2.58265	0.00173007	0.0117233	2.82047	0.00106387	0.00815173	3.15099	0.000354879	0.00366383
piRNA	piR-hsa-3697217	-1.19604	2.04871	0.0017334	0.0117394	2.43916	0.000511353	0.00544862	1.64269	0.00827842	0.0288641
piRNA	piR-hsa-1072878	-1.12882	2.2898	0.00173902	0.0117564	3.09877	0.000162853	0.00272081	2.93698	0.000239821	0.00278445
piRNA	piR-hsa-7607466	-2.07573	3.84435	0.00176495	0.0118987	4.32829	0.000744309	0.00666648	3.88857	0.00163754	0.0094987
piRNA	piR-hsa-2125546	-0.227193	3.91889	0.00178599	0.0119925	4.27049	0.000971015	0.00773145	3.75001	0.00248194	0.0124927
piRNA	piR-hsa-1388949	-1.93798	3.49904	0.0018005	0.0120647	4.69466	0.000168826	0.00277726	4.11181	0.000511789	0.00467093
piRNA	piR-hsa-5978930	-1.7025	2.70177	0.00180479	0.0120873	3.41102	0.000303207	0.00394361	2.85659	0.00120817	0.00773843
piRNA	piR-hsa-4091703	-1.7098	2.65319	0.00183516	0.0122515	3.38858	0.000279026	0.00375182	2.84962	0.00108938	0.00728276
piRNA	piR-hsa-4274810	-0.454375	2.76376	0.00185313	0.0123356	3.27413	0.000543926	0.00562765	3.06203	0.000872217	0.00631461
piRNA	piR-hsa-6529618	-1.13912	2.04972	0.0018624	0.0123506	2.58204	0.000332146	0.00419447	2.70205	0.000205821	0.00247731
piRNA	piR-hsa-1511358	-1.90167	3.26877	0.00193714	0.0127149	3.83401	0.000648538	0.00619283	3.9301	0.000458558	0.004379
piRNA	piR-hsa-3972833	-1.03509	2.01096	0.00196081	0.0128236	2.52921	0.000391498	0.00465034	2.39037	0.000537316	0.00479798
piRNA	piR-hsa-1956730	-0.716016	1.64974	0.00197529	0.012892	2.05577	0.000450131	0.00507135	2.16526	0.000237919	0.0027657
piRNA	piR-hsa-1955436	-1.5196	1.86984	0.001998	0.013005	2.09385	0.00118448	0.00866887	2.43654	0.000242861	0.00280845
piRNA	piR-hsa-4208737	-1.79189	3.03873	0.00200268	0.0130208	3.76537	0.000391513	0.00465034	3.22925	0.00128866	0.00805924
piRNA	piR-hsa-4404240	-0.722536	1.64269	0.0020137	0.0130768	2.05481	0.000445483	0.00504258	2.1667	0.00023309	0.00272823
piRNA	piR-hsa-4471342	-0.722536	1.64269	0.0020137	0.0130768	2.05481	0.000445483	0.00504258	2.1667	0.00023309	0.00272823
piRNA	piR-hsa-637884	-1.22363	2.05337	0.00202135	0.0131009	2.23422	0.00123196	0.00887179	1.93035	0.00322514	0.0148992
piRNA	piR-hsa-2493646	-0.765238	1.81087	0.0020459	0.0132096	2.11236	0.000936992	0.00756904	2.70747	6.26284e-05	0.00110544
piRNA	piR-hsa-1560693	-0.507358	1.93954	0.00207679	0.0133556	2.93794	7.97323e-05	0.00175017	2.05473	0.00142396	0.00857674
piRNA	piR-hsa-3198457	-1.24224	2.45197	0.00207796	0.0133599	3.4487	0.000152172	0.00261129	3.12813	0.000315128	0.00336903
piRNA	piR-hsa-1881618	0.926391	1.7733	0.00211142	0.0135266	2.08606	0.000814538	0.00700579	2.44861	0.00016897	0.00217128
piRNA	piR-hsa-1890704	0.926391	1.7733	0.00211142	0.0135266	2.08606	0.000814538	0.00700579	2.44861	0.00016897	0.00217128
piRNA	piR-hsa-4277337	0.881599	1.6227	0.00214632	0.0137104	2.03076	0.000512092	0.00545055	1.56121	0.00309646	0.0145255
piRNA	piR-hsa-3599614	-1.86857	2.56041	0.00215466	0.0137429	2.81613	0.00119494	0.00871562	3.08519	0.000517714	0.00470141
piRNA	piR-hsa-5723044	-1.27091	2.2023	0.00215856	0.0137587	2.76404	0.000418995	0.00486313	2.41517	0.00111967	0.00741738
piRNA	piR-hsa-1766577	-1.7597	2.37655	0.0021842	0.0138644	2.65562	0.00101742	0.00794541	2.79955	0.000633149	0.00529678
piRNA	piR-hsa-1358638	-0.496563	1.74969	0.00218437	0.0138644	2.10377	0.000624806	0.00604244	2.11397	0.000531625	0.00476779
piRNA	piR-hsa-53970	0.869581	1.6206	0.00218888	0.0138693	2.01941	0.000543019	0.00562526	1.55227	0.00325173	0.0149909
piRNA	piR-hsa-51607	-1.25462	1.98517	0.0021901	0.013874	2.44653	0.000488335	0.00528667	1.61318	0.00879396	0.0301819
piRNA	piR-hsa-3846788	-0.483627	2.23653	0.00219786	0.0139079	2.69672	0.000596778	0.00589371	2.95521	0.000252806	0.0028922
piRNA	piR-hsa-7897262	-0.483627	2.23653	0.00219786	0.0139079	2.69672	0.000596778	0.00589371	2.95521	0.000252806	0.0028922
piRNA	piR-hsa-8091651	-0.483627	2.23653	0.00219786	0.0139079	2.69672	0.000596778	0.00589371	2.95521	0.000252806	0.0028922
piRNA	piR-hsa-4109254	-0.8211	3.74684	0.00219991	0.0139178	4.42741	0.000628387	0.00606727	4.58641	0.000464062	0.00440821
piRNA	piR-hsa-5347001	-0.979952	1.84629	0.00220834	0.0139505	2.26705	0.000564972	0.00572345	2.02532	0.00117033	0.00761597
piRNA	piR-hsa-8338308	-1.50815	2.14513	0.00222345	0.014036	2.72438	0.000411544	0.00480723	2.48082	0.000763677	0.00584844
piRNA	piR-hsa-4015596	-1.07284	2.85189	0.00225928	0.0141965	3.73238	0.000288194	0.00383589	3.5411	0.00042661	0.0041732
piRNA	piR-hsa-955338	-1.67617	2.14592	0.00226953	0.0142459	2.93681	0.00019176	0.00299425	2.58678	0.000546024	0.0048428
piRNA	piR-hsa-5001662	-1.99781	2.57878	0.00227546	0.0142677	2.96129	0.000846925	0.00712103	2.95204	0.000830266	0.00610587
piRNA	piR-hsa-5235160	-1.99781	2.57878	0.00227546	0.0142677	2.96129	0.000846925	0.00712103	2.95204	0.000830266	0.00610587
piRNA	piR-hsa-2863009	-1.31349	1.78335	0.00229783	0.014383	2.06804	0.00103581	0.00800497	2.36595	0.000245283	0.00282741
piRNA	piR-hsa-6974729	-1.62952	2.64955	0.00230622	0.0144165	3.34429	0.000401238	0.00472121	2.55096	0.00305426	0.0143918
piRNA	piR-hsa-6235999	-2.4822	2.49331	0.00231073	0.0144355	2.88292	0.000812251	0.0069951	2.72019	0.0012336	0.00784712
piRNA	piR-hsa-1921994	-0.786259	1.77036	0.00231334	0.0144487	2.07459	0.00103461	0.00800347	2.6865	6.35547e-05	0.00110544
piRNA	piR-hsa-4057362	-1.11812	2.22855	0.00231767	0.0144664	2.71941	0.000577498	0.0057941	2.48288	0.00107076	0.00718825
piRNA	piR-hsa-4469927	0.385292	1.76949	0.00232545	0.014493	2.43377	0.000235723	0.0034246	2.69027	7.96978e-05	0.00127699
piRNA	piR-hsa-364928	0.416597	1.78053	0.00239003	0.0147871	2.13503	0.0007812	0.00685913	2.41303	0.00023564	0.00274473
piRNA	piR-hsa-3724518	0.416597	1.78053	0.00239003	0.0147871	2.13503	0.0007812	0.00685913	2.41303	0.00023564	0.00274473
piRNA	piR-hsa-3731198	0.416597	1.78053	0.00239003	0.0147871	2.13503	0.0007812	0.00685913	2.41303	0.00023564	0.00274473
piRNA	piR-hsa-1654466	-0.71836	2.41847	0.00242426	0.014938	2.65675	0.00136804	0.00946782	2.60743	0.00140495	0.00850121
piRNA	piR-hsa-6494376	-1.96574	2.6133	0.00245649	0.0150948	3.07179	0.000792944	0.00691808	3.21647	0.000505341	0.00463716
piRNA	piR-hsa-3836446	-1.41474	2.02658	0.0024832	0.0152072	2.58337	0.000469078	0.00518175	2.96814	0.000100934	0.00150915
piRNA	piR-hsa-4423959	-1.84732	2.16204	0.00253731	0.0154599	2.39252	0.00130257	0.00920884	2.01429	0.00418963	0.0177909
piRNA	piR-hsa-93965	-1.2945	1.77875	0.00254892	0.015517	2.02193	0.00142366	0.00971866	2.29137	0.000355702	0.00366447
piRNA	piR-hsa-4015652	-1.72405	2.58535	0.00257068	0.0156204	3.20395	0.000517612	0.00546414	2.57549	0.00266681	0.0130371
piRNA	piR-hsa-2763790	-1.15175	2.44623	0.00268173	0.0160421	3.32252	0.000259301	0.00359598	2.93981	0.000683673	0.00553995
piRNA	piR-hsa-1985350	0.343743	1.77351	0.00268903	0.0160625	2.44936	0.000277088	0.00373954	1.71242	0.00367933	0.0163692
piRNA	piR-hsa-8217373	0.131659	2.60362	0.002692	0.0160656	3.43756	0.000335131	0.00421767	3.38271	0.000364681	0.00373407
piRNA	piR-hsa-6828633	-1.5968	2.13459	0.00270303	0.0160979	2.59884	0.000727386	0.00659235	2.40509	0.00117015	0.00761597
piRNA	piR-hsa-1795865	-0.700179	1.86691	0.0027273	0.0161873	2.51185	0.000296802	0.00388478	2.01172	0.00163596	0.00949553
piRNA	piR-hsa-7504490	-0.685016	1.73939	0.00276882	0.0163297	2.01551	0.00108304	0.00825699	1.79172	0.00232608	0.0120053
piRNA	piR-hsa-1026271	-1.60169	2.18568	0.00280479	0.0164712	2.58411	0.00086281	0.00720138	2.14816	0.00321302	0.01486
piRNA	piR-hsa-2760757	-0.997984	2.19333	0.00284556	0.0166482	3.25258	0.000139124	0.00244606	2.59333	0.000829393	0.00610336
piRNA	piR-hsa-3609953	-0.427277	1.53116	0.00286058	0.0167054	2.39124	8.98402e-05	0.00187787	1.89342	0.000601724	0.00513804
piRNA	piR-hsa-1894408	1.35845	1.72067	0.00286085	0.0167054	2.09042	0.000900263	0.007373	2.39756	0.000227501	0.00267473
piRNA	piR-hsa-2705359	-1.36246	1.83023	0.00287854	0.0167657	2.64338	0.000163061	0.00272081	3.05427	3.73308e-05	0.000750958
piRNA	piR-hsa-4037922	-2.28844	3.29883	0.00288259	0.0167729	4.42499	0.000292754	0.00384676	4.67278	0.000161208	0.00209767
piRNA	piR-hsa-1848292	-1.58249	1.56979	0.00291089	0.0168713	2.03982	0.000521685	0.00548196	1.60341	0.0028594	0.0137146
piRNA	piR-hsa-4037555	-1.93209	2.27827	0.00291205	0.0168713	2.62947	0.00108467	0.0082651	2.54965	0.00130572	0.00812722
piRNA	piR-hsa-4350710	-1.70884	2.25446	0.0029398	0.0169912	2.56474	0.00127531	0.00906943	1.60503	0.0252798	0.0644003
piRNA	piR-hsa-7636144	-1.54746	2.20268	0.0029686	0.01712	3.08542	0.000235755	0.0034246	2.1539	0.00353525	0.0159023
piRNA	piR-hsa-3821596	-1.86104	2.28378	0.00305535	0.0175258	2.63964	0.00113284	0.00847672	2.51312	0.00156253	0.00917974
piRNA	piR-hsa-3460125	-0.172131	1.53959	0.00313014	0.0178485	2.32286	0.000154736	0.0026402	1.61114	0.0025089	0.0125352
piRNA	piR-hsa-4298073	-0.333687	1.46404	0.00318651	0.018076	2.40965	6.47306e-05	0.00160643	1.85556	0.000561512	0.00493215
piRNA	piR-hsa-6825326	-2.46644	2.36507	0.00319424	0.0181068	2.75517	0.00110144	0.00833511	2.60299	0.00163633	0.00949553
piRNA	piR-hsa-5175507	-1.61925	1.96969	0.00319721	0.0181165	2.41274	0.000796835	0.00693945	2.07269	0.00230339	0.0119031
piRNA	piR-hsa-1132085	-0.601107	1.59614	0.00320558	0.0181497	2.00247	0.00070128	0.00645978	2.06715	0.000482769	0.00451904
piRNA	piR-hsa-2370991	-0.659492	1.79316	0.00322398	0.0182166	2.05686	0.00141778	0.0096936	1.67242	0.00535544	0.0211516
piRNA	piR-hsa-1428247	-1.60848	2.70079	0.00327359	0.0184228	3.17355	0.00124047	0.0089065	1.97779	0.024176	0.0623659
piRNA	piR-hsa-3145199	-1.30028	2.46393	0.00327614	0.0184297	3.24539	0.000416225	0.00484428	2.75837	0.00147671	0.00880452
piRNA	piR-hsa-73856	-0.688117	1.58411	0.00329659	0.0184793	2.40693	0.00013402	0.00239272	1.88716	0.000945234	0.00663708
piRNA	piR-hsa-112411	-0.894122	1.6851	0.00330041	0.0184793	2.22335	0.0004533	0.00507341	2.16383	0.000525677	0.0047306
piRNA	piR-hsa-1927675	-0.894122	1.6851	0.00330041	0.0184793	2.22335	0.0004533	0.00507341	2.16383	0.000525677	0.0047306
piRNA	piR-hsa-2489366	-0.894122	1.6851	0.00330041	0.0184793	2.22335	0.0004533	0.00507341	2.16383	0.000525677	0.0047306
piRNA	piR-hsa-2545217	-0.894122	1.6851	0.00330041	0.0184793	2.22335	0.0004533	0.00507341	2.16383	0.000525677	0.0047306
piRNA	piR-hsa-2678103	-0.894122	1.6851	0.00330041	0.0184793	2.22335	0.0004533	0.00507341	2.16383	0.000525677	0.0047306
piRNA	piR-hsa-2845323	-0.894122	1.6851	0.00330041	0.0184793	2.22335	0.0004533	0.00507341	2.16383	0.000525677	0.0047306
piRNA	piR-hsa-2858177	-0.894122	1.6851	0.00330041	0.0184793	2.22335	0.0004533	0.00507341	2.16383	0.000525677	0.0047306
piRNA	piR-hsa-2860113	-0.894122	1.6851	0.00330041	0.0184793	2.22335	0.0004533	0.00507341	2.16383	0.000525677	0.0047306
piRNA	piR-hsa-2861172	-0.894122	1.6851	0.00330041	0.0184793	2.22335	0.0004533	0.00507341	2.16383	0.000525677	0.0047306
piRNA	piR-hsa-4485719	-0.894122	1.6851	0.00330041	0.0184793	2.22335	0.0004533	0.00507341	2.16383	0.000525677	0.0047306
piRNA	piR-hsa-1887201	-1.04034	1.68868	0.0033246	0.0185616	2.17822	0.000551448	0.00566087	2.13536	0.000593733	0.00509844
piRNA	piR-hsa-3718953	-1.04034	1.68868	0.0033246	0.0185616	2.17822	0.000551448	0.00566087	2.13536	0.000593733	0.00509844
piRNA	piR-hsa-56259	-1.04034	1.68868	0.0033246	0.0185616	2.17822	0.000551448	0.00566087	2.13536	0.000593733	0.00509844
piRNA	piR-hsa-1062159	-0.349603	1.44769	0.00336239	0.0187298	2.37805	7.10448e-05	0.0016735	1.8421	0.000579686	0.00503469
piRNA	piR-hsa-8132686	-1.75095	3.12124	0.00336341	0.0187312	3.85845	0.000721441	0.006568	4.14535	0.000373534	0.0037994
piRNA	piR-hsa-4970699	-0.107225	3.23768	0.00337843	0.0187968	5.83097	2.46881e-05	0.00106077	3.54195	0.00181369	0.0101547
piRNA	piR-hsa-251411	-0.51077	1.49638	0.00339073	0.018847	2.44001	7.4141e-05	0.0016847	1.87298	0.000662192	0.00544358
piRNA	piR-hsa-1618014	-1.2374	2.01638	0.00340801	0.018902	2.79701	0.000306371	0.00397083	2.12505	0.00272287	0.0132573
piRNA	piR-hsa-3474238	-1.87009	2.91542	0.00344025	0.0190002	4.32947	0.000153721	0.00262753	3.93502	0.000348146	0.00361368
piRNA	piR-hsa-1880585	-0.290358	1.65033	0.00344426	0.0190093	2.38014	0.000262482	0.00361938	2.15787	0.000497213	0.00459305
piRNA	piR-hsa-1423886	-0.493018	2.32101	0.0035093	0.0193018	3.04779	0.000521591	0.00548196	2.89258	0.000725538	0.00568909
piRNA	piR-hsa-2775224	-1.84127	3.696	0.00352858	0.0193563	4.79716	0.000513653	0.00545712	3.57032	0.0044965	0.0187165
piRNA	piR-hsa-2504008	-0.902476	1.66754	0.00354727	0.0194208	2.20708	0.000482235	0.00523303	2.14052	0.000575383	0.00500184
piRNA	piR-hsa-359773	-0.902476	1.66754	0.00354727	0.0194208	2.20708	0.000482235	0.00523303	2.14052	0.000575383	0.00500184
piRNA	piR-hsa-372388	-0.902476	1.66754	0.00354727	0.0194208	2.20708	0.000482235	0.00523303	2.14052	0.000575383	0.00500184
piRNA	piR-hsa-64003	-0.902476	1.66754	0.00354727	0.0194208	2.20708	0.000482235	0.00523303	2.14052	0.000575383	0.00500184
piRNA	piR-hsa-2155665	-0.80985	1.61209	0.00355165	0.0194346	2.14601	0.000465749	0.0051568	2.08714	0.000538284	0.00480173
piRNA	piR-hsa-7054655	-1.56385	2.33673	0.00356392	0.0194725	3.18449	0.000354235	0.00436366	3.53634	0.000115515	0.0016511
piRNA	piR-hsa-2478165	-0.80929	1.61159	0.00359219	0.0195788	2.14875	0.00046614	0.00515915	2.08671	0.000545358	0.00483838
piRNA	piR-hsa-7094026	-1.29521	2.81988	0.00359357	0.0195826	3.28794	0.00128819	0.00914074	3.1596	0.00164021	0.00950849
piRNA	piR-hsa-224983	-1.58295	2.26668	0.00359989	0.019606	2.80364	0.000858682	0.00717937	2.63533	0.00125546	0.00791844
piRNA	piR-hsa-1973521	-0.270261	1.74024	0.00361182	0.0196487	3.17449	2.89447e-05	0.00106077	1.64374	0.00601832	0.0229719
piRNA	piR-hsa-3428856	-2.43309	3.26351	0.00367027	0.0198713	3.95135	0.000977128	0.00774653	4.42003	0.000372295	0.00378946
piRNA	piR-hsa-123826	-0.528831	1.47585	0.00368307	0.019899	2.40457	8.3831e-05	0.001804	1.85719	0.000699967	0.00559045
piRNA	piR-hsa-2252465	0.118277	1.4859	0.00368469	0.019899	2.26765	0.000170011	0.00279164	1.87018	0.000725824	0.00568979
piRNA	piR-hsa-306715	-0.725344	1.54894	0.00371453	0.0200302	2.38277	0.000140382	0.00246162	1.88205	0.000928664	0.00657805
piRNA	piR-hsa-1454725	-0.600891	1.54191	0.00371565	0.0200325	2.40898	0.000123271	0.00226234	1.89029	0.00086876	0.00629758
piRNA	piR-hsa-3456326	-2.08996	3.14995	0.00379461	0.0203707	4.0311	0.000646418	0.00617904	4.34896	0.000327328	0.0034547
piRNA	piR-hsa-1442342	-0.817809	1.59571	0.00381097	0.0204396	2.13083	0.000494981	0.00532963	2.06483	0.000589316	0.00509231
piRNA	piR-hsa-1929143	-0.875506	1.63018	0.00382292	0.0204808	2.16396	0.000518877	0.00546836	2.09864	0.000616507	0.00521769
piRNA	piR-hsa-3306790	-0.875506	1.63018	0.00382292	0.0204808	2.16396	0.000518877	0.00546836	2.09864	0.000616507	0.00521769
piRNA	piR-hsa-6706736	-2.03557	3.57817	0.00387392	0.020708	4.34173	0.00101096	0.00790781	3.91269	0.00210591	0.0112176
piRNA	piR-hsa-212183	-0.491798	1.43999	0.0039765	0.0210692	2.37099	8.55799e-05	0.00181614	1.7889	0.00085252	0.00620946
piRNA	piR-hsa-6426613	-1.57988	1.86348	0.00400011	0.0211323	2.33321	0.000882018	0.00729635	1.96777	0.00284975	0.0136836
piRNA	piR-hsa-154019	-0.980613	1.64592	0.00413471	0.0216045	2.18859	0.000556794	0.00567741	2.11578	0.000684271	0.00553995
piRNA	piR-hsa-1949256	-0.980613	1.64592	0.00413471	0.0216045	2.18859	0.000556794	0.00567741	2.11578	0.000684271	0.00553995
piRNA	piR-hsa-1961823	-0.980613	1.64592	0.00413471	0.0216045	2.18859	0.000556794	0.00567741	2.11578	0.000684271	0.00553995
piRNA	piR-hsa-3755586	-0.980613	1.64592	0.00413471	0.0216045	2.18859	0.000556794	0.00567741	2.11578	0.000684271	0.00553995
piRNA	piR-hsa-390368	-0.980613	1.64592	0.00413471	0.0216045	2.18859	0.000556794	0.00567741	2.11578	0.000684271	0.00553995
piRNA	piR-hsa-40881	-0.980613	1.64592	0.00413471	0.0216045	2.18859	0.000556794	0.00567741	2.11578	0.000684271	0.00553995
piRNA	piR-hsa-4416542	-0.980613	1.64592	0.00413471	0.0216045	2.18859	0.000556794	0.00567741	2.11578	0.000684271	0.00553995
piRNA	piR-hsa-1873610	-0.579956	1.52681	0.00416809	0.0217145	2.393	0.000140939	0.00246746	1.8767	0.000975888	0.00678145
piRNA	piR-hsa-1825736	-0.458555	1.58895	0.00421209	0.0218997	2.01146	0.000988407	0.00780326	1.72547	0.002607	0.0128381
piRNA	piR-hsa-1981729	-0.457632	1.44074	0.00423813	0.0219994	2.36242	9.75952e-05	0.00194833	1.83173	0.000766509	0.00586547
piRNA	piR-hsa-56281	-0.457632	1.44074	0.00423813	0.0219994	2.36242	9.75952e-05	0.00194833	1.83173	0.000766509	0.00586547
piRNA	piR-hsa-7216430	-1.39858	2.44841	0.00428841	0.0221861	4.4829	3.03916e-05	0.00108119	3.35927	0.000406192	0.00402389
piRNA	piR-hsa-4909875	-1.61559	2.59342	0.00433531	0.0223314	3.23277	0.00102009	0.00795058	2.89869	0.00206686	0.0111245
piRNA	piR-hsa-87577	0.940425	1.6491	0.00434113	0.0223534	2.27895	0.000521897	0.0054822	2.10825	0.000795842	0.00599111
piRNA	piR-hsa-2091661	-0.590095	1.59248	0.00434763	0.0223709	2.15335	0.000540524	0.005616	2.2163	0.000382226	0.00385792
piRNA	piR-hsa-3049536	-1.00464	1.50754	0.00435976	0.0224151	2.05633	0.000515154	0.00546161	1.6242	0.00274462	0.0133314
piRNA	piR-hsa-150325	-1.00714	1.6191	0.00445297	0.022755	2.17786	0.000553842	0.0056633	2.09922	0.000698801	0.00559045
piRNA	piR-hsa-2521499	-1.00714	1.6191	0.00445297	0.022755	2.17786	0.000553842	0.0056633	2.09922	0.000698801	0.00559045
piRNA	piR-hsa-3663612	-1.00714	1.6191	0.00445297	0.022755	2.17786	0.000553842	0.0056633	2.09922	0.000698801	0.00559045
piRNA	piR-hsa-3773454	-1.00714	1.6191	0.00445297	0.022755	2.17786	0.000553842	0.0056633	2.09922	0.000698801	0.00559045
piRNA	piR-hsa-3785144	-1.00714	1.6191	0.00445297	0.022755	2.17786	0.000553842	0.0056633	2.09922	0.000698801	0.00559045
piRNA	piR-hsa-3786982	-1.00714	1.6191	0.00445297	0.022755	2.17786	0.000553842	0.0056633	2.09922	0.000698801	0.00559045
piRNA	piR-hsa-40980	-1.00714	1.6191	0.00445297	0.022755	2.17786	0.000553842	0.0056633	2.09922	0.000698801	0.00559045
piRNA	piR-hsa-1587135	-0.639412	1.44396	0.00450187	0.0229438	2.12363	0.000312509	0.00401399	1.61607	0.00236238	0.0121212
piRNA	piR-hsa-5112380	-0.850085	2.37	0.00458761	0.0232539	4.11642	5.57112e-05	0.00145641	4.06528	6.06854e-05	0.00108211
piRNA	piR-hsa-7811454	-1.44526	1.72491	0.00459528	0.023263	2.5766	0.000229113	0.00336642	1.94274	0.00218603	0.0115003
piRNA	piR-hsa-1498288	-0.917479	1.58591	0.00460787	0.0232868	2.12554	0.000604382	0.00594173	2.04868	0.000753731	0.0058109
piRNA	piR-hsa-4389615	-0.917479	1.58591	0.00460787	0.0232868	2.12554	0.000604382	0.00594173	2.04868	0.000753731	0.0058109
piRNA	piR-hsa-1357607	-1.09538	1.71605	0.00461312	0.0232971	2.11435	0.00139263	0.00957603	2.08352	0.00120486	0.00772237
piRNA	piR-hsa-1872151	-1.01831	1.60996	0.00465018	0.023435	2.17425	0.00056547	0.00572345	2.08906	0.000732232	0.00570596
piRNA	piR-hsa-3699656	-1.01831	1.60996	0.00465018	0.023435	2.17425	0.00056547	0.00572345	2.08906	0.000732232	0.00570596
piRNA	piR-hsa-57896	-1.01831	1.60996	0.00465018	0.023435	2.17425	0.00056547	0.00572345	2.08906	0.000732232	0.00570596
piRNA	piR-hsa-940542	-0.983218	1.59052	0.00473911	0.0237672	2.14407	0.000591481	0.0058725	2.07035	0.000732192	0.00570596
piRNA	piR-hsa-7606957	-1.30056	3.44724	0.00474171	0.023776	4.30679	0.00100458	0.0078789	4.4729	0.000724436	0.00568199
piRNA	piR-hsa-1609606	-0.341604	1.32015	0.00476052	0.0238531	2.19874	0.000102747	0.00200274	1.70596	0.000781948	0.0059302
piRNA	piR-hsa-326734	-0.341604	1.32015	0.00476052	0.0238531	2.19874	0.000102747	0.00200274	1.70596	0.000781948	0.0059302
piRNA	piR-hsa-7370129	-1.12808	2.2978	0.00482723	0.0241128	3.02578	0.000730784	0.00659899	2.57283	0.00229731	0.0118865
piRNA	piR-hsa-4593912	-1.89926	1.98031	0.00487291	0.0242759	2.54664	0.000907851	0.00741621	2.13064	0.00299723	0.0141959
piRNA	piR-hsa-94455	0.877076	1.61978	0.00488496	0.0243003	2.2506	0.0005793	0.00580545	2.10528	0.000805196	0.00602511
piRNA	piR-hsa-1567923	-0.608732	1.55649	0.00490205	0.0243494	2.1153	0.000603648	0.00593923	2.12448	0.000524714	0.0047306
piRNA	piR-hsa-962629	-1.13295	2.351	0.00491627	0.0243919	3.62787	0.000183679	0.00291984	2.99805	0.000875099	0.00633083
piRNA	piR-hsa-1926630	0.878622	1.61787	0.00495716	0.0244992	2.24848	0.000589104	0.00586808	2.10357	0.000817442	0.00607503
piRNA	piR-hsa-1438808	-0.9948	1.58154	0.00496736	0.0245328	2.13877	0.000610981	0.00597475	2.05942	0.000773691	0.00588458
piRNA	piR-hsa-299239	-0.946969	1.56468	0.00497886	0.0245643	2.12227	0.000602241	0.00592943	2.04219	0.000762941	0.00584844
piRNA	piR-hsa-2211135	-1.41672	2.48839	0.00499054	0.0245996	3.24671	0.000770828	0.0068106	2.64356	0.00338865	0.015447
piRNA	piR-hsa-4088984	-1.7772	1.65011	0.00509416	0.0249966	2.1517	0.000870632	0.00723346	1.93556	0.00173533	0.00987169
piRNA	piR-hsa-4359156	-1.46731	2.02452	0.00510176	0.0250169	2.57854	0.00103468	0.00800347	2.42202	0.00151554	0.00898267
piRNA	piR-hsa-1574489	-0.784371	1.55792	0.00511921	0.0250982	2.08171	0.000721263	0.006568	2.02007	0.000837279	0.00614338
piRNA	piR-hsa-1249683	-0.131432	1.71046	0.00514089	0.0251533	2.18294	0.00111678	0.00839676	2.39424	0.000466491	0.00442401
piRNA	piR-hsa-375511	-0.131432	1.71046	0.00514089	0.0251533	2.18294	0.00111678	0.00839676	2.39424	0.000466491	0.00442401
piRNA	piR-hsa-1607382	-1.77152	2.37813	0.0051688	0.0252556	2.98994	0.00116395	0.00860802	3.19863	0.000557364	0.00490761
piRNA	piR-hsa-6377081	-2.23686	2.4047	0.0052258	0.025443	3.20763	0.00070518	0.00649156	2.49083	0.00423501	0.017922
piRNA	piR-hsa-100199	0.826875	1.62325	0.00523181	0.025443	2.24677	0.000650916	0.00619335	2.09002	0.000943264	0.00663087
piRNA	piR-hsa-155580	0.826875	1.62325	0.00523181	0.025443	2.24677	0.000650916	0.00619335	2.09002	0.000943264	0.00663087
piRNA	piR-hsa-177004	0.826875	1.62325	0.00523181	0.025443	2.24677	0.000650916	0.00619335	2.09002	0.000943264	0.00663087
piRNA	piR-hsa-185378	0.826875	1.62325	0.00523181	0.025443	2.24677	0.000650916	0.00619335	2.09002	0.000943264	0.00663087
piRNA	piR-hsa-2534115	0.826875	1.62325	0.00523181	0.025443	2.24677	0.000650916	0.00619335	2.09002	0.000943264	0.00663087
piRNA	piR-hsa-2568195	0.826875	1.62325	0.00523181	0.025443	2.24677	0.000650916	0.00619335	2.09002	0.000943264	0.00663087
piRNA	piR-hsa-381380	0.826875	1.62325	0.00523181	0.025443	2.24677	0.000650916	0.00619335	2.09002	0.000943264	0.00663087
piRNA	piR-hsa-5870663	-1.88261	2.52517	0.00523424	0.0254488	3.86955	0.000206298	0.00313813	3.43788	0.000552731	0.00488878
piRNA	piR-hsa-3157034	-0.958698	1.55462	0.00524284	0.0254709	2.11804	0.000619525	0.00602137	2.03204	0.000803967	0.00602511
piRNA	piR-hsa-4370754	-0.958106	1.55405	0.00529794	0.0256299	2.12099	0.000618862	0.00602137	2.03155	0.000813642	0.00606232
piRNA	piR-hsa-1977259	0.828463	1.62132	0.00530701	0.0256518	2.24465	0.000661626	0.00623569	2.0883	0.000957171	0.00668503
piRNA	piR-hsa-4398187	0.828463	1.62132	0.00530701	0.0256518	2.24465	0.000661626	0.00623569	2.0883	0.000957171	0.00668503
piRNA	piR-hsa-1367921	-0.82656	1.52879	0.00540341	0.0259801	2.08986	0.000638463	0.00613141	2.02239	0.000761568	0.00584314
piRNA	piR-hsa-3736471	-0.82656	1.52879	0.00540341	0.0259801	2.08986	0.000638463	0.00613141	2.02239	0.000761568	0.00584314
piRNA	piR-hsa-5876845	-1.8741	3.21192	0.00540456	0.0259813	4.38906	0.000576821	0.0057941	4.66738	0.000336209	0.00351759
piRNA	piR-hsa-2869421	-1.97316	3.26428	0.00541578	0.0260222	4.67242	0.000396094	0.00468549	4.14189	0.00102038	0.00696659
piRNA	piR-hsa-1235669	0.313322	1.96803	0.00542376	0.0260432	2.94817	0.000323243	0.0041132	2.79078	0.000447867	0.00430104
piRNA	piR-hsa-116558	-1.90215	2.29733	0.00546635	0.0262042	2.94542	0.00110989	0.00836673	2.815	0.00132092	0.00819533
piRNA	piR-hsa-1886654	-0.751062	1.47476	0.00567177	0.0268503	2.04096	0.000619709	0.00602137	1.96563	0.000763519	0.00584844
piRNA	piR-hsa-2003366	-0.751062	1.47476	0.00567177	0.0268503	2.04096	0.000619709	0.00602137	1.96563	0.000763519	0.00584844
piRNA	piR-hsa-4488942	-0.751062	1.47476	0.00567177	0.0268503	2.04096	0.000619709	0.00602137	1.96563	0.000763519	0.00584844
piRNA	piR-hsa-282350	-1.5344	1.66998	0.00567393	0.0268561	2.54111	0.000265478	0.00365532	2.21695	0.000697859	0.00559045
piRNA	piR-hsa-166780	0.741081	1.58922	0.00569811	0.0269012	2.18309	0.000771902	0.0068106	2.0476	0.00104181	0.00705786
piRNA	piR-hsa-1976231	0.741081	1.58922	0.00569811	0.0269012	2.18309	0.000771902	0.0068106	2.0476	0.00104181	0.00705786
piRNA	piR-hsa-2555107	0.741081	1.58922	0.00569811	0.0269012	2.18309	0.000771902	0.0068106	2.0476	0.00104181	0.00705786
piRNA	piR-hsa-28319	0.741081	1.58922	0.00569811	0.0269012	2.18309	0.000771902	0.0068106	2.0476	0.00104181	0.00705786
piRNA	piR-hsa-377106	0.741081	1.58922	0.00569811	0.0269012	2.18309	0.000771902	0.0068106	2.0476	0.00104181	0.00705786
piRNA	piR-hsa-3777136	0.741081	1.58922	0.00569811	0.0269012	2.18309	0.000771902	0.0068106	2.0476	0.00104181	0.00705786
piRNA	piR-hsa-394668	0.741081	1.58922	0.00569811	0.0269012	2.18309	0.000771902	0.0068106	2.0476	0.00104181	0.00705786
piRNA	piR-hsa-1965611	-1.05156	1.58205	0.00570767	0.0269012	2.15236	0.000689329	0.00639045	2.06555	0.000898733	0.00642775
piRNA	piR-hsa-2575747	-1.05156	1.58205	0.00570767	0.0269012	2.15236	0.000689329	0.00639045	2.06555	0.000898733	0.00642775
piRNA	piR-hsa-340530	-1.05156	1.58205	0.00570767	0.0269012	2.15236	0.000689329	0.00639045	2.06555	0.000898733	0.00642775
piRNA	piR-hsa-365647	-1.05156	1.58205	0.00570767	0.0269012	2.15236	0.000689329	0.00639045	2.06555	0.000898733	0.00642775
piRNA	piR-hsa-373273	-1.05156	1.58205	0.00570767	0.0269012	2.15236	0.000689329	0.00639045	2.06555	0.000898733	0.00642775
piRNA	piR-hsa-3742700	-1.05156	1.58205	0.00570767	0.0269012	2.15236	0.000689329	0.00639045	2.06555	0.000898733	0.00642775
piRNA	piR-hsa-3778485	-1.05156	1.58205	0.00570767	0.0269012	2.15236	0.000689329	0.00639045	2.06555	0.000898733	0.00642775
piRNA	piR-hsa-379573	-1.05156	1.58205	0.00570767	0.0269012	2.15236	0.000689329	0.00639045	2.06555	0.000898733	0.00642775
piRNA	piR-hsa-83442	-1.05156	1.58205	0.00570767	0.0269012	2.15236	0.000689329	0.00639045	2.06555	0.000898733	0.00642775
piRNA	piR-hsa-1348749	-1.4119	3.02954	0.00573524	0.0269827	3.8568	0.00111097	0.00837268	3.00937	0.0062976	0.0237077
piRNA	piR-hsa-153452	0.742759	1.58728	0.00578079	0.0271558	2.18094	0.00078471	0.00687135	2.04586	0.00105733	0.00713291
piRNA	piR-hsa-5563300	-0.851914	2.02499	0.00578552	0.0271662	2.68462	0.000845731	0.00711848	2.57408	0.00109604	0.00730363
piRNA	piR-hsa-1238117	0.677052	1.61747	0.0058116	0.0272276	2.18018	0.000882674	0.00729968	1.95276	0.00174564	0.00991473
piRNA	piR-hsa-4266574	-1.30082	1.35325	0.00582606	0.0272767	2.28156	0.000113015	0.00214077	1.74239	0.00102874	0.00700547
piRNA	piR-hsa-7784498	-1.30298	1.9072	0.00583778	0.027305	2.9331	0.00024642	0.00350392	2.22559	0.00209999	0.0112135
piRNA	piR-hsa-1418229	-1.03148	1.56464	0.00596302	0.0277069	2.13161	0.000724513	0.00658109	2.04777	0.000933019	0.0065992
piRNA	piR-hsa-1962106	-1.03148	1.56464	0.00596302	0.0277069	2.13161	0.000724513	0.00658109	2.04777	0.000933019	0.0065992
piRNA	piR-hsa-254364	-0.998236	1.54936	0.00601074	0.027848	2.11868	0.000713521	0.00652688	2.03004	0.000935299	0.0066091
piRNA	piR-hsa-3771524	-0.998236	1.54936	0.00601074	0.027848	2.11868	0.000713521	0.00652688	2.03004	0.000935299	0.0066091
piRNA	piR-hsa-15016	-1.00459	1.51429	0.0060302	0.0279158	2.14604	0.000563749	0.00571806	1.90399	0.00129611	0.00808982
piRNA	piR-hsa-2004432	-0.844711	1.50488	0.00604081	0.0279515	2.07393	0.000689254	0.00639045	2.00375	0.000832777	0.00611812
piRNA	piR-hsa-7189485	-0.742715	1.45985	0.00604292	0.0279567	2.02509	0.00066102	0.00623561	1.94883	0.000817448	0.00607503
piRNA	piR-hsa-8318114	-1.13613	1.44317	0.00605204	0.0279832	2.41504	0.000123088	0.00226043	1.64862	0.00256859	0.0127031
piRNA	piR-hsa-3727915	-0.997635	1.54876	0.00607321	0.0280609	2.12168	0.000712649	0.00652688	2.02953	0.000946462	0.00664367
piRNA	piR-hsa-1446377	0.145784	1.43798	0.00607477	0.0280636	4.10489	5.78742e-07	0.000703432	2.12022	0.000370998	0.00377822
piRNA	piR-hsa-3675761	-0.745556	1.45692	0.00611467	0.0281764	2.01958	0.000675055	0.00631486	1.94822	0.000818716	0.0060782
piRNA	piR-hsa-3584845	-0.771287	1.46455	0.00618831	0.0284517	2.0388	0.000660383	0.00623415	1.95981	0.000826149	0.00610072
piRNA	piR-hsa-113348	-0.980985	1.34673	0.00623394	0.028614	2.22865	0.000144116	0.00251241	2.1361	0.000192394	0.00237914
piRNA	piR-hsa-1746404	-1.01823	1.7222	0.00626883	0.028735	2.48655	0.000456003	0.00509576	2.20927	0.0011203	0.00741738
piRNA	piR-hsa-5161337	-0.635225	1.7644	0.00627255	0.0287475	2.77644	0.000240423	0.00346434	2.46314	0.00059796	0.00511999
piRNA	piR-hsa-7245745	-1.42797	1.97156	0.00633574	0.0289544	2.97952	0.000312297	0.00401399	2.59618	0.000928219	0.00657676
piRNA	piR-hsa-7048310	-1.99982	2.25324	0.00634445	0.0289896	3.2405	0.000447586	0.00505648	3.0078	0.000716935	0.00563233
piRNA	piR-hsa-3355660	-1.67949	2.80906	0.00657098	0.0296088	3.97188	0.000562371	0.00570608	3.4025	0.0018208	0.0101755
piRNA	piR-hsa-3979196	-1.70217	1.86787	0.00662115	0.0297596	2.56147	0.000890078	0.007342	3.5093	3.43289e-05	0.000705306
piRNA	piR-hsa-4430756	-0.765728	1.44651	0.00668195	0.0299255	2.0172	0.000721094	0.006568	1.94222	0.000887866	0.00639059
piRNA	piR-hsa-4138917	-0.779348	2.17644	0.00671695	0.0300267	3.72509	9.37571e-05	0.00190518	1.98095	0.0131882	0.0403141
piRNA	piR-hsa-5280421	-2.25832	2.35395	0.00682164	0.0303398	3.17592	0.000908317	0.00741621	2.51007	0.00463005	0.0191151
piRNA	piR-hsa-251382	-0.888621	1.49564	0.00688945	0.0305742	2.07736	0.000765584	0.00678387	1.99295	0.000978936	0.00678956
piRNA	piR-hsa-2574530	-0.888621	1.49564	0.00688945	0.0305742	2.07736	0.000765584	0.00678387	1.99295	0.000978936	0.00678956
piRNA	piR-hsa-3629884	-0.888621	1.49564	0.00688945	0.0305742	2.07736	0.000765584	0.00678387	1.99295	0.000978936	0.00678956
piRNA	piR-hsa-4461033	-0.888621	1.49564	0.00688945	0.0305742	2.07736	0.000765584	0.00678387	1.99295	0.000978936	0.00678956
piRNA	piR-hsa-4494001	-0.888621	1.49564	0.00688945	0.0305742	2.07736	0.000765584	0.00678387	1.99295	0.000978936	0.00678956
piRNA	piR-hsa-54038	-1.23386	1.61676	0.00692687	0.0306849	2.36319	0.000490341	0.00529513	1.90662	0.00238278	0.0121751
piRNA	piR-hsa-128360	-1.22529	1.56843	0.00725719	0.0316818	2.15736	0.000843642	0.00710711	2.05257	0.00118658	0.00765787
piRNA	piR-hsa-1877742	-1.22529	1.56843	0.00725719	0.0316818	2.15736	0.000843642	0.00710711	2.05257	0.00118658	0.00765787
piRNA	piR-hsa-1956329	-1.22529	1.56843	0.00725719	0.0316818	2.15736	0.000843642	0.00710711	2.05257	0.00118658	0.00765787
piRNA	piR-hsa-2559948	-1.22529	1.56843	0.00725719	0.0316818	2.15736	0.000843642	0.00710711	2.05257	0.00118658	0.00765787
piRNA	piR-hsa-337132	-1.22529	1.56843	0.00725719	0.0316818	2.15736	0.000843642	0.00710711	2.05257	0.00118658	0.00765787
piRNA	piR-hsa-359836	-1.22529	1.56843	0.00725719	0.0316818	2.15736	0.000843642	0.00710711	2.05257	0.00118658	0.00765787
piRNA	piR-hsa-369890	-1.22529	1.56843	0.00725719	0.0316818	2.15736	0.000843642	0.00710711	2.05257	0.00118658	0.00765787
piRNA	piR-hsa-392547	-1.22529	1.56843	0.00725719	0.0316818	2.15736	0.000843642	0.00710711	2.05257	0.00118658	0.00765787
piRNA	piR-hsa-2836123	-1.53757	1.70078	0.00729505	0.0318086	2.71706	0.000218439	0.00325093	1.7967	0.00566892	0.0220253
piRNA	piR-hsa-4492658	-1.01263	1.50561	0.00743044	0.0322045	2.07551	0.000884866	0.00731363	1.94634	0.00135649	0.00830895
piRNA	piR-hsa-1989645	-1.20859	1.5554	0.0074921	0.0323649	2.14935	0.000850296	0.0071325	2.04747	0.00118245	0.00765174
piRNA	piR-hsa-3676624	-1.20859	1.5554	0.0074921	0.0323649	2.14935	0.000850296	0.0071325	2.04747	0.00118245	0.00765174
piRNA	piR-hsa-4485259	-1.20859	1.5554	0.0074921	0.0323649	2.14935	0.000850296	0.0071325	2.04747	0.00118245	0.00765174
piRNA	piR-hsa-3951575	-1.78853	1.98146	0.00753773	0.0325134	2.67011	0.00115761	0.00857875	2.07282	0.00622298	0.0235417
piRNA	piR-hsa-1070193	-0.329617	1.37516	0.00763449	0.0328083	2.28643	0.000213445	0.00318915	2.44741	9.95878e-05	0.00149755
piRNA	piR-hsa-1710558	-1.17109	1.96071	0.00773024	0.0330233	2.83478	0.000608199	0.00595359	2.74221	0.000753199	0.0058109
piRNA	piR-hsa-1843655	-0.644618	2.35902	0.00774312	0.0330315	3.3032	0.000784366	0.00687135	2.50573	0.00542279	0.0213214
piRNA	piR-hsa-1291543	0.163105	1.51719	0.0077487	0.0330315	2.00535	0.00145452	0.00986634	2.60945	0.000138229	0.0018864
piRNA	piR-hsa-461016	-1.51532	1.35678	0.00775297	0.0330315	2.03402	0.000529817	0.00554247	1.73622	0.0014956	0.00888958
piRNA	piR-hsa-1882355	-1.17643	1.5279	0.00776466	0.033053	2.12864	0.00083942	0.00710469	2.01991	0.00119982	0.00770033
piRNA	piR-hsa-1939414	-1.17643	1.5279	0.00776466	0.033053	2.12864	0.00083942	0.00710469	2.01991	0.00119982	0.00770033
piRNA	piR-hsa-520051	-1.17643	1.5279	0.00776466	0.033053	2.12864	0.00083942	0.00710469	2.01991	0.00119982	0.00770033
piRNA	piR-hsa-2966194	-1.6373	2.51033	0.00779955	0.0331523	3.67526	0.000585925	0.0058465	3.44307	0.000887943	0.00639059
piRNA	piR-hsa-2305554	-0.577851	2.11716	0.00780061	0.0331523	2.99169	0.000753373	0.00671745	3.19008	0.000417953	0.00411433
piRNA	piR-hsa-4398880	-1.17577	1.52713	0.00784825	0.0332764	2.13198	0.000837467	0.00709993	2.01926	0.00121457	0.00776478
piRNA	piR-hsa-1459515	-1.07315	1.48979	0.00786228	0.0332919	2.09637	0.000799817	0.00694335	1.99023	0.00112972	0.00744902
piRNA	piR-hsa-1926440	-1.07315	1.48979	0.00786228	0.0332919	2.09637	0.000799817	0.00694335	1.99023	0.00112972	0.00744902
piRNA	piR-hsa-2883941	-1.07315	1.48979	0.00786228	0.0332919	2.09637	0.000799817	0.00694335	1.99023	0.00112972	0.00744902
piRNA	piR-hsa-4388786	-1.07315	1.48979	0.00786228	0.0332919	2.09637	0.000799817	0.00694335	1.99023	0.00112972	0.00744902
piRNA	piR-hsa-8383230	-1.07315	1.48979	0.00786228	0.0332919	2.09637	0.000799817	0.00694335	1.99023	0.00112972	0.00744902
piRNA	piR-hsa-1090558	-1.58229	2.16473	0.00787183	0.0333243	3.11064	0.000713463	0.00652688	2.93833	0.000941058	0.00663087
piRNA	piR-hsa-6336383	-1.97654	2.26774	0.00811818	0.0340512	3.14247	0.000849446	0.0071325	3.19119	0.000647346	0.00537507
piRNA	piR-hsa-1005637	-1.49003	1.53913	0.00828909	0.0346039	2.69234	0.000117112	0.00219819	2.27771	0.000478796	0.00449905
piRNA	piR-hsa-1379310	-0.848867	1.44258	0.00829908	0.0346039	2.02825	0.000896659	0.00735846	1.93901	0.00116577	0.00760346
piRNA	piR-hsa-2492177	-0.848867	1.44258	0.00829908	0.0346039	2.02825	0.000896659	0.00735846	1.93901	0.00116577	0.00760346
piRNA	piR-hsa-3770505	-0.848867	1.44258	0.00829908	0.0346039	2.02825	0.000896659	0.00735846	1.93901	0.00116577	0.00760346
piRNA	piR-hsa-3773127	-0.848867	1.44258	0.00829908	0.0346039	2.02825	0.000896659	0.00735846	1.93901	0.00116577	0.00760346
piRNA	piR-hsa-3787566	-0.848867	1.44258	0.00829908	0.0346039	2.02825	0.000896659	0.00735846	1.93901	0.00116577	0.00760346
piRNA	piR-hsa-4396340	-0.848867	1.44258	0.00829908	0.0346039	2.02825	0.000896659	0.00735846	1.93901	0.00116577	0.00760346
piRNA	piR-hsa-4462146	-0.848867	1.44258	0.00829908	0.0346039	2.02825	0.000896659	0.00735846	1.93901	0.00116577	0.00760346
piRNA	piR-hsa-3338587	-2.63032	3.22217	0.00832134	0.0346717	4.29769	0.00126655	0.00901748	3.34627	0.00674134	0.0248865
piRNA	piR-hsa-1552699	1.07333	1.49856	0.00837353	0.034842	2.10203	0.00108423	0.0082639	1.95826	0.00151137	0.00896674
piRNA	piR-hsa-2204444	-1.03289	1.44809	0.00870011	0.0358108	2.05303	0.000869857	0.00723346	1.94539	0.00123601	0.00784712
piRNA	piR-hsa-4471534	-1.03289	1.44809	0.00870011	0.0358108	2.05303	0.000869857	0.00723346	1.94539	0.00123601	0.00784712
piRNA	piR-hsa-4490765	-1.03289	1.44809	0.00870011	0.0358108	2.05303	0.000869857	0.00723346	1.94539	0.00123601	0.00784712
piRNA	piR-hsa-5209796	-1.40513	1.80072	0.00873746	0.0359184	2.82894	0.000356281	0.00438325	2.42649	0.00117425	0.00762775
piRNA	piR-hsa-3815335	-0.840124	1.42737	0.00883013	0.0361964	2.0118	0.000956782	0.0076646	1.92164	0.00124843	0.00789968
piRNA	piR-hsa-473051	-1.67436	2.68598	0.00890986	0.0363941	3.89358	0.000649391	0.00619335	3.86251	0.000650645	0.00539202
piRNA	piR-hsa-5371791	-1.29451	2.09742	0.00894051	0.0364771	3.25484	0.00039259	0.00465634	3.43614	0.000170118	0.00218353
piRNA	piR-hsa-3701973	-0.843086	1.42414	0.00894154	0.0364771	2.00603	0.000977415	0.00774653	1.92101	0.00125034	0.00789968
piRNA	piR-hsa-4005700	-0.843086	1.42414	0.00894154	0.0364771	2.00603	0.000977415	0.00774653	1.92101	0.00125034	0.00789968
piRNA	piR-hsa-4476458	-0.843086	1.42414	0.00894154	0.0364771	2.00603	0.000977415	0.00774653	1.92101	0.00125034	0.00789968
piRNA	piR-hsa-4476780	-0.843086	1.42414	0.00894154	0.0364771	2.00603	0.000977415	0.00774653	1.92101	0.00125034	0.00789968
piRNA	piR-hsa-2192885	-1.32366	1.64867	0.00896251	0.0365372	2.86623	0.000157239	0.00267029	3.03668	6.80153e-05	0.00114031
piRNA	piR-hsa-3643435	-0.498553	1.98378	0.00904383	0.0367931	2.81151	0.000972351	0.00773925	2.6863	0.00122859	0.00782415
piRNA	piR-hsa-103961	-0.975797	2.79284	0.0092194	0.0373114	4.03009	0.000781738	0.00685968	2.98731	0.00626017	0.0236451
piRNA	piR-hsa-1374098	1.01302	1.46898	0.00931968	0.0376107	2.0722	0.00119366	0.00871562	1.94658	0.00155869	0.0091664
piRNA	piR-hsa-3220494	-1.02402	1.42904	0.00934998	0.0376909	2.03828	0.000916658	0.00746322	1.92866	0.00131249	0.00815878
piRNA	piR-hsa-4400689	-1.02402	1.42904	0.00934998	0.0376909	2.03828	0.000916658	0.00746322	1.92866	0.00131249	0.00815878
piRNA	piR-hsa-3987496	-1.02629	1.42884	0.00935849	0.0377041	2.02964	0.00094775	0.00760913	1.92684	0.00132206	0.00819714
piRNA	piR-hsa-4457797	-1.02629	1.42884	0.00935849	0.0377041	2.02964	0.00094775	0.00760913	1.92684	0.00132206	0.00819714
piRNA	piR-hsa-2938510	-1.96024	1.89475	0.00941069	0.0378697	3.0378	0.000318661	0.00406768	2.94429	0.000404465	0.00401366
piRNA	piR-hsa-5237609	-1.79078	2.71689	0.00943605	0.0379373	4.56417	0.000213158	0.00318711	4.28293	0.000363994	0.00373226
piRNA	piR-hsa-330751	0.963289	1.47231	0.00980805	0.0389933	2.05812	0.00136728	0.0094648	1.9262	0.00182891	0.0102031
piRNA	piR-hsa-1809945	-1.55422	1.52777	0.0101374	0.0397891	2.40913	0.000419024	0.00486313	2.85297	8.23949e-05	0.00130849
piRNA	piR-hsa-4027749	-0.605879	2.03907	0.0102139	0.0399903	3.12292	0.000608767	0.00595713	2.47522	0.0031546	0.0146964
piRNA	piR-hsa-5696914	1.11288	1.38182	0.010445	0.0406472	3.95977	1.53016e-06	0.000867763	1.7001	0.00307259	0.0144412
piRNA	piR-hsa-3603501	-1.51628	1.46979	0.010458	0.0406862	2.27955	0.000580602	0.00581014	2.00052	0.00136099	0.00831709
piRNA	piR-hsa-5596775	-1.35422	1.99051	0.0107472	0.0414712	3.22609	0.000370181	0.00449492	2.91923	0.000791865	0.00597797
piRNA	piR-hsa-6053376	-1.39026	1.96228	0.0108286	0.0417437	2.97703	0.000669654	0.00628469	2.6216	0.00166717	0.00961205
piRNA	piR-hsa-2883642	-1.73699	2.20233	0.0110001	0.042261	4.36695	6.21467e-05	0.00156243	2.7517	0.00273111	0.0132817
piRNA	piR-hsa-2925072	-1.47309	2.02452	0.0111834	0.0427436	3.05563	0.000713124	0.00652688	2.9638	0.000861195	0.00624902
piRNA	piR-hsa-3492932	-1.70607	2.02644	0.0113875	0.043316	3.14507	0.000547422	0.00564562	3.67218	0.000120091	0.00169969
piRNA	piR-hsa-1953522	-1.54361	1.92709	0.0114792	0.0435372	2.7537	0.00121026	0.00877533	2.31646	0.00381574	0.0167873
piRNA	piR-hsa-1618975	-1.60211	1.49142	0.01148	0.0435372	2.28512	0.000659596	0.00623079	2.79833	9.73968e-05	0.00147227
piRNA	piR-hsa-4036440	-1.80771	2.63755	0.0115472	0.0437283	3.71239	0.00123577	0.00888786	3.87709	0.000866119	0.00628001
piRNA	piR-hsa-1822162	-1.26078	1.74045	0.0117482	0.0442637	2.82912	0.000413579	0.00482198	2.20447	0.00264686	0.0129725
piRNA	piR-hsa-868626	-0.567253	2.22767	0.0118831	0.0446381	3.74721	0.000308528	0.0039802	3.17415	0.00115108	0.00754513
piRNA	piR-hsa-5383069	-1.78852	2.6954	0.0119178	0.0447337	3.93911	0.00101985	0.00795058	3.21897	0.00385552	0.0169082
piRNA	piR-hsa-6792763	-0.919124	1.14056	0.0121771	0.0454175	2.17913	0.000113782	0.00215247	2.3709	3.85896e-05	0.000771445
piRNA	piR-hsa-6158178	-1.62862	1.60627	0.0122586	0.0456509	2.55708	0.000517909	0.00546414	2.22715	0.00147107	0.00878368
piRNA	piR-hsa-1309346	-1.19587	1.63585	0.0125953	0.0465294	2.33474	0.00129892	0.00919834	2.13505	0.00239021	0.0121925
piRNA	piR-hsa-3036257	-1.43911	1.52945	0.0126901	0.0468053	2.19873	0.00124255	0.00891179	2.03584	0.00212992	0.011306
piRNA	piR-hsa-4235859	-1.41739	1.50713	0.0127902	0.0470844	2.18611	0.0011764	0.00864248	2.02547	0.00201018	0.0109191
piRNA	piR-hsa-146943	0.191284	1.68752	0.0129055	0.0474001	2.49599	0.00117709	0.00864324	1.7398	0.0114705	0.0364321
piRNA	piR-hsa-3765983	-1.41929	1.50542	0.0130116	0.0476744	2.17997	0.00122037	0.00882425	2.0221	0.00206402	0.0111142
piRNA	piR-hsa-4240458	-1.41971	1.50601	0.0130432	0.0477601	2.18012	0.00122763	0.00885363	2.02099	0.00208482	0.0111901
piRNA	piR-hsa-4471650	-1.41971	1.50601	0.0130432	0.0477601	2.18012	0.00122763	0.00885363	2.02099	0.00208482	0.0111901
piRNA	piR-hsa-4474624	-1.41971	1.50601	0.0130432	0.0477601	2.18012	0.00122763	0.00885363	2.02099	0.00208482	0.0111901
piRNA	piR-hsa-7235648	-2.16426	2.3103	0.0134526	0.0487829	3.66145	0.000595567	0.00588981	3.25823	0.00146767	0.00877232
piRNA	piR-hsa-1258473	0.617595	1.41382	0.0134959	0.0489328	2.07826	0.00136591	0.00946059	2.0787	0.00116403	0.00760346
piRNA	piR-hsa-58429	-0.986474	1.54274	0.0135174	0.048975	2.95895	0.000124643	0.00228028	2.86317	0.000154301	0.00203066
piRNA	piR-hsa-1020355	-1.14346	1.33013	0.013601	0.0491382	2.57392	0.000117286	0.00219915	2.20393	0.000422329	0.00414396
piRNA	piR-hsa-3566231	-1.7254	1.84867	0.0148654	0.0524639	2.91754	0.000735751	0.0066314	3.25137	0.000225641	0.00266044
piRNA	piR-hsa-8225843	-0.129252	1.69061	0.0149999	0.0528418	2.72518	0.000751731	0.00670884	2.34826	0.00201117	0.0109225
piRNA	piR-hsa-1915130	-0.237029	1.34739	0.0152092	0.0533514	2.3597	0.000399811	0.00471402	1.66349	0.0047176	0.0194051
piRNA	piR-hsa-6117878	-2.04454	1.8227	0.0156555	0.0544497	2.71902	0.0012238	0.00883594	2.81719	0.000895901	0.00642775
piRNA	piR-hsa-2420816	-0.837461	0.980463	0.0158243	0.0548562	2.21223	3.79359e-05	0.00124529	0.985417	0.0174682	0.0496118
piRNA	piR-hsa-1930975	0.299064	1.32082	0.0163814	0.0561672	2.20123	0.000693103	0.00640898	1.8673	0.00204145	0.0110392
piRNA	piR-hsa-434077	-1.51971	2.32328	0.0166278	0.0567293	3.59603	0.00098536	0.00778345	2.73645	0.00658726	0.0245309
piRNA	piR-hsa-3628891	0.262762	1.41263	0.0166758	0.0568394	2.23388	0.00104544	0.0080554	2.01501	0.0019456	0.0106829
piRNA	piR-hsa-478160	-2.02011	1.86162	0.0167153	0.0569454	3.65758	0.000101219	0.00198218	2.91232	0.000751568	0.0058109
piRNA	piR-hsa-5532647	-1.48955	2.57399	0.0168181	0.0571817	6.04031	2.50994e-05	0.00106077	3.0563	0.00638096	0.0239479
piRNA	piR-hsa-1608157	-0.286099	1.09189	0.0172578	0.058239	2.36698	7.46098e-05	0.00169082	1.68999	0.00111475	0.0073942
piRNA	piR-hsa-65911	0.0556567	1.11967	0.0174867	0.0587438	2.12804	0.000254475	0.00356236	2.04102	0.00030098	0.00325373
piRNA	piR-hsa-3563388	-1.76038	1.68737	0.0175273	0.0588598	2.58716	0.00118503	0.00867072	2.7918	0.000604167	0.00515084
piRNA	piR-hsa-7442916	-1.83936	2.0402	0.0181693	0.0605091	3.26762	0.000928595	0.00752225	4.03423	0.000145824	0.00195601
piRNA	piR-hsa-4633669	-1.64562	2.07483	0.0185067	0.0613711	4.0767	0.0001359	0.00240548	2.62153	0.00462109	0.0191023
piRNA	piR-hsa-1161952	-0.195875	1.10581	0.0193853	0.0635621	2.54446	5.02812e-05	0.00140743	2.00617	0.000369673	0.00376941
piRNA	piR-hsa-2563062	0.323888	1.23827	0.019546	0.0638755	2.06761	0.00089996	0.007373	1.73146	0.0028196	0.0135818
piRNA	piR-hsa-1607600	-1.79857	2.20668	0.0196056	0.0640159	3.62598	0.000798583	0.00694335	3.04538	0.00289428	0.0138285
piRNA	piR-hsa-3998292	-1.89394	2.41457	0.0199242	0.0647342	3.78347	0.00119305	0.00871562	3.36547	0.00274931	0.0133433
piRNA	piR-hsa-4179240	-1.95809	1.56094	0.0199454	0.064767	2.50003	0.00111267	0.00837893	2.6392	0.000524618	0.0047306
piRNA	piR-hsa-436206	-1.15402	1.41072	0.0202645	0.0655735	2.60004	0.000357895	0.00439375	1.7393	0.00645585	0.0241696
piRNA	piR-hsa-2657731	-1.52555	2.47817	0.0206672	0.0664975	4.19668	0.000457051	0.00509762	2.72676	0.0136857	0.0414518
piRNA	piR-hsa-5934439	0.183689	1.4125	0.0207427	0.0666519	2.43733	0.000755277	0.00672424	1.25962	0.0370762	0.0859913
piRNA	piR-hsa-4767122	-1.63635	1.47787	0.0213246	0.0679432	2.72294	0.000350204	0.00432442	2.75775	0.000299303	0.00324062
piRNA	piR-hsa-6723163	-1.93759	1.92598	0.0218301	0.0687835	3.41939	0.000508425	0.00542551	2.6165	0.00371817	0.016476
piRNA	piR-hsa-2409771	-1.91896	1.71366	0.0219011	0.0689393	3.12726	0.00037835	0.00454634	2.439	0.00259357	0.0127979
piRNA	piR-hsa-4680628	-1.98441	1.9483	0.0220891	0.0693951	4.61975	3.73639e-05	0.00123211	3.20752	0.000923063	0.0065557
piRNA	piR-hsa-4208099	-1.14	2.1946	0.0224114	0.0701635	3.48849	0.00125058	0.00893312	2.82939	0.00545924	0.0214298
piRNA	piR-hsa-1175966	-0.757044	1.05382	0.022465	0.0703161	2.01758	0.000335375	0.00421767	1.4673	0.00340467	0.0154834
piRNA	piR-hsa-1559399	1.72327	1.1164	0.0230534	0.0716452	2.87552	2.5156e-05	0.00106077	2.09238	0.000377475	0.00382601
piRNA	piR-hsa-3740412	-0.103115	1.49885	0.0231264	0.0718136	2.48368	0.00115423	0.00857875	2.48142	0.000992468	0.00685707
piRNA	piR-hsa-6997370	-1.62486	1.79007	0.0231274	0.0718136	3.30394	0.000422468	0.0048924	2.3767	0.00466995	0.0192468
piRNA	piR-hsa-3058863	-1.8118	1.49162	0.0237283	0.073129	2.54553	0.000824133	0.00702452	1.89716	0.0063872	0.0239682
piRNA	piR-hsa-826803	-0.763096	1.3755	0.0237619	0.0732062	2.36476	0.000834164	0.0070872	1.63188	0.0103795	0.0338602
piRNA	piR-hsa-6376123	-0.769777	1.40974	0.0243464	0.0744778	3.0818	7.77629e-05	0.00173061	1.57268	0.0155644	0.0455069
piRNA	piR-hsa-4432930	-1.10256	1.64231	0.0248711	0.0757221	2.9479	0.000611274	0.00597559	1.71885	0.0202721	0.0551777
piRNA	piR-hsa-3256162	-0.447051	1.67662	0.02491	0.0758236	3.80271	8.49667e-05	0.00180872	2.04434	0.00911865	0.0308696
piRNA	piR-hsa-7865669	-1.85679	2.54977	0.0251754	0.0763829	4.97374	0.000267752	0.00367089	4.26392	0.000944613	0.0066348
piRNA	piR-hsa-7257733	-1.79417	1.47511	0.0254888	0.0770989	2.51824	0.0009235	0.00750351	1.90821	0.0063004	0.0237133
piRNA	piR-hsa-1362984	-1.20247	1.26444	0.0258987	0.0780202	2.75806	0.00011693	0.00219619	2.12669	0.00102165	0.00697361
piRNA	piR-hsa-2078834	-1.03224	1.31251	0.0272586	0.080902	2.47902	0.000495011	0.00532963	1.69505	0.00710368	0.0257989
piRNA	piR-hsa-2856784	-0.556901	1.19807	0.0274418	0.0813336	2.43267	0.000300763	0.00391648	1.49086	0.0091123	0.0308517
piRNA	piR-hsa-332028	-2.10994	1.70815	0.0275003	0.0814602	3.07262	0.00067249	0.00630108	2.40214	0.00396981	0.0171515
piRNA	piR-hsa-538754	1.09161	1.25516	0.0280115	0.0825683	3.0622	5.92977e-05	0.00151319	2.20783	0.000893129	0.00641308
piRNA	piR-hsa-3123120	-1.34299	1.32776	0.0298602	0.0866875	2.81118	0.000205019	0.00312857	1.63706	0.0103659	0.0338388
piRNA	piR-hsa-200217	-0.279072	1.24364	0.0327077	0.0925496	2.18145	0.00133959	0.00935607	2.21128	0.00105434	0.00711772
piRNA	piR-hsa-2512208	-0.589633	0.998058	0.0348505	0.0969721	2.14822	0.000288419	0.00383589	2.09526	0.000306326	0.0032935
piRNA	piR-hsa-1773733	-0.440839	1.22533	0.0349818	0.0972495	3.69272	1.06882e-05	0.00102534	3.13321	4.88229e-05	0.000916405
piRNA	piR-hsa-3475425	-1.72067	1.17471	0.0354839	0.0982104	2.40298	0.000367165	0.00447118	2.34936	0.000423356	0.00414998
piRNA	piR-hsa-1374812	-1.64232	1.2309	0.0363387	0.100059	2.44524	0.000468732	0.00518175	2.30477	0.000709135	0.00560459
piRNA	piR-hsa-980126	-2.26823	1.8257	0.0365682	0.100394	3.30039	0.0010619	0.00815141	3.17886	0.00139316	0.00844931
piRNA	piR-hsa-36254	-1.36788	1.31256	0.0366932	0.100571	2.73166	0.000360133	0.00440999	1.62325	0.0132324	0.040398
piRNA	piR-hsa-4445948	-1.36788	1.31256	0.0366932	0.100571	2.73166	0.000360133	0.00440999	1.62325	0.0132324	0.040398
piRNA	piR-hsa-4120530	-0.919946	1.0865	0.0368131	0.10078	2.22385	0.000457757	0.00510352	1.81044	0.00205448	0.0110868
piRNA	piR-hsa-1594740	-1.00963	1.03458	0.0368377	0.100815	2.38795	0.000159125	0.0026881	1.42224	0.00728219	0.0262361
piRNA	piR-hsa-4147681	-1.36617	1.3104	0.0370325	0.101178	2.74248	0.000349579	0.00432442	1.62161	0.013341	0.0406606
piRNA	piR-hsa-4344724	-1.36617	1.3104	0.0370325	0.101178	2.74248	0.000349579	0.00432442	1.62161	0.013341	0.0406606
piRNA	piR-hsa-3290408	-1.65449	1.26	0.0373964	0.101905	2.58	0.000358266	0.00439644	2.25949	0.000987563	0.00683954
piRNA	piR-hsa-1086251	-1.04626	1.53241	0.0376169	0.102339	2.70488	0.00142414	0.00971866	1.86451	0.0149234	0.044106
piRNA	piR-hsa-5352039	-0.921781	0.992506	0.0377377	0.102629	2.1785	0.000267533	0.00366962	1.76961	0.00129184	0.00807386
piRNA	piR-hsa-5265646	-2.03049	1.91381	0.0385121	0.104147	3.63645	0.000817999	0.00702258	2.90086	0.00409009	0.0174727
piRNA	piR-hsa-2475213	-0.995331	1.48244	0.0427307	0.112143	3.36517	0.000235724	0.0034246	2.5711	0.00192974	0.010618
piRNA	piR-hsa-525127	-1.26795	1.04143	0.0471875	0.120918	2.41202	0.00022231	0.00328821	1.68703	0.00350748	0.0158249
piRNA	piR-hsa-5377838	-0.359392	0.935659	0.0486712	0.123699	2.2009	0.000254919	0.00356236	2.43902	8.92611e-05	0.00138777
piRNA	piR-hsa-1399132	-1.27245	1.86873	0.0488674	0.124034	3.49258	0.00143777	0.00978161	2.84999	0.00574061	0.0222291
piRNA	piR-hsa-2428283	-0.937636	1.38005	0.0493562	0.124945	3.00525	0.000458354	0.00510821	2.10058	0.00595753	0.02282
piRNA	piR-hsa-6211416	-1.15298	1.22472	0.0516698	0.129183	2.42379	0.0011126	0.00837893	1.91712	0.00539607	0.0212498
piRNA	piR-hsa-2448040	-1.6195	1.35177	0.0526295	0.130939	3.15475	0.00027509	0.00372902	1.88816	0.0110775	0.0355169
piRNA	piR-hsa-3070706	-1.66219	1.35582	0.0551202	0.135488	3.04285	0.000418773	0.00486313	2.37366	0.00279188	0.0135009
piRNA	piR-hsa-2975208	-1.84491	1.18193	0.055419	0.135994	2.34007	0.00118433	0.00866887	1.87361	0.00549163	0.021513
piRNA	piR-hsa-1566600	-0.297176	0.923349	0.0566447	0.138178	2.12159	0.000469631	0.00518587	1.20892	0.0176503	0.049959
piRNA	piR-hsa-3317610	-1.29158	1.46874	0.0596516	0.143656	3.65481	0.000214327	0.00319797	2.72617	0.00217287	0.011456
piRNA	piR-hsa-3534162	-2.29487	1.25007	0.0620558	0.148043	2.96945	0.000335199	0.00421767	2.46634	0.00142542	0.00858015
piRNA	piR-hsa-1039117	-0.918644	0.833128	0.0662542	0.154857	2.12666	0.00024553	0.00349884	1.91287	0.000538107	0.00480173
piRNA	piR-hsa-1123151	-1.75442	1.69092	0.0668467	0.155902	4.01943	0.000418123	0.00485982	2.47714	0.011971	0.0375426
piRNA	piR-hsa-3409849	0.0436492	0.94555	0.0682653	0.158189	2.16501	0.000707576	0.00650599	1.90084	0.00163205	0.00947637
piRNA	piR-hsa-1001628	-1.30358	0.981546	0.0694478	0.160132	2.22182	0.000690186	0.00639429	1.77573	0.00337081	0.0153835
piRNA	piR-hsa-1760456	-1.85272	1.63198	0.0710832	0.162866	3.76176	0.00060588	0.00594885	3.35242	0.00147109	0.00878368
piRNA	piR-hsa-3987066	-0.0944141	0.850157	0.0735761	0.166988	2.19794	0.000322858	0.00411035	1.03937	0.0353714	0.0831656
piRNA	piR-hsa-6539933	-1.22203	0.787619	0.0738178	0.16735	2.05767	0.000247493	0.00351492	1.61042	0.00167051	0.00962809
piRNA	piR-hsa-6593705	-1.15102	0.963406	0.0754846	0.170158	2.23966	0.000577382	0.0057941	1.29317	0.0227845	0.0598653
piRNA	piR-hsa-1768765	-0.391514	0.764254	0.0770672	0.172858	2.05946	0.000245199	0.00349884	1.81803	0.000598496	0.00512108
piRNA	piR-hsa-2759841	-1.38113	1.0188	0.0782991	0.174699	2.67212	0.000272637	0.003717	1.62835	0.00950161	0.031764
piRNA	piR-hsa-3270600	-0.287879	0.895801	0.086026	0.187211	2.17879	0.000774972	0.00682935	1.82993	0.00244151	0.012382
piRNA	piR-hsa-113301	-1.74218	1.03879	0.0873735	0.18933	2.48241	0.000770861	0.0068106	1.30538	0.0378136	0.0872391
piRNA	piR-hsa-4098637	-1.74218	1.03879	0.0873735	0.18933	2.48241	0.000770861	0.0068106	1.30538	0.0378136	0.0872391
piRNA	piR-hsa-4458886	-1.74218	1.03879	0.0873735	0.18933	2.48241	0.000770861	0.0068106	1.30538	0.0378136	0.0872391
piRNA	piR-hsa-1782847	-1.80163	1.26792	0.0893089	0.192073	3.55424	0.000175068	0.00284556	2.45521	0.00319369	0.0148084
piRNA	piR-hsa-6817754	-1.80163	1.26792	0.0893089	0.192073	3.55424	0.000175068	0.00284556	2.45521	0.00319369	0.0148084
piRNA	piR-hsa-3644482	-1.59957	1.05839	0.0928508	0.197641	2.69902	0.000512703	0.00545443	2.27937	0.00182691	0.0101939
piRNA	piR-hsa-2868227	-0.235855	0.909038	0.10378	0.213941	2.38094	0.000673815	0.00630939	1.62041	0.00856815	0.0295992
piRNA	piR-hsa-1674780	-1.12316	1.06781	0.103858	0.214021	3.21753	0.000171547	0.00280154	2.71645	0.000699372	0.00559045
piRNA	piR-hsa-2177271	-1.52262	0.871221	0.105904	0.217169	2.18015	0.000794837	0.00692623	2.42547	0.000298602	0.00323667
piRNA	piR-hsa-1226897	-1.56824	0.855956	0.106171	0.217638	2.30467	0.000479874	0.00523303	1.73471	0.00392411	0.0170742
piRNA	piR-hsa-2442698	-1.64291	1.07586	0.106882	0.218724	3.45418	6.99549e-05	0.0016735	3.28008	0.000109704	0.00159088
piRNA	piR-hsa-8164923	-1.87616	1.25329	0.108465	0.220852	3.90531	0.00013992	0.00245794	2.59941	0.00346736	0.0156969
piRNA	piR-hsa-5779818	-1.81489	1.10928	0.108588	0.22104	3.0115	0.000431737	0.00495489	1.78889	0.0158659	0.0461178
piRNA	piR-hsa-6154637	-1.06348	1.25565	0.11336	0.227768	3.52174	0.000410922	0.00480384	2.85012	0.00208805	0.0111969
piRNA	piR-hsa-4250671	-1.35824	0.957266	0.113948	0.228759	2.95808	0.000108182	0.00207506	1.41017	0.0250123	0.063918
piRNA	piR-hsa-206086	-1.24718	0.885503	0.118203	0.234821	2.51148	0.000422886	0.0048924	2.04727	0.00201657	0.0109353
piRNA	piR-hsa-6186927	-1.93093	1.30995	0.118308	0.234991	3.5666	0.000513376	0.00545712	2.6766	0.00430454	0.0181129
piRNA	piR-hsa-1429961	-1.54856	1.01621	0.122154	0.240293	2.62613	0.000994741	0.0078341	2.0102	0.00615114	0.0233509
piRNA	piR-hsa-3772677	-0.578483	0.71044	0.123818	0.242858	2.12281	0.000379888	0.00456103	1.31526	0.00986921	0.0326267
piRNA	piR-hsa-1525465	-1.78273	1.02958	0.137038	0.261036	3.15552	0.000335769	0.00421895	2.67922	0.00124676	0.00789804
piRNA	piR-hsa-711967	-0.85531	0.750893	0.141339	0.266804	2.53468	0.000178175	0.00287378	2.14334	0.000692493	0.00557622
piRNA	piR-hsa-1693954	-0.907649	0.829083	0.141799	0.267372	2.29534	0.00097253	0.00773925	1.95637	0.0028757	0.013764
piRNA	piR-hsa-7788020	-1.3116	0.676787	0.148783	0.276588	2.06303	0.00048682	0.00527485	1.8329	0.00116389	0.00760346
piRNA	piR-hsa-1204267	-2.22521	1.2214	0.152749	0.2822	4.51512	8.99168e-05	0.00187811	1.88237	0.0364274	0.0848749
piRNA	piR-hsa-1492217	0.0743922	0.781809	0.153615	0.283177	2.72095	0.000196126	0.0030324	2.0398	0.00180991	0.0101454
piRNA	piR-hsa-5368104	-1.71795	0.892473	0.153766	0.283354	2.48258	0.000958804	0.00767229	2.86142	0.000186371	0.00233304
piRNA	piR-hsa-2242332	-1.3968	0.816769	0.155071	0.284897	2.33115	0.00091038	0.00742885	2.02497	0.00243001	0.0123367
piRNA	piR-hsa-1542645	-0.733419	0.786387	0.161189	0.292479	2.2716	0.00108168	0.00825395	1.64258	0.00887801	0.0303741
piRNA	piR-hsa-2824831	2.63811	0.747372	0.161589	0.293069	2.66514	0.000212123	0.00318079	2.01751	0.00164774	0.00954253
piRNA	piR-hsa-3867710	-1.37047	0.786767	0.164408	0.296809	2.47174	0.000514619	0.00546135	1.90122	0.00357365	0.0160273
piRNA	piR-hsa-2049610	-1.53237	1.30183	0.165775	0.298527	4.03395	0.000599559	0.00590907	1.73275	0.0735113	0.144477
piRNA	piR-hsa-6896011	-1.00576	0.643918	0.171715	0.305571	2.20835	0.000313483	0.00402124	1.87965	0.00107676	0.00721677
piRNA	piR-hsa-8149249	-0.417707	0.620315	0.179654	0.316114	2.40137	0.000128184	0.00232154	0.735826	0.123072	0.213102
piRNA	piR-hsa-1753920	-1.40194	0.743656	0.18316	0.320838	2.16217	0.00129258	0.00915842	1.48566	0.0146496	0.0435283
piRNA	piR-hsa-6442807	-1.45023	-0.781748	0.18396	0.321849	2.22024	0.000695735	0.00642099	1.49849	0.0102916	0.0336534
piRNA	piR-hsa-4142191	-0.874646	0.624386	0.185746	0.32413	2.03463	0.000674755	0.0063141	1.68583	0.0025375	0.0125885
piRNA	piR-hsa-549222	-1.31075	0.553316	0.187924	0.326922	2.05577	0.000149655	0.00258094	1.4778	0.00214029	0.0113461
piRNA	piR-hsa-1452973	-1.25016	0.549872	0.198085	0.340215	2.45512	4.28267e-05	0.00132642	1.65574	0.00125359	0.00791185
piRNA	piR-hsa-7093157	-0.68107	0.593133	0.198834	0.341	2.01092	0.000656458	0.00621945	1.2226	0.0159186	0.0462197
piRNA	piR-hsa-313461	-0.960539	0.520605	0.200844	0.343036	2.41995	3.4294e-05	0.00117098	2.19619	7.98132e-05	0.00127732
piRNA	piR-hsa-3810640	2.14234	0.629953	0.213568	0.357559	2.51749	0.000231499	0.00339285	1.83086	0.00239875	0.0122292
piRNA	piR-hsa-2277733	-0.62126	0.81323	0.222254	0.36822	2.84429	0.00072833	0.00659235	2.8044	0.000750456	0.0058109
piRNA	piR-hsa-3828956	-1.06141	0.627241	0.238362	0.386677	2.23902	0.000822835	0.00702452	1.58656	0.00852703	0.0295065
piRNA	piR-hsa-3873196	0.113529	0.458292	0.246115	0.396218	2.13584	0.000108909	0.00208625	1.7147	0.000621067	0.00523971
piRNA	piR-hsa-1526648	-1.471	0.724822	0.249341	0.399375	2.70545	0.000662685	0.0062416	2.06787	0.00453851	0.0188584
piRNA	piR-hsa-7573352	-0.535854	0.665155	0.249869	0.400065	2.91674	0.000124173	0.00227457	1.78527	0.00532102	0.0210386
piRNA	piR-hsa-3471448	0.813851	0.517258	0.257655	0.408679	2.20058	0.000327452	0.00415055	1.77831	0.00152228	0.00900737
piRNA	piR-hsa-6165817	-1.55008	0.822158	0.260323	0.411849	2.82909	0.001469	0.00993715	1.87863	0.0186444	0.0519814
piRNA	piR-hsa-572713	-0.281956	0.731424	0.260389	0.41193	2.66594	0.00113801	0.00849672	1.51701	0.0307089	0.0746997
piRNA	piR-hsa-1638616	-0.296656	0.654384	0.265167	0.417546	2.69964	0.000426946	0.0049254	1.94625	0.00450415	0.01874
piRNA	piR-hsa-3308412	-1.20893	0.489523	0.270349	0.423352	2.40963	8.10838e-05	0.00177042	2.18575	0.000185434	0.00232492
piRNA	piR-hsa-3307861	-1.1497	0.601612	0.288721	0.443466	2.36959	0.000867476	0.00722945	1.91686	0.00377448	0.0166672
piRNA	piR-hsa-877036	-1.36156	0.602323	0.292025	0.447328	2.54987	0.000474847	0.00522031	2.05311	0.00239925	0.0122292
piRNA	piR-hsa-1373384	-1.23502	0.551584	0.296508	0.451979	2.14992	0.00106905	0.00818139	1.56413	0.0088361	0.0302642
piRNA	piR-hsa-2108466	-1.66774	-0.517717	0.304398	0.460616	2.00898	0.00050681	0.00541398	1.40024	0.00685734	0.025185
piRNA	piR-hsa-1409788	-1.60296	0.458833	0.327853	0.483717	2.4222	0.0001041	0.00201821	1.72473	0.00172991	0.0098428
piRNA	piR-hsa-1718300	-0.728621	0.504083	0.328929	0.484957	2.76482	8.38484e-05	0.001804	2.20519	0.000554608	0.00489488
piRNA	piR-hsa-1809454	-1.06333	0.472219	0.331009	0.487178	2.37869	0.000243277	0.00349455	2.02147	0.000888005	0.00639059
piRNA	piR-hsa-1665404	-1.13007	0.476062	0.343205	0.499681	2.75654	6.78186e-05	0.00165602	2.45055	0.000190874	0.00237151
piRNA	piR-hsa-2395514	-1.57498	0.433346	0.350047	0.506781	2.24848	0.000278533	0.00375182	1.31945	0.0115075	0.0365292
piRNA	piR-hsa-2406409	-1.26347	-0.526258	0.352985	0.509782	2.34352	0.000681558	0.00636128	1.39381	0.019562	0.0538333
piRNA	piR-hsa-2786521	0.954365	0.388701	0.355124	0.511924	2.36211	8.32522e-05	0.001804	1.8257	0.000656016	0.00540511
piRNA	piR-hsa-2648899	-0.700376	0.422365	0.364402	0.521319	2.52908	0.000101002	0.00198218	1.93048	0.000923128	0.0065557
piRNA	piR-hsa-4747935	-0.296509	0.392841	0.365162	0.521991	2.49916	6.68155e-05	0.00163846	1.78917	0.00101871	0.00696014
piRNA	piR-hsa-6902531	-1.50323	0.408802	0.377057	0.533557	2.38642	0.000117315	0.00219915	1.69098	0.00195497	0.010718
piRNA	piR-hsa-4357331	2.17343	-0.460013	0.395949	0.551139	2.30315	0.000922912	0.00750145	1.37451	0.0214338	0.0572924
piRNA	piR-hsa-1785651	-1.77822	0.481756	0.397021	0.552018	2.36187	0.000871638	0.00723346	1.08852	0.0703269	0.139569
piRNA	piR-hsa-2948437	0.0935149	0.396281	0.403188	0.557609	2.26963	0.000359541	0.00440647	1.36886	0.0111489	0.0357011
piRNA	piR-hsa-666153	-1.67001	0.518792	0.430082	0.583111	2.46375	0.00141006	0.00965912	2.27898	0.00227637	0.011812
piRNA	piR-hsa-2059594	-0.547145	0.411119	0.456055	0.606647	2.45823	0.000643666	0.00616293	1.41539	0.0209895	0.0564667
piRNA	piR-hsa-4054958	-2.45946	-0.696306	0.461042	0.610754	3.4952	0.00122813	0.00885363	-0.408498	0.658545	0.746686
piRNA	piR-hsa-1171414	-1.2356	0.497612	0.490548	0.636188	3.5228	0.000267333	0.00366962	0.769813	0.296498	0.41521
piRNA	piR-hsa-6845137	-2.41057	0.625911	0.510239	0.65325	3.49847	0.00130246	0.00920884	1.94186	0.0428534	0.0956799
piRNA	piR-hsa-3752820	-0.525993	0.328918	0.514304	0.656711	2.4429	0.000194588	0.00301911	3.18624	1.30168e-05	0.000326687
piRNA	piR-hsa-3591247	-1.55857	0.468181	0.517206	0.659539	3.42773	0.000184275	0.00291984	-0.227772	0.764188	0.83274
piRNA	piR-hsa-6113910	-0.503594	-0.26885	0.540445	0.678805	2.10479	0.000375575	0.0045224	1.05634	0.0289751	0.0714349
piRNA	piR-hsa-2357330	-0.91268	0.249298	0.543695	0.681335	2.00229	0.000281287	0.00376706	1.7749	0.000705171	0.00559316
piRNA	piR-hsa-2180659	-1.25666	0.280166	0.556475	0.691696	2.02883	0.000835943	0.00709606	1.75329	0.00237863	0.0121592
piRNA	piR-hsa-2917814	-1.61249	0.374075	0.559376	0.693863	2.53614	0.00139958	0.00961012	1.965	0.00773243	0.027444
piRNA	piR-hsa-4121634	-0.783129	-0.255713	0.565321	0.699077	2.08416	0.000411846	0.00480882	1.3482	0.00838134	0.0291105
piRNA	piR-hsa-3342084	-0.559017	0.225557	0.566766	0.700362	2.11834	0.000127852	0.00231697	1.87923	0.000323712	0.00343237
piRNA	piR-hsa-6908342	-1.51245	0.355084	0.57813	0.70965	3.73042	3.3028e-05	0.00114949	1.12992	0.0869225	0.16391
piRNA	piR-hsa-842321	-1.63303	0.308349	0.610066	0.734535	2.48915	0.000694726	0.00641577	1.38255	0.0317212	0.0765523
piRNA	piR-hsa-271403	-1.40685	0.227945	0.613222	0.736954	2.20209	0.000235463	0.0034246	1.94746	0.000629958	0.0052762
piRNA	piR-hsa-2402233	-1.06769	-0.245328	0.615731	0.738678	2.12113	0.00074731	0.00667932	1.26569	0.019867	0.0543979
piRNA	piR-hsa-215805	-0.94967	0.208794	0.620776	0.742295	2.08735	0.000249812	0.00353048	1.81779	0.000729991	0.00570596
piRNA	piR-hsa-1372133	-1.09284	0.304293	0.638659	0.756693	3.54605	9.31163e-05	0.00190154	2.66918	0.00101834	0.00695923
piRNA	piR-hsa-1999869	0.35763	-0.199658	0.644031	0.759678	2.25794	0.000187976	0.00295386	1.41225	0.00580629	0.0223799
piRNA	piR-hsa-816011	0.310558	0.222795	0.648035	0.763042	2.39791	0.000322538	0.00410809	1.47861	0.00926285	0.0311933
piRNA	piR-hsa-1743178	-0.93897	-0.199926	0.658761	0.771414	2.09886	0.000455558	0.00509277	1.27456	0.0129111	0.0396502
piRNA	piR-hsa-4985330	-1.46563	0.217429	0.659324	0.771682	2.19854	0.000543408	0.00562526	1.84831	0.00198295	0.010818
piRNA	piR-hsa-5912233	-1.46563	0.217429	0.659324	0.771682	2.19854	0.000543408	0.00562526	1.84831	0.00198295	0.010818
piRNA	piR-hsa-7126015	-1.46563	0.217429	0.659324	0.771682	2.19854	0.000543408	0.00562526	1.84831	0.00198295	0.010818
piRNA	piR-hsa-1203613	-1.04052	-0.217703	0.664462	0.77581	2.10119	0.00100796	0.00789718	1.30238	0.0198377	0.0543332
piRNA	piR-hsa-240917	0.577349	0.352862	0.664889	0.775979	3.42268	0.00105949	0.0081354	0.725368	0.383189	0.502741
piRNA	piR-hsa-2161066	-3.58693	0.458883	0.66542	0.776433	5.42284	8.40159e-05	0.001804	1.44294	0.190391	0.296726
piRNA	piR-hsa-5602718	-1.08496	0.205332	0.690961	0.795085	2.15884	0.000720468	0.006568	2.94935	4.22924e-05	0.000825634
piRNA	piR-hsa-995316	-1.41665	-0.203296	0.698312	0.800768	2.08936	0.00137268	0.00949078	1.26857	0.0273932	0.0684523
piRNA	piR-hsa-6644954	-1.72723	0.254666	0.6997	0.801595	3.36122	9.32768e-05	0.00190154	2.45583	0.00130186	0.00811031
piRNA	piR-hsa-1596126	-0.871417	0.213035	0.716528	0.813806	3.40794	5.47713e-05	0.00144898	2.57749	0.000618222	0.00522389
piRNA	piR-hsa-6211212	-0.851239	0.202319	0.726955	0.821739	3.24979	7.67255e-05	0.0017149	2.42697	0.000902068	0.00644398
piRNA	piR-hsa-3421009	-1.46534	0.14999	0.733269	0.826903	2.04813	0.000316878	0.0040533	1.36658	0.00623433	0.0235783
piRNA	piR-hsa-6265255	-0.688544	0.157969	0.741264	0.832506	2.52515	0.000161697	0.00270937	1.59761	0.00490312	0.019946
piRNA	piR-hsa-2178599	-1.14831	-0.165337	0.742631	0.833458	2.22128	0.000654961	0.00621159	1.41884	0.0129094	0.0396502
piRNA	piR-hsa-1348119	2.09177	0.146757	0.763368	0.848328	2.10976	0.000929875	0.0075305	1.56103	0.00645374	0.0241676
piRNA	piR-hsa-1363431	-1.50993	-0.13622	0.782752	0.862601	2.0436	0.000668375	0.00627473	1.22589	0.0192276	0.0531204
piRNA	piR-hsa-903005	-0.96333	0.131373	0.784123	0.863564	2.07874	0.000784327	0.00687135	1.58862	0.0051437	0.0206369
piRNA	piR-hsa-3720855	-0.607409	-0.143445	0.785467	0.864439	2.73845	0.000170086	0.00279164	1.6854	0.00625897	0.0236436
piRNA	piR-hsa-3202592	-0.64672	0.152446	0.78772	0.865886	2.78745	0.000279089	0.00375182	1.64961	0.0110187	0.0353859
piRNA	piR-hsa-1908231	-0.0194089	0.107067	0.798975	0.873532	2.78386	2.01764e-05	0.00106077	1.91813	0.00050669	0.00464511
piRNA	piR-hsa-2440167	-0.503141	0.128209	0.813991	0.883427	2.20452	0.00145833	0.00988426	1.6174	0.0100199	0.0329815
piRNA	piR-hsa-6104142	-0.727413	0.117077	0.83815	0.898691	3.18762	8.56412e-05	0.00181614	2.36596	0.00103308	0.00702235
piRNA	piR-hsa-5077948	-1.62244	0.095867	0.841858	0.901621	2.01748	0.000908045	0.00741621	1.65958	0.00363959	0.016265
piRNA	piR-hsa-1698373	-0.730522	0.104827	0.849039	0.906229	3.26027	4.74321e-05	0.00138168	2.39101	0.000692612	0.00557622
piRNA	piR-hsa-249065	-1.59207	0.108629	0.856647	0.911392	2.48971	0.00102748	0.00797655	1.65637	0.014537	0.0433007
piRNA	piR-hsa-1580838	-1.3108	-0.0768629	0.876825	0.924674	2.29044	0.000435127	0.00497628	1.53784	0.00733113	0.0263893
piRNA	piR-hsa-239746	-1.36518	-0.0670691	0.880149	0.926968	2.14391	0.00019731	0.00304466	1.54001	0.00266376	0.0130321
piRNA	piR-hsa-1458018	-1.45617	0.0897057	0.886227	0.931196	2.79787	0.000543501	0.00562526	1.97588	0.00648282	0.024238
piRNA	piR-hsa-2151697	0.0356413	0.0522187	0.895189	0.936096	2.07913	0.000186274	0.00293964	1.63186	0.0011802	0.00765174
piRNA	piR-hsa-5633788	-0.906878	0.0557806	0.91032	0.946153	2.08761	0.0010368	0.00801015	1.42768	0.0119318	0.0374493
piRNA	piR-hsa-1598559	-1.82266	-0.0579935	0.911338	0.946657	2.01051	0.00125771	0.00896849	1.82263	0.00249639	0.0125352
piRNA	piR-hsa-5369500	-1.31024	-0.0541308	0.933651	0.960066	2.60986	0.000994481	0.0078341	1.66843	0.0172377	0.0491133
piRNA	piR-hsa-2503627	-0.825412	0.0353129	0.93478	0.960858	2.06512	0.000388134	0.00462161	1.20802	0.0140027	0.0421659
piRNA	piR-hsa-2551229	-0.833965	0.0287778	0.947066	0.968147	2.02656	0.000472088	0.00520236	1.20549	0.0145152	0.0432492
piRNA	piR-hsa-2157936	-1.61344	0.0333961	0.950217	0.969998	2.13289	0.00134074	0.00935733	1.53346	0.0115032	0.0365197
piRNA	piR-hsa-2583524	-0.880179	-0.0280413	0.957215	0.97448	2.2839	0.000735487	0.00663109	1.30662	0.0240339	0.0621045
piRNA	piR-hsa-3802301	-0.123846	0.0211686	0.957817	0.974824	2.02827	0.000256399	0.00356945	1.57213	0.00169172	0.00966934
piRNA	piR-hsa-1923629	-0.190265	0.0245706	0.960741	0.976665	2.24339	0.000666049	0.00625696	1.51067	0.00904103	0.030686
piRNA	piR-hsa-5071151	-1.35238	0.0106866	0.981641	0.98984	2.11189	0.000515407	0.00546161	2.04845	0.00063882	0.0053211
piRNA	piR-hsa-1733773	-1.86289	-0.0121798	0.98168	0.98984	2.04592	0.00124039	0.0089065	1.85726	0.00243929	0.0123773
piRNA	piR-hsa-2568352	-1.49691	0.0105877	0.985905	0.99228	2.45623	0.00112941	0.00846747	1.58044	0.0183585	0.0513929
piRNA	piR-hsa-4242752	-1.60389	0.00735932	0.988805	0.993993	2.10101	0.00119991	0.00873095	1.64289	0.00636514	0.023904
piRNA	piR-hsa-943198	-0.342401	-0.0022273	0.995555	0.997385	2.14258	0.000149273	0.00257674	1.68405	0.000973306	0.00677491
piRNA	piR-hsa-8276571	-1.60128	0.000678375	0.998971	0.999381	2.10582	0.00120451	0.00875341	1.64325	0.0064683	0.0242034
piRNA	piR-hsa-2933543	-0.146859	1.897	0.000145378	0.00206366	1.72324	0.000753437	0.00671745	2.21493	3.80932e-05	0.000762576
piRNA	piR-hsa-1803915	-0.454428	1.90629	0.000192751	0.00247576	1.30559	0.00504991	0.0224184	2.16592	6.57658e-05	0.00110774
piRNA	piR-hsa-1202230	-0.576505	1.93962	0.000201738	0.00256046	0.939277	0.045413	0.104084	2.03459	0.000146599	0.00196073
piRNA	piR-hsa-4476510	-0.845087	1.99561	0.000293768	0.00338518	1.75462	0.00117607	0.00864248	2.01626	0.000293519	0.00320078
piRNA	piR-hsa-7555092	-0.508928	1.9854	0.000412225	0.00435867	1.87344	0.000819152	0.0070237	2.62351	3.53713e-05	0.000718546
piRNA	piR-hsa-685159	1.20773	1.92421	0.000418472	0.00439638	1.88579	0.000654983	0.00621159	2.11704	0.000200689	0.00243789
piRNA	piR-hsa-2904268	0.180147	1.62196	0.000568577	0.00539038	1.50139	0.00148553	0.0100118	2.21972	3.73622e-05	0.000751067
piRNA	piR-hsa-3116687	0.193469	1.71536	0.000570568	0.00540394	1.91001	0.000312908	0.00401732	2.28654	4.74818e-05	0.000898236
piRNA	piR-hsa-7455000	-0.188591	1.62795	0.00066936	0.00603754	1.92591	0.000218663	0.00325258	2.67653	6.29298e-06	0.000188378
piRNA	piR-hsa-822291	-0.98216	1.82319	0.000734614	0.00643249	1.77496	0.0012397	0.00890608	2.20286	0.000154692	0.00203432
piRNA	piR-hsa-77976	11.0046	-2.08355	0.00090543	0.00747077	-1.37255	0.0176208	0.0523191	2.39836	0.000340221	0.00355057
piRNA	piR-hsa-5610950	-1.36533	1.81275	0.00101713	0.00812324	1.37462	0.0121504	0.0404086	2.04492	0.000426779	0.00417344
piRNA	piR-hsa-2166635	-1.52777	1.86385	0.00104938	0.00832768	1.11139	0.0317917	0.0802839	2.0048	0.000608111	0.00516966
piRNA	piR-hsa-5169912	-0.401548	1.98787	0.00105629	0.00835517	1.41065	0.0197771	0.0567161	2.07655	0.000846441	0.00618725
piRNA	piR-hsa-7110912	-0.808419	1.69881	0.00113255	0.00876162	1.89539	0.000709493	0.00651258	2.31002	8.76559e-05	0.00137391
piRNA	piR-hsa-2980336	0.64202	1.85669	0.00128041	0.00959213	1.9073	0.00141603	0.00968389	2.03144	0.000692459	0.00557622
piRNA	piR-hsa-1673925	-1.57607	1.7939	0.00132245	0.00979028	1.23827	0.0298383	0.0769177	2.12124	0.00036865	0.00376696
piRNA	piR-hsa-991342	-0.44402	1.54651	0.00136173	0.00996359	1.24011	0.00782645	0.0299725	2.05393	0.000134377	0.00184581
piRNA	piR-hsa-4239290	-1.41461	2.7294	0.00141551	0.0101293	2.62509	0.00198554	0.0120175	2.95259	0.000781661	0.0059302
piRNA	piR-hsa-7593834	-1.07683	2.58439	0.00144978	0.0102974	2.59857	0.00151487	0.0101414	2.58496	0.00148306	0.00883324
piRNA	piR-hsa-1561516	-1.50542	2.5961	0.00145094	0.0103032	2.21301	0.00695192	0.0276841	3.44115	0.000138776	0.00189095
piRNA	piR-hsa-2610716	-1.76209	2.3155	0.00151724	0.0106742	2.09226	0.00574082	0.0243217	3.62851	2.92787e-05	0.000621436
piRNA	piR-hsa-4050896	-1.53119	2.9954	0.00157224	0.0109486	2.04389	0.0257342	0.0688893	3.6911	0.000297755	0.00323234
piRNA	piR-hsa-4753356	-1.29601	2.48482	0.0015778	0.0109748	1.53807	0.0435457	0.101126	2.6646	0.00114117	0.00750234
piRNA	piR-hsa-3351903	-1.22942	2.62672	0.00159995	0.0111085	2.0576	0.00902188	0.0330436	3.07469	0.000476135	0.00448747
piRNA	piR-hsa-2462632	-1.57291	2.39584	0.00160011	0.0111085	2.11339	0.00428849	0.0201532	2.93732	0.000318987	0.00340002
piRNA	piR-hsa-7113146	-0.627883	2.12108	0.00160301	0.0111213	1.9321	0.00395309	0.0190639	2.5935	0.00034901	0.00362135
piRNA	piR-hsa-1255820	-1.21913	2.61106	0.00166468	0.0114089	2.68792	0.00195664	0.0119353	2.98884	0.000610895	0.00518722
piRNA	piR-hsa-2902743	-1.35011	2.27574	0.00170641	0.011623	2.33265	0.0019853	0.0120175	2.55217	0.000806143	0.00602511
piRNA	piR-hsa-3905494	-1.61336	2.09856	0.00171825	0.0116734	1.84334	0.00466568	0.0212551	2.21328	0.00117475	0.00762887
piRNA	piR-hsa-3510354	-1.62048	2.43911	0.0017343	0.0117394	2.2598	0.00396617	0.0191021	3.2194	0.000180555	0.00227395
piRNA	piR-hsa-2323328	-1.1116	1.81723	0.00179288	0.0120248	1.76102	0.00313378	0.0162436	2.29485	0.000291178	0.00318165
piRNA	piR-hsa-3217100	-0.616329	2.53337	0.00188067	0.0124431	2.63388	0.00155228	0.0103177	2.893	0.000700912	0.00559045
piRNA	piR-hsa-3282009	-1.39905	2.08271	0.00189705	0.0125372	1.64827	0.00968177	0.0343696	2.37303	0.000712201	0.00561216
piRNA	piR-hsa-6554871	-1.63183	2.11737	0.00190787	0.0125828	1.70112	0.0112807	0.03831	2.29623	0.00107204	0.00719347
piRNA	piR-hsa-1838796	-1.61967	2.19834	0.00194417	0.0127505	2.14065	0.00304237	0.0159097	2.38979	0.00108184	0.0072442
piRNA	piR-hsa-5377548	-1.23288	2.95448	0.00194481	0.0127505	2.37647	0.00876139	0.0323728	3.18445	0.00112576	0.00743906
piRNA	piR-hsa-4312014	-1.39014	2.08452	0.0020399	0.0131857	1.62684	0.0111033	0.0378828	2.35937	0.000814369	0.00606232
piRNA	piR-hsa-1371292	-0.44955	1.57029	0.00213635	0.0136593	1.51569	0.00511735	0.0225756	2.98596	6.15878e-06	0.000185708
piRNA	piR-hsa-620657	-1.13548	2.44087	0.00216985	0.0138124	1.88013	0.0153644	0.0476255	2.62518	0.00131474	0.00816925
piRNA	piR-hsa-1916240	-1.71731	2.37335	0.00220605	0.0139414	2.4895	0.00201449	0.0121159	2.56326	0.00136206	0.0083201
piRNA	piR-hsa-3639190	-1.71731	2.37335	0.00220605	0.0139414	2.4895	0.00201449	0.0121159	2.56326	0.00136206	0.0083201
piRNA	piR-hsa-6094963	-1.16267	1.86913	0.00223151	0.0140623	1.94152	0.00200272	0.0120627	2.55276	0.000190099	0.00236494
piRNA	piR-hsa-2731597	-1.52716	2.07081	0.00224047	0.0141157	1.26622	0.0583601	0.124362	2.26597	0.00120891	0.0077415
piRNA	piR-hsa-1567350	-1.13123	2.54296	0.0022813	0.0142981	2.64716	0.00250996	0.0139165	2.74175	0.00132943	0.00821069
piRNA	piR-hsa-5681094	-1.14871	1.58677	0.00233303	0.0145309	1.4398	0.00731726	0.0286337	2.14903	0.000219806	0.00260227
piRNA	piR-hsa-1953744	-1.78869	1.8636	0.00234559	0.0145808	1.6235	0.00831068	0.0312186	2.00137	0.00153036	0.00904224
piRNA	piR-hsa-3303521	-0.94649	4.73312	0.00252997	0.0154237	4.77382	0.0024201	0.0135694	5.21563	0.00125043	0.00789968
piRNA	piR-hsa-8414900	-0.540723	1.56748	0.00257336	0.0156301	1.73307	0.00223534	0.0128604	2.37075	8.66788e-05	0.00136377
piRNA	piR-hsa-3706278	0.00615293	1.86742	0.00269422	0.0160702	2.02722	0.00191399	0.0118039	2.47561	0.000326412	0.00345063
piRNA	piR-hsa-4400629	-2.08085	3.29307	0.00279362	0.0164323	3.05383	0.00545723	0.0234786	3.57516	0.00154698	0.00910551
piRNA	piR-hsa-3675082	-0.522789	3.08065	0.00286937	0.0167449	3.37245	0.00162908	0.0106277	3.68396	0.000782178	0.00593039
piRNA	piR-hsa-5568836	-1.76626	2.11367	0.00287012	0.0167459	2.24498	0.00222585	0.0128212	2.41013	0.00112095	0.00741827
piRNA	piR-hsa-3509824	-0.52243	1.58817	0.00304517	0.0174709	1.95085	0.000784431	0.00687135	2.10731	0.000368333	0.00376505
piRNA	piR-hsa-4979200	-1.94297	2.31158	0.00306397	0.0175473	2.56274	0.00159165	0.0104495	2.72644	0.000923648	0.0065557
piRNA	piR-hsa-5400710	-1.94297	2.31158	0.00306397	0.0175473	2.56274	0.00159165	0.0104495	2.72644	0.000923648	0.0065557
piRNA	piR-hsa-3390329	0.0238313	1.85547	0.00308689	0.0176505	1.62952	0.00883052	0.0325201	2.36823	0.000535394	0.00478326
piRNA	piR-hsa-1019497	-1.89406	2.60138	0.00312671	0.0178395	2.45204	0.00517657	0.0227271	2.98567	0.00118056	0.00765174
piRNA	piR-hsa-298943	-1.54459	2.07765	0.0031991	0.0181201	1.92133	0.00574169	0.0243217	2.9371	0.000213695	0.00255505
piRNA	piR-hsa-3896056	-1.68754	1.80527	0.00328	0.0184445	1.25702	0.0490825	0.109808	2.554	0.000198898	0.00242737
piRNA	piR-hsa-514121	-1.4342	1.92291	0.00361833	0.0196767	0.870504	0.185731	0.294049	2.22035	0.00138164	0.00840575
piRNA	piR-hsa-6839616	-1.90526	2.26474	0.00362019	0.019681	2.50869	0.00192542	0.0118541	2.68079	0.00108814	0.00727774
piRNA	piR-hsa-2060821	-0.90599	1.58032	0.00364775	0.0197835	1.28243	0.022159	0.0618343	2.02306	0.000621733	0.00524257
piRNA	piR-hsa-3993608	-2.04825	2.95968	0.00373205	0.0201097	3.34329	0.00175603	0.0112028	3.38236	0.00139355	0.00844992
piRNA	piR-hsa-330774	-1.68565	1.92239	0.00375979	0.0202313	0.315627	0.671018	0.765035	2.34796	0.000933214	0.0065992
piRNA	piR-hsa-2442609	-1.03206	2.08778	0.00387561	0.0207093	1.37796	0.0517202	0.114131	2.38308	0.00153319	0.00905339
piRNA	piR-hsa-1817762	-0.990883	1.86571	0.003972	0.021053	1.9766	0.0037962	0.0185961	3.12365	6.18689e-05	0.00109779
piRNA	piR-hsa-6477168	-2.08293	2.51889	0.00404408	0.0212867	2.83928	0.00201141	0.0121049	3.02905	0.00109227	0.00729375
piRNA	piR-hsa-5933454	-1.79647	1.74433	0.00410587	0.02151	1.17059	0.0599162	0.126947	2.11437	0.00112016	0.00741738
piRNA	piR-hsa-1820918	-1.47982	1.82952	0.00426791	0.0221182	1.82675	0.00606253	0.0252383	2.40652	0.000564983	0.00493817
piRNA	piR-hsa-137682	-0.683057	3.5402	0.00438693	0.0225129	3.66939	0.0036204	0.0179611	4.12979	0.00150553	0.00894309
piRNA	piR-hsa-7592862	-2.29504	2.14888	0.00495681	0.0244992	0.472243	0.545759	0.659087	2.66134	0.00109456	0.00730363
piRNA	piR-hsa-1885894	-1.48598	2.17991	0.00512643	0.0251165	1.46085	0.0532078	0.116326	2.62771	0.00138757	0.00842535
piRNA	piR-hsa-4461803	-2.20227	2.3888	0.0051541	0.0252051	2.77088	0.00208634	0.0123703	3.02067	0.00094935	0.00664807
piRNA	piR-hsa-3907498	-1.75233	1.91148	0.0051749	0.0252769	0.670273	0.375518	0.499497	2.25922	0.00174364	0.00990532
piRNA	piR-hsa-8138530	-1.85934	2.47032	0.00521533	0.0254099	2.58318	0.00414697	0.0196705	3.34371	0.000584568	0.00506036
piRNA	piR-hsa-8194439	-1.85934	2.47032	0.00521533	0.0254099	2.58318	0.00414697	0.0196705	3.34371	0.000584568	0.00506036
piRNA	piR-hsa-3684988	-1.47788	2.57042	0.00525285	0.0254981	1.95179	0.0302127	0.0775092	3.26222	0.00093743	0.00661444
piRNA	piR-hsa-1879354	-2.19807	2.37964	0.00529177	0.0256139	2.75687	0.00216956	0.0126253	3.03474	0.000915375	0.00652255
piRNA	piR-hsa-5546911	-1.52019	2.25769	0.00549855	0.0263149	2.17292	0.0092878	0.0336127	2.69141	0.00167965	0.00963364
piRNA	piR-hsa-4660727	-1.77653	1.77408	0.00553994	0.026456	1.8381	0.00506765	0.0224578	2.31207	0.000857352	0.00623366
piRNA	piR-hsa-2885876	6.41733	-1.45732	0.00556014	0.026513	-0.760723	0.119093	0.211507	2.39004	0.000139741	0.00189608
piRNA	piR-hsa-1893433	6.41371	-1.45759	0.00559886	0.0266432	-0.758153	0.120662	0.213197	2.39586	0.000138311	0.0018864
piRNA	piR-hsa-343466	6.41371	-1.45758	0.00559903	0.0266432	-0.758161	0.120659	0.213197	2.39586	0.000138311	0.0018864
piRNA	piR-hsa-753719	6.41371	-1.45758	0.00559903	0.0266432	-0.758161	0.120659	0.213197	2.39586	0.000138311	0.0018864
piRNA	piR-hsa-99120	6.41371	-1.45758	0.00559903	0.0266432	-0.758161	0.120659	0.213197	2.39586	0.000138311	0.0018864
piRNA	piR-hsa-6872459	-1.63421	1.79615	0.00571744	0.0269296	2.16037	0.0022762	0.0130306	2.27971	0.00114088	0.00750234
piRNA	piR-hsa-1528292	-1.71091	1.89695	0.00571774	0.0269296	2.04495	0.00492918	0.0220179	2.4724	0.000858855	0.00624145
piRNA	piR-hsa-3217661	0.470717	1.74238	0.00576795	0.0271101	1.97657	0.0032629	0.0166972	2.16351	0.0014029	0.00849305
piRNA	piR-hsa-1124925	-1.03098	1.59657	0.00615914	0.0283401	1.92111	0.00205573	0.0122491	2.19609	0.000652942	0.00540445
piRNA	piR-hsa-1859305	1.02579	1.40342	0.00619614	0.0284695	1.59712	0.00337697	0.0171171	2.36524	0.000118956	0.00168693
piRNA	piR-hsa-1592184	-0.950339	1.50694	0.00626499	0.0287219	1.83671	0.00192744	0.0118564	2.08059	0.000652514	0.00540246
piRNA	piR-hsa-3378900	-1.32415	1.69173	0.00629391	0.0288316	0.745985	0.266765	0.386578	2.42564	0.000430126	0.00419351
piRNA	piR-hsa-1459703	-1.00897	1.53844	0.00639639	0.0291164	1.88335	0.00190448	0.0117764	2.16954	0.000561092	0.00493107
piRNA	piR-hsa-1981656	-1.00897	1.53844	0.00639639	0.0291164	1.88335	0.00190448	0.0117764	2.16954	0.000561092	0.00493107
piRNA	piR-hsa-2502560	-1.00897	1.53844	0.00639639	0.0291164	1.88335	0.00190448	0.0117764	2.16954	0.000561092	0.00493107
piRNA	piR-hsa-246787	-1.23251	1.82898	0.00642615	0.0291828	2.18605	0.00219346	0.0127041	2.48211	0.000755189	0.00581427
piRNA	piR-hsa-1525030	-1.01139	1.54287	0.00648425	0.0293774	1.88901	0.00193392	0.0118685	2.16473	0.000595494	0.00510749
piRNA	piR-hsa-2549984	-1.01139	1.54287	0.00648425	0.0293774	1.88901	0.00193392	0.0118685	2.16473	0.000595494	0.00510749
piRNA	piR-hsa-1355420	-0.961746	1.49826	0.00650858	0.0294473	1.84087	0.00190433	0.0117764	2.08222	0.000650065	0.00538991
piRNA	piR-hsa-72330	-1.14272	1.69962	0.0065355	0.0294986	2.07964	0.0019013	0.0117764	2.3367	0.000699915	0.00559045
piRNA	piR-hsa-2177441	-1.41001	1.62566	0.00657047	0.0296088	0.958444	0.124178	0.217799	2.02663	0.00151428	0.00897848
piRNA	piR-hsa-1957511	-0.636384	1.66476	0.00659031	0.0296672	2.11306	0.00176913	0.0112579	2.56775	0.000233497	0.00273078
piRNA	piR-hsa-1584936	-0.920315	1.46117	0.00668648	0.0299275	1.77593	0.00212116	0.0124769	2.14743	0.000426381	0.00417238
piRNA	piR-hsa-1347859	-1.11964	1.66115	0.00685625	0.0304562	2.04929	0.00190267	0.0117764	2.30381	0.000695669	0.00559045
piRNA	piR-hsa-3112963	-1.46469	2.67943	0.0070318	0.0310443	1.63854	0.0742746	0.149205	3.31586	0.00169604	0.00969017
piRNA	piR-hsa-1406858	-1.14434	1.63713	0.0070771	0.0311709	1.76244	0.00564699	0.0240597	2.39025	0.000473921	0.00447404
piRNA	piR-hsa-4368110	-2.16328	2.20428	0.00713308	0.0313433	2.48966	0.00370214	0.0182623	2.7327	0.00167826	0.00963364
piRNA	piR-hsa-5826109	-1.77184	2.4608	0.00714399	0.0313725	2.80582	0.00314016	0.0162708	3.14355	0.00136403	0.0083304
piRNA	piR-hsa-252881	-1.18931	1.72106	0.00716895	0.0314534	2.07962	0.00232328	0.0132138	2.37161	0.000773232	0.00588263
piRNA	piR-hsa-216452	-0.972375	1.48035	0.0074131	0.0321532	1.80997	0.0023023	0.0131358	2.08058	0.000704388	0.00559045
piRNA	piR-hsa-6364909	-1.22829	1.46076	0.00751098	0.0324227	1.77927	0.00269189	0.0146359	2.12377	0.000556238	0.00490038
piRNA	piR-hsa-2184004	0.108335	1.50678	0.00773682	0.0330315	1.81873	0.00288316	0.0153184	2.24154	0.000492313	0.00456024
piRNA	piR-hsa-1515329	-2.50726	2.55504	0.00837121	0.0348393	2.64843	0.0111537	0.0379949	3.2551	0.00150688	0.00894746
piRNA	piR-hsa-3313021	-0.425404	1.37797	0.0087115	0.0358321	1.89402	0.0011838	0.00866887	2.02748	0.00061384	0.0052
piRNA	piR-hsa-808670	0.0488636	1.4792	0.00965096	0.038536	1.89086	0.00248322	0.0138134	2.1026	0.000948701	0.00664689
piRNA	piR-hsa-1978735	-1.38037	1.80715	0.00967443	0.038594	2.2024	0.00314015	0.0162708	2.49546	0.0011135	0.00739217
piRNA	piR-hsa-3843106	-1.12489	1.32836	0.00974236	0.0387908	1.46849	0.00670534	0.0269394	2.07171	0.000424511	0.00415831
piRNA	piR-hsa-979546	-0.772892	1.51633	0.0101337	0.0397891	1.9653	0.00221594	0.0127768	2.17232	0.000936338	0.00661155
piRNA	piR-hsa-475670	-0.960944	1.77157	0.0101377	0.0397891	2.15953	0.00316359	0.016357	2.80361	0.000410085	0.00405412
piRNA	piR-hsa-3452044	-0.740091	1.33031	0.0102163	0.0399905	1.7667	0.00226996	0.0130052	2.05721	0.000439103	0.0042451
piRNA	piR-hsa-7498630	-0.492541	1.5721	0.0107388	0.0414445	1.85639	0.00443737	0.0205414	2.42058	0.000568941	0.00496076
piRNA	piR-hsa-1979548	-0.138667	1.32327	0.0109233	0.0420329	1.85502	0.00156289	0.0103668	2.06498	0.000516967	0.00469611
piRNA	piR-hsa-6223654	-1.9003	1.89068	0.0113349	0.0431626	2.02553	0.00982805	0.034673	2.57904	0.00145311	0.00870168
piRNA	piR-hsa-5883564	-1.75393	2.45623	0.0116083	0.0439074	3.02172	0.00353628	0.0176654	3.67473	0.000688903	0.00556012
piRNA	piR-hsa-2289935	-0.734627	1.99719	0.0126512	0.0466917	2.72009	0.00198543	0.0120175	2.85492	0.00127009	0.00797067
piRNA	piR-hsa-1672467	-0.725076	1.60184	0.0133428	0.0485149	1.87291	0.00724378	0.0284424	2.49059	0.000689042	0.00556012
piRNA	piR-hsa-8191472	-1.14116	1.67506	0.0137048	0.0493723	2.06736	0.0049354	0.0220388	2.43448	0.00107606	0.00721375
piRNA	piR-hsa-1007125	-1.35946	1.82658	0.014365	0.0511351	2.31301	0.0037686	0.0184891	2.60759	0.00149032	0.00886735
piRNA	piR-hsa-1786890	-1.57275	1.70823	0.0143778	0.051168	1.91314	0.0106117	0.0367377	2.48739	0.00113754	0.00748863
piRNA	piR-hsa-2029263	0.272637	1.445	0.0158137	0.0548326	1.66814	0.00870497	0.0322302	2.12188	0.00139103	0.00843999
piRNA	piR-hsa-1736469	-1.3066	1.51372	0.0159158	0.0550809	1.94388	0.00442557	0.0205038	2.4052	0.000712739	0.00561216
piRNA	piR-hsa-4745181	-1.8308	1.54455	0.0159919	0.0552978	1.32188	0.0505838	0.112298	2.23296	0.00157811	0.00923858
piRNA	piR-hsa-514917	6.23526	-1.21203	0.016404	0.056221	-0.518036	0.277502	0.398618	2.60786	6.45564e-05	0.00110544
piRNA	piR-hsa-1255633	6.23165	-1.21218	0.0165343	0.0565039	-0.513998	0.281841	0.403309	2.61472	6.396e-05	0.00110544
piRNA	piR-hsa-1960113	6.23165	-1.21218	0.0165343	0.0565039	-0.513998	0.281841	0.403309	2.61472	6.396e-05	0.00110544
piRNA	piR-hsa-370900	6.23165	-1.21218	0.0165343	0.0565039	-0.513998	0.281841	0.403309	2.61472	6.396e-05	0.00110544
piRNA	piR-hsa-4481380	6.23165	-1.21218	0.0165343	0.0565039	-0.513998	0.281841	0.403309	2.61472	6.396e-05	0.00110544
piRNA	piR-hsa-1243542	6.23164	-1.21217	0.0165343	0.0565039	-0.513996	0.281843	0.403309	2.61473	6.39588e-05	0.00110544
piRNA	piR-hsa-139139	6.23164	-1.21217	0.0165343	0.0565039	-0.513996	0.281843	0.403309	2.61473	6.39588e-05	0.00110544
piRNA	piR-hsa-34082	6.23164	-1.21217	0.0165343	0.0565039	-0.513996	0.281843	0.403309	2.61473	6.39588e-05	0.00110544
piRNA	piR-hsa-343457	6.23164	-1.21217	0.0165343	0.0565039	-0.513996	0.281843	0.403309	2.61473	6.39588e-05	0.00110544
piRNA	piR-hsa-1797110	-1.32842	1.674	0.0165877	0.0566501	1.69014	0.0211316	0.0594844	2.46167	0.00142035	0.00856271
piRNA	piR-hsa-2136424	-1.96863	1.70429	0.0175925	0.0590237	1.44939	0.0646942	0.134593	2.57085	0.00115421	0.00756216
piRNA	piR-hsa-1123017	-2.16749	1.63396	0.0184401	0.0612347	2.18933	0.00337922	0.0171226	2.42955	0.00154364	0.00909098
piRNA	piR-hsa-1227625	-1.65388	1.50534	0.0190095	0.062543	1.81339	0.00915888	0.0333017	2.32365	0.00113596	0.00748165
piRNA	piR-hsa-3912926	-0.961233	1.23155	0.0196415	0.0640894	1.99771	0.00102154	0.00795058	2.07227	0.000675224	0.00549752
piRNA	piR-hsa-7830540	-1.57233	1.31661	0.0202233	0.0654628	1.13606	0.0562356	0.120995	2.02677	0.00130188	0.00811031
piRNA	piR-hsa-1596673	-1.85788	1.62106	0.0221919	0.0696197	1.34755	0.0534247	0.116632	2.66551	0.000957385	0.00668503
piRNA	piR-hsa-1532771	-1.79278	1.53754	0.0248457	0.0756845	2.46026	0.00150414	0.0100874	2.38359	0.00130057	0.00810735
piRNA	piR-hsa-1797966	-1.00509	1.60479	0.02604	0.0782906	2.29143	0.00367997	0.0181808	2.76475	0.000875411	0.0063315
piRNA	piR-hsa-4219268	-1.85374	1.74898	0.027322	0.0810651	2.15104	0.00954788	0.0342026	2.89317	0.00127165	0.00797816
piRNA	piR-hsa-212391	-2.17462	1.7917	0.0284265	0.0835186	2.74512	0.00284087	0.0151746	2.89424	0.00135908	0.00831709
piRNA	piR-hsa-6899825	-1.66747	1.50377	0.0298654	0.0866884	1.89414	0.01147	0.0387283	2.58216	0.00093614	0.00661155
piRNA	piR-hsa-3226863	-0.808907	0.992157	0.0332681	0.0938124	1.74498	0.00138893	0.00956655	2.36345	7.89015e-05	0.0012686
piRNA	piR-hsa-2801529	-1.55345	1.39693	0.0341538	0.09561	2.26239	0.00260658	0.0142985	2.56455	0.000698744	0.00559045
piRNA	piR-hsa-1608784	-0.959023	1.47362	0.0355207	0.0983031	2.00939	0.00801714	0.0304045	2.70735	0.000669222	0.00547488
piRNA	piR-hsa-3801926	-1.07618	1.30054	0.0365095	0.100302	2.22148	0.00184812	0.0115481	2.47362	0.000644194	0.00535506
piRNA	piR-hsa-406917	0.5891	1.67227	0.0367059	0.100583	1.74396	0.0412607	0.0971551	3.04513	0.00106135	0.00714832
piRNA	piR-hsa-4442434	-1.43568	1.22416	0.0373701	0.101865	2.03398	0.00232219	0.0132138	2.05934	0.00170181	0.00971545
piRNA	piR-hsa-137356	-1.35146	1.53336	0.0378535	0.102867	2.08618	0.00947427	0.0339895	2.72261	0.000884613	0.00637411
piRNA	piR-hsa-6987260	-1.35096	1.13574	0.045492	0.117627	1.88996	0.00318425	0.016432	2.45522	0.000274583	0.00306732
piRNA	piR-hsa-935056	-1.13511	1.16607	0.048702	0.123732	1.61908	0.0118519	0.0396841	2.40013	0.000680619	0.00553053
piRNA	piR-hsa-7140181	-0.776448	1.16337	0.0487036	0.123732	1.5505	0.0155646	0.048046	2.34493	0.000794953	0.00598796
piRNA	piR-hsa-2054980	-2.28908	1.44653	0.0562698	0.137535	1.21379	0.147731	0.247808	2.64884	0.00169877	0.00970192
piRNA	piR-hsa-6582669	-1.03201	0.958018	0.0582687	0.141079	0.454227	0.424873	0.548158	2.0578	0.000712813	0.00561216
piRNA	piR-hsa-141113	-1.42574	1.30681	0.06022	0.144627	1.88207	0.012869	0.0420799	2.46368	0.00162337	0.00943546
piRNA	piR-hsa-146532	-1.42574	1.30681	0.06022	0.144627	1.88207	0.012869	0.0420799	2.46368	0.00162337	0.00943546
piRNA	piR-hsa-167949	-1.42574	1.30681	0.06022	0.144627	1.88207	0.012869	0.0420799	2.46368	0.00162337	0.00943546
piRNA	piR-hsa-168437	-1.42574	1.30681	0.06022	0.144627	1.88207	0.012869	0.0420799	2.46368	0.00162337	0.00943546
piRNA	piR-hsa-1922575	-1.42574	1.30681	0.06022	0.144627	1.88207	0.012869	0.0420799	2.46368	0.00162337	0.00943546
piRNA	piR-hsa-3772223	-1.42574	1.30681	0.06022	0.144627	1.88207	0.012869	0.0420799	2.46368	0.00162337	0.00943546
piRNA	piR-hsa-377583	-1.42574	1.30681	0.06022	0.144627	1.88207	0.012869	0.0420799	2.46368	0.00162337	0.00943546
piRNA	piR-hsa-386656	-1.42574	1.30681	0.06022	0.144627	1.88207	0.012869	0.0420799	2.46368	0.00162337	0.00943546
piRNA	piR-hsa-396050	-1.42574	1.30681	0.06022	0.144627	1.88207	0.012869	0.0420799	2.46368	0.00162337	0.00943546
piRNA	piR-hsa-5075241	-2.12796	1.44945	0.0637914	0.150871	2.25843	0.00867336	0.0321297	2.98339	0.00117395	0.0076275
piRNA	piR-hsa-4651367	-1.9881	1.59402	0.0665533	0.155381	1.5891	0.0773399	0.153284	3.20011	0.00134983	0.00828216
piRNA	piR-hsa-4305862	-2.30355	1.62825	0.0730749	0.166201	3.26234	0.00155831	0.0103482	3.23919	0.00142373	0.00857674
piRNA	piR-hsa-1258326	-1.61998	0.965254	0.08054	0.178343	1.56823	0.0121539	0.0404153	2.23822	0.00061698	0.00521895
piRNA	piR-hsa-1898347	0.295989	1.04439	0.0809171	0.178964	1.91706	0.00516721	0.0227158	2.4069	0.000826059	0.00610072
piRNA	piR-hsa-136374	-0.166704	1.08784	0.0838635	0.18382	1.93254	0.00664008	0.0267483	2.35035	0.00134887	0.00827806
piRNA	piR-hsa-147058	-0.166704	1.08784	0.0838635	0.18382	1.93254	0.00664008	0.0267483	2.35035	0.00134887	0.00827806
piRNA	piR-hsa-1868766	-0.166704	1.08784	0.0838635	0.18382	1.93254	0.00664008	0.0267483	2.35035	0.00134887	0.00827806
piRNA	piR-hsa-1923166	-0.166704	1.08784	0.0838635	0.18382	1.93254	0.00664008	0.0267483	2.35035	0.00134887	0.00827806
piRNA	piR-hsa-2500549	-0.166704	1.08784	0.0838635	0.18382	1.93254	0.00664008	0.0267483	2.35035	0.00134887	0.00827806
piRNA	piR-hsa-362033	-0.166704	1.08784	0.0838635	0.18382	1.93254	0.00664008	0.0267483	2.35035	0.00134887	0.00827806
piRNA	piR-hsa-1499137	-1.48877	1.23831	0.0841746	0.184376	1.55581	0.0412718	0.0971732	2.63654	0.00112728	0.00744484
piRNA	piR-hsa-156424	-1.65671	0.944108	0.0889862	0.191632	1.99382	0.00210328	0.0124079	2.16835	0.000880398	0.00635106
piRNA	piR-hsa-5473603	-1.21374	1.14185	0.0901513	0.19352	1.63292	0.0245019	0.0665214	2.45519	0.00143013	0.00860396
piRNA	piR-hsa-725541	5.5576	-0.770908	0.0909817	0.194796	-0.120413	0.788325	0.853294	3.01178	1.06921e-05	0.000278936
piRNA	piR-hsa-395390	5.55755	-0.770767	0.0910307	0.194814	-0.120318	0.788484	0.853294	3.01191	1.06858e-05	0.000278936
piRNA	piR-hsa-4418828	5.55755	-0.770767	0.0910307	0.194814	-0.120318	0.788484	0.853294	3.01191	1.06858e-05	0.000278936
piRNA	piR-hsa-176045	5.55754	-0.770757	0.0910346	0.194814	-0.120307	0.788502	0.853294	3.01192	1.06855e-05	0.000278936
piRNA	piR-hsa-365536	5.55754	-0.770757	0.0910346	0.194814	-0.120307	0.788502	0.853294	3.01192	1.06855e-05	0.000278936
piRNA	piR-hsa-130243	5.55754	-0.770751	0.0910364	0.194814	-0.120302	0.788512	0.853294	3.01193	1.06852e-05	0.000278936
piRNA	piR-hsa-622532	5.55754	-0.770754	0.0910373	0.194814	-0.120306	0.788505	0.853294	3.01193	1.06858e-05	0.000278936
piRNA	piR-hsa-1489927	-1.53123	1.09747	0.0943205	0.200144	2.45654	0.00150091	0.0100853	2.53833	0.00113706	0.00748716
piRNA	piR-hsa-385676	5.03227	-0.693673	0.110594	0.223909	-0.117094	0.785622	0.851663	3.12199	4.76694e-06	0.000153515
piRNA	piR-hsa-4483038	5.03227	-0.693673	0.110594	0.223909	-0.117094	0.785622	0.851663	3.12199	4.76694e-06	0.000153515
piRNA	piR-hsa-349485	5.03247	-0.692231	0.111336	0.225016	-0.11558	0.788365	0.853294	3.12279	4.76521e-06	0.000153515
piRNA	piR-hsa-773844	5.03235	-0.692067	0.111381	0.225054	-0.115485	0.788514	0.853294	3.12293	4.75826e-06	0.000153515
piRNA	piR-hsa-378448	5.03181	-0.691775	0.111532	0.225177	-0.115526	0.78845	0.853294	3.12383	4.74612e-06	0.000153515
piRNA	piR-hsa-3432807	-0.419757	0.895455	0.123202	0.241956	1.90635	0.00465913	0.0212551	2.30448	0.00105274	0.00710859
piRNA	piR-hsa-5185408	-1.25113	0.802842	0.128917	0.250069	1.97309	0.00170602	0.0109759	2.02899	0.00117722	0.00763671
piRNA	piR-hsa-2928333	5.02214	-0.65187	0.131337	0.2533	-0.0800607	0.852261	0.899332	3.16656	4.08567e-06	0.000136917
piRNA	piR-hsa-4408294	5.01739	-0.646992	0.13487	0.258177	-0.0718493	0.867569	0.910065	3.17816	4.03457e-06	0.000135362
piRNA	piR-hsa-4386104	5.0173	-0.646643	0.135072	0.258319	-0.0715029	0.868205	0.910201	3.17847	4.03154e-06	0.000135362
piRNA	piR-hsa-4458543	5.01725	-0.646472	0.135169	0.258377	-0.071359	0.868468	0.910317	3.17867	4.0292e-06	0.000135362
piRNA	piR-hsa-68533	5.01725	-0.646472	0.135169	0.258377	-0.071359	0.868468	0.910317	3.17867	4.0292e-06	0.000135362
piRNA	piR-hsa-8432900	5.01725	-0.646472	0.135169	0.258377	-0.071359	0.868468	0.910317	3.17867	4.0292e-06	0.000135362
piRNA	piR-hsa-3426399	5.02252	-0.638449	0.136187	0.259827	-0.0639454	0.88088	0.919358	3.17721	3.65945e-06	0.000125547
piRNA	piR-hsa-142814	0.105804	0.8645	0.137776	0.26201	1.77502	0.00782605	0.0299725	2.17451	0.00168279	0.00963364
piRNA	piR-hsa-159233	0.105804	0.8645	0.137776	0.26201	1.77502	0.00782605	0.0299725	2.17451	0.00168279	0.00963364
piRNA	piR-hsa-170485	0.105804	0.8645	0.137776	0.26201	1.77502	0.00782605	0.0299725	2.17451	0.00168279	0.00963364
piRNA	piR-hsa-1888739	0.105804	0.8645	0.137776	0.26201	1.77502	0.00782605	0.0299725	2.17451	0.00168279	0.00963364
piRNA	piR-hsa-1898356	0.105804	0.8645	0.137776	0.26201	1.77502	0.00782605	0.0299725	2.17451	0.00168279	0.00963364
piRNA	piR-hsa-1938482	0.105804	0.8645	0.137776	0.26201	1.77502	0.00782605	0.0299725	2.17451	0.00168279	0.00963364
piRNA	piR-hsa-2501713	0.105804	0.8645	0.137776	0.26201	1.77502	0.00782605	0.0299725	2.17451	0.00168279	0.00963364
piRNA	piR-hsa-354839	0.105804	0.8645	0.137776	0.26201	1.77502	0.00782605	0.0299725	2.17451	0.00168279	0.00963364
piRNA	piR-hsa-358811	0.105804	0.8645	0.137776	0.26201	1.77502	0.00782605	0.0299725	2.17451	0.00168279	0.00963364
piRNA	piR-hsa-1638874	-1.63829	1.18493	0.139205	0.263912	2.39169	0.00764169	0.0295075	5.71308	4.44973e-06	0.000146567
piRNA	piR-hsa-1951102	-1.63829	1.18493	0.139205	0.263912	2.39169	0.00764169	0.0295075	5.71308	4.44973e-06	0.000146567
piRNA	piR-hsa-3716916	-1.63829	1.18493	0.139205	0.263912	2.39169	0.00764169	0.0295075	5.71308	4.44973e-06	0.000146567
piRNA	piR-hsa-4006350	-1.5286	0.630383	0.155108	0.284926	1.54982	0.0028582	0.0152306	2.17724	0.000141208	0.00191147
piRNA	piR-hsa-1176722	4.01399	-0.583387	0.155945	0.286001	-0.17761	0.66746	0.762315	3.25659	1.83279e-06	9.5394e-05
piRNA	piR-hsa-8099802	4.01213	-0.579679	0.158594	0.289462	-0.174468	0.673125	0.766862	3.26043	1.82029e-06	9.50863e-05
piRNA	piR-hsa-144465	4.01192	-0.578225	0.159592	0.290552	-0.172818	0.676041	0.768699	3.262	1.81254e-06	9.49765e-05
piRNA	piR-hsa-1250372	4.01189	-0.578158	0.15964	0.290552	-0.172749	0.676164	0.768699	3.26206	1.81231e-06	9.49765e-05
piRNA	piR-hsa-1263957	4.01189	-0.578158	0.15964	0.290552	-0.172749	0.676164	0.768699	3.26206	1.81231e-06	9.49765e-05
piRNA	piR-hsa-8035587	4.01189	-0.578158	0.15964	0.290552	-0.172749	0.676164	0.768699	3.26206	1.81231e-06	9.49765e-05
piRNA	piR-hsa-4478388	4.01189	-0.578154	0.159643	0.290552	-0.172745	0.676172	0.768699	3.26205	1.81239e-06	9.49765e-05
piRNA	piR-hsa-781798	4.01189	-0.578154	0.159643	0.290552	-0.172745	0.676172	0.768699	3.26205	1.81239e-06	9.49765e-05
piRNA	piR-hsa-8098237	4.01189	-0.578154	0.159643	0.290552	-0.172745	0.676172	0.768699	3.26205	1.81239e-06	9.49765e-05
piRNA	piR-hsa-8108717	4.01189	-0.578154	0.159643	0.290552	-0.172745	0.676172	0.768699	3.26205	1.81239e-06	9.49765e-05
piRNA	piR-hsa-142948	4.01189	-0.578192	0.159654	0.290552	-0.173014	0.675729	0.768616	3.26195	1.8149e-06	9.49765e-05
piRNA	piR-hsa-347023	4.01189	-0.578192	0.159654	0.290552	-0.173014	0.675729	0.768616	3.26195	1.8149e-06	9.49765e-05
piRNA	piR-hsa-794338	4.01189	-0.578056	0.159733	0.290611	-0.17274	0.676201	0.768699	3.26217	1.81299e-06	9.49765e-05
piRNA	piR-hsa-8080302	4.01189	-0.578056	0.159733	0.290611	-0.17274	0.676201	0.768699	3.26217	1.81299e-06	9.49765e-05
piRNA	piR-hsa-57271	4.01179	-0.578011	0.159774	0.290641	-0.172777	0.676145	0.768699	3.26225	1.81303e-06	9.49765e-05
piRNA	piR-hsa-137002	0.044063	0.796912	0.190318	0.329679	1.8086	0.00908994	0.0331416	2.26443	0.00168381	0.00963364
piRNA	piR-hsa-143324	0.044063	0.796912	0.190318	0.329679	1.8086	0.00908994	0.0331416	2.26443	0.00168381	0.00963364
piRNA	piR-hsa-147667	0.044063	0.796912	0.190318	0.329679	1.8086	0.00908994	0.0331416	2.26443	0.00168381	0.00963364
piRNA	piR-hsa-147752	0.044063	0.796912	0.190318	0.329679	1.8086	0.00908994	0.0331416	2.26443	0.00168381	0.00963364
piRNA	piR-hsa-149076	0.044063	0.796912	0.190318	0.329679	1.8086	0.00908994	0.0331416	2.26443	0.00168381	0.00963364
piRNA	piR-hsa-1887327	0.044063	0.796912	0.190318	0.329679	1.8086	0.00908994	0.0331416	2.26443	0.00168381	0.00963364
piRNA	piR-hsa-2482795	0.044063	0.796912	0.190318	0.329679	1.8086	0.00908994	0.0331416	2.26443	0.00168381	0.00963364
piRNA	piR-hsa-2486729	0.044063	0.796912	0.190318	0.329679	1.8086	0.00908994	0.0331416	2.26443	0.00168381	0.00963364
piRNA	piR-hsa-2493284	0.044063	0.796912	0.190318	0.329679	1.8086	0.00908994	0.0331416	2.26443	0.00168381	0.00963364
piRNA	piR-hsa-2500415	0.044063	0.796912	0.190318	0.329679	1.8086	0.00908994	0.0331416	2.26443	0.00168381	0.00963364
piRNA	piR-hsa-335002	0.044063	0.796912	0.190318	0.329679	1.8086	0.00908994	0.0331416	2.26443	0.00168381	0.00963364
piRNA	piR-hsa-337110	0.044063	0.796912	0.190318	0.329679	1.8086	0.00908994	0.0331416	2.26443	0.00168381	0.00963364
piRNA	piR-hsa-3719166	0.044063	0.796912	0.190318	0.329679	1.8086	0.00908994	0.0331416	2.26443	0.00168381	0.00963364
piRNA	piR-hsa-397434	0.044063	0.796912	0.190318	0.329679	1.8086	0.00908994	0.0331416	2.26443	0.00168381	0.00963364
piRNA	piR-hsa-2549672	0.045618	0.794945	0.191481	0.331216	1.80631	0.00917444	0.0333361	2.26844	0.00166496	0.00960377
piRNA	piR-hsa-2569522	-2.04038	1.15401	0.199936	0.342012	2.88545	0.00349894	0.0175354	3.24754	0.00138892	0.00843071
piRNA	piR-hsa-3323299	-2.56403	1.05203	0.205703	0.348308	2.89581	0.00205331	0.0122398	2.95732	0.00165445	0.00957184
piRNA	piR-hsa-2380371	-0.92875	0.673034	0.212564	0.356457	1.64281	0.0079481	0.0302419	2.16863	0.00103316	0.00702235
piRNA	piR-hsa-7322166	-1.72068	0.847887	0.21686	0.361792	2.55128	0.00168314	0.0108869	2.47471	0.0016735	0.00963188
piRNA	piR-hsa-4165820	-1.94803	-0.730479	0.277209	0.431243	-0.268089	0.715696	0.799935	2.69808	0.000803631	0.00602511
piRNA	piR-hsa-2336775	-1.55705	0.738746	0.309481	0.465832	1.9458	0.0162753	0.0495589	5.27041	4.69917e-06	0.000152522
piRNA	piR-hsa-3905289	-1.56152	0.733812	0.312562	0.46899	1.93974	0.0165344	0.0500396	5.24537	4.93382e-06	0.000155807
piRNA	piR-hsa-1479020	-1.81051	-0.647414	0.335747	0.492021	-0.0389553	0.956487	0.969373	2.70885	0.00079646	0.00599305
piRNA	piR-hsa-547294	-1.72022	-0.637141	0.350465	0.50708	0.0477105	0.946698	0.962627	2.59056	0.001223	0.00779883
piRNA	piR-hsa-7772475	-1.38049	0.755252	0.370573	0.527217	1.49535	0.0924389	0.174917	4.40887	0.000131049	0.00181423
piRNA	piR-hsa-1829510	-1.72568	-0.606289	0.375776	0.532215	0.0786677	0.912592	0.939364	2.62169	0.00116906	0.00761388
piRNA	piR-hsa-222753	3.43733	-0.359455	0.379939	0.536191	-0.0465948	0.912011	0.938979	3.42536	1.31506e-06	9.49765e-05
piRNA	piR-hsa-667699	3.43733	-0.359455	0.379939	0.536191	-0.0465948	0.912011	0.938979	3.42536	1.31506e-06	9.49765e-05
piRNA	piR-hsa-1643883	-2.86676	-0.795691	0.382963	0.539116	3.009	0.00267335	0.0145625	3.39012	0.00100426	0.00689918
piRNA	piR-hsa-346246	3.43466	-0.352375	0.38956	0.545578	-0.0403338	0.923865	0.946943	3.43297	1.29753e-06	9.49765e-05
piRNA	piR-hsa-733549	3.43466	-0.352375	0.38956	0.545578	-0.0403338	0.923865	0.946943	3.43297	1.29753e-06	9.49765e-05
piRNA	piR-hsa-8056902	3.43466	-0.352375	0.38956	0.545578	-0.0403338	0.923865	0.946943	3.43297	1.29753e-06	9.49765e-05
piRNA	piR-hsa-6097398	3.4344	-0.351734	0.390399	0.545702	-0.039696	0.925065	0.947205	3.43364	1.29484e-06	9.49765e-05
piRNA	piR-hsa-392522	3.43439	-0.351718	0.390406	0.545702	-0.0396741	0.925105	0.947205	3.43362	1.29455e-06	9.49765e-05
piRNA	piR-hsa-4440172	3.43439	-0.351718	0.390406	0.545702	-0.0396741	0.925105	0.947205	3.43362	1.29455e-06	9.49765e-05
piRNA	piR-hsa-4466958	3.43439	-0.351718	0.390406	0.545702	-0.0396741	0.925105	0.947205	3.43362	1.29455e-06	9.49765e-05
piRNA	piR-hsa-4489562	3.43439	-0.351718	0.390406	0.545702	-0.0396741	0.925105	0.947205	3.43362	1.29455e-06	9.49765e-05
piRNA	piR-hsa-725261	3.43439	-0.351718	0.390406	0.545702	-0.0396741	0.925105	0.947205	3.43362	1.29455e-06	9.49765e-05
piRNA	piR-hsa-730884	3.43439	-0.351718	0.390406	0.545702	-0.0396741	0.925105	0.947205	3.43362	1.29455e-06	9.49765e-05
piRNA	piR-hsa-74748	3.43439	-0.351718	0.390406	0.545702	-0.0396741	0.925105	0.947205	3.43362	1.29455e-06	9.49765e-05
piRNA	piR-hsa-747960	3.43439	-0.351718	0.390406	0.545702	-0.0396741	0.925105	0.947205	3.43362	1.29455e-06	9.49765e-05
piRNA	piR-hsa-759854	3.43439	-0.351718	0.390406	0.545702	-0.0396741	0.925105	0.947205	3.43362	1.29455e-06	9.49765e-05
piRNA	piR-hsa-762846	3.43439	-0.351718	0.390406	0.545702	-0.0396741	0.925105	0.947205	3.43362	1.29455e-06	9.49765e-05
piRNA	piR-hsa-772396	3.43439	-0.351718	0.390406	0.545702	-0.0396741	0.925105	0.947205	3.43362	1.29455e-06	9.49765e-05
piRNA	piR-hsa-7994506	3.43439	-0.351718	0.390406	0.545702	-0.0396741	0.925105	0.947205	3.43362	1.29455e-06	9.49765e-05
piRNA	piR-hsa-8044231	3.43439	-0.351718	0.390406	0.545702	-0.0396741	0.925105	0.947205	3.43362	1.29455e-06	9.49765e-05
piRNA	piR-hsa-8075050	3.43439	-0.351718	0.390406	0.545702	-0.0396741	0.925105	0.947205	3.43362	1.29455e-06	9.49765e-05
piRNA	piR-hsa-8099587	3.43439	-0.351718	0.390406	0.545702	-0.0396741	0.925105	0.947205	3.43362	1.29455e-06	9.49765e-05
piRNA	piR-hsa-8108631	3.43439	-0.351718	0.390406	0.545702	-0.0396741	0.925105	0.947205	3.43362	1.29455e-06	9.49765e-05
piRNA	piR-hsa-8113549	3.43439	-0.351718	0.390406	0.545702	-0.0396741	0.925105	0.947205	3.43362	1.29455e-06	9.49765e-05
piRNA	piR-hsa-3069721	-1.32954	0.363199	0.395473	0.550636	1.92851	0.000411487	0.00480723	2.05585	0.00021733	0.0025793
piRNA	piR-hsa-8028096	0.0229827	0.406029	0.405359	0.559465	0.264173	0.603171	0.708866	3.49546	5.83971e-06	0.000177384
piRNA	piR-hsa-8097829	0.0229827	0.406029	0.405359	0.559465	0.264173	0.603171	0.708866	3.49546	5.83971e-06	0.000177384
piRNA	piR-hsa-1884249	-0.0929072	0.399853	0.409381	0.563428	0.131927	0.793815	0.857363	3.49921	5.45129e-06	0.000167701
piRNA	piR-hsa-2840442	-0.0929072	0.399853	0.409381	0.563428	0.131927	0.793815	0.857363	3.49921	5.45129e-06	0.000167701
piRNA	piR-hsa-3727190	-0.0929072	0.399853	0.409381	0.563428	0.131927	0.793815	0.857363	3.49921	5.45129e-06	0.000167701
piRNA	piR-hsa-8025604	-0.0929072	0.399853	0.409381	0.563428	0.131927	0.793815	0.857363	3.49921	5.45129e-06	0.000167701
piRNA	piR-hsa-8428611	-0.0929072	0.399853	0.409381	0.563428	0.131927	0.793815	0.857363	3.49921	5.45129e-06	0.000167701
piRNA	piR-hsa-1889744	0.0631772	0.382303	0.465581	0.614934	1.2104	0.0383062	0.0920821	4.63684	6.28774e-07	9.49765e-05
piRNA	piR-hsa-2358814	-1.84188	-0.498339	0.472903	0.621298	0.138853	0.850698	0.898407	2.88993	0.000668696	0.00547213
piRNA	piR-hsa-3425956	-1.9768	-0.482374	0.488327	0.633992	-0.0304883	0.968115	0.977762	2.95857	0.000610082	0.00518184
piRNA	piR-hsa-5141797	-1.64382	-0.382937	0.503201	0.647079	1.58882	0.0102132	0.0357092	2.18942	0.00112588	0.00743906
piRNA	piR-hsa-115105	-1.85735	-0.459212	0.511067	0.653934	0.169886	0.819429	0.876698	2.94614	0.000620825	0.0052392
piRNA	piR-hsa-2494126	-1.85735	-0.459212	0.511067	0.653934	0.169886	0.819429	0.876698	2.94614	0.000620825	0.0052392
piRNA	piR-hsa-4070275	3.103	-0.246682	0.55803	0.692759	0.00725711	0.986781	0.990494	3.48717	1.59889e-06	9.49765e-05
piRNA	piR-hsa-489408	3.103	-0.246682	0.55803	0.692759	0.00725711	0.986781	0.990494	3.48717	1.59889e-06	9.49765e-05
piRNA	piR-hsa-341659	3.10087	-0.240699	0.56791	0.701287	0.0142929	0.973998	0.981233	3.4941	1.58363e-06	9.49765e-05
piRNA	piR-hsa-745548	3.10087	-0.240699	0.56791	0.701287	0.0142929	0.973998	0.981233	3.4941	1.58363e-06	9.49765e-05
piRNA	piR-hsa-344017	3.10059	-0.240389	0.568336	0.701574	0.0142343	0.9741	0.981233	3.49432	1.57957e-06	9.49765e-05
piRNA	piR-hsa-784455	3.10059	-0.240389	0.568336	0.701574	0.0142343	0.9741	0.981233	3.49432	1.57957e-06	9.49765e-05
piRNA	piR-hsa-4991053	3.10045	-0.240122	0.568782	0.701756	0.0142674	0.974041	0.981233	3.49454	1.57947e-06	9.49765e-05
piRNA	piR-hsa-1241163	3.10044	-0.240103	0.5688	0.701756	0.0142938	0.973992	0.981233	3.49452	1.57909e-06	9.49765e-05
piRNA	piR-hsa-1247779	3.10044	-0.240103	0.5688	0.701756	0.0142938	0.973992	0.981233	3.49452	1.57909e-06	9.49765e-05
piRNA	piR-hsa-128116	3.10044	-0.240103	0.5688	0.701756	0.0142938	0.973992	0.981233	3.49452	1.57909e-06	9.49765e-05
piRNA	piR-hsa-358018	3.10044	-0.240103	0.5688	0.701756	0.0142938	0.973992	0.981233	3.49452	1.57909e-06	9.49765e-05
piRNA	piR-hsa-3672469	3.10044	-0.240103	0.5688	0.701756	0.0142938	0.973992	0.981233	3.49452	1.57909e-06	9.49765e-05
piRNA	piR-hsa-408093	3.10044	-0.240103	0.5688	0.701756	0.0142938	0.973992	0.981233	3.49452	1.57909e-06	9.49765e-05
piRNA	piR-hsa-725767	3.10044	-0.240103	0.5688	0.701756	0.0142938	0.973992	0.981233	3.49452	1.57909e-06	9.49765e-05
piRNA	piR-hsa-801042	3.10044	-0.240103	0.5688	0.701756	0.0142938	0.973992	0.981233	3.49452	1.57909e-06	9.49765e-05
piRNA	piR-hsa-8049610	3.10044	-0.240103	0.5688	0.701756	0.0142938	0.973992	0.981233	3.49452	1.57909e-06	9.49765e-05
piRNA	piR-hsa-8052152	3.10044	-0.240103	0.5688	0.701756	0.0142938	0.973992	0.981233	3.49452	1.57909e-06	9.49765e-05
piRNA	piR-hsa-334769	3.10061	-0.239837	0.56927	0.70219	0.0143107	0.973965	0.981233	3.49446	1.5815e-06	9.49765e-05
piRNA	piR-hsa-4419965	-1.84851	-0.359353	0.581315	0.712117	-0.146798	0.838802	0.889943	3.52157	6.83207e-05	0.00114278
piRNA	piR-hsa-753340	-1.84851	-0.359353	0.581315	0.712117	-0.146798	0.838802	0.889943	3.52157	6.83207e-05	0.00114278
piRNA	piR-hsa-3784017	-1.78921	-0.485191	0.581945	0.712678	1.45838	0.112189	0.202297	4.8576	7.48524e-05	0.00122093
piRNA	piR-hsa-7875777	-1.85261	-0.346458	0.595592	0.723045	-0.134267	0.852571	0.899503	3.5347	6.76305e-05	0.00113518
piRNA	piR-hsa-4425313	-2.00599	-0.36117	0.600929	0.727141	-0.0874765	0.907861	0.936086	3.54983	0.000101685	0.00151096
piRNA	piR-hsa-208808	-1.993	-0.366123	0.601767	0.72773	0.0974325	0.898966	0.929927	3.08924	0.000478319	0.00449757
piRNA	piR-hsa-1311887	-1.8421	-0.335269	0.607	0.731793	-0.0539371	0.939853	0.958061	3.55339	6.35816e-05	0.00110544
piRNA	piR-hsa-748983	-2.03498	-0.351379	0.612367	0.736262	-0.137827	0.856933	0.902549	3.56779	0.000101581	0.00151096
piRNA	piR-hsa-1267234	-1.86049	-0.306809	0.640447	0.758004	-0.0748237	0.917746	0.94271	3.58084	6.48308e-05	0.00110544
piRNA	piR-hsa-783555	-1.86049	-0.306809	0.640447	0.758004	-0.0748237	0.917746	0.94271	3.58084	6.48308e-05	0.00110544
piRNA	piR-hsa-786080	-1.86049	-0.306809	0.640447	0.758004	-0.0748237	0.917746	0.94271	3.58084	6.48308e-05	0.00110544
piRNA	piR-hsa-122363	-1.87188	-0.304823	0.643541	0.75924	-0.0927536	0.898613	0.929703	3.58556	6.55141e-05	0.00110544
piRNA	piR-hsa-1290637	-1.87188	-0.304823	0.643541	0.75924	-0.0927536	0.898613	0.929703	3.58556	6.55141e-05	0.00110544
piRNA	piR-hsa-135465	-1.87188	-0.304823	0.643541	0.75924	-0.0927536	0.898613	0.929703	3.58556	6.55141e-05	0.00110544
piRNA	piR-hsa-138918	-1.87188	-0.304823	0.643541	0.75924	-0.0927536	0.898613	0.929703	3.58556	6.55141e-05	0.00110544
piRNA	piR-hsa-156319	-1.87188	-0.304823	0.643541	0.75924	-0.0927536	0.898613	0.929703	3.58556	6.55141e-05	0.00110544
piRNA	piR-hsa-174475	-1.87188	-0.304823	0.643541	0.75924	-0.0927536	0.898613	0.929703	3.58556	6.55141e-05	0.00110544
piRNA	piR-hsa-175120	-1.87188	-0.304823	0.643541	0.75924	-0.0927536	0.898613	0.929703	3.58556	6.55141e-05	0.00110544
piRNA	piR-hsa-176448	-1.87188	-0.304823	0.643541	0.75924	-0.0927536	0.898613	0.929703	3.58556	6.55141e-05	0.00110544
piRNA	piR-hsa-182874	-1.87188	-0.304823	0.643541	0.75924	-0.0927536	0.898613	0.929703	3.58556	6.55141e-05	0.00110544
piRNA	piR-hsa-183872	-1.87188	-0.304823	0.643541	0.75924	-0.0927536	0.898613	0.929703	3.58556	6.55141e-05	0.00110544
piRNA	piR-hsa-184009	-1.87188	-0.304823	0.643541	0.75924	-0.0927536	0.898613	0.929703	3.58556	6.55141e-05	0.00110544
piRNA	piR-hsa-188218	-1.87188	-0.304823	0.643541	0.75924	-0.0927536	0.898613	0.929703	3.58556	6.55141e-05	0.00110544
piRNA	piR-hsa-189591	-1.87188	-0.304823	0.643541	0.75924	-0.0927536	0.898613	0.929703	3.58556	6.55141e-05	0.00110544
piRNA	piR-hsa-191731	-1.87188	-0.304823	0.643541	0.75924	-0.0927536	0.898613	0.929703	3.58556	6.55141e-05	0.00110544
piRNA	piR-hsa-192045	-1.87188	-0.304823	0.643541	0.75924	-0.0927536	0.898613	0.929703	3.58556	6.55141e-05	0.00110544
piRNA	piR-hsa-1923586	-1.87188	-0.304823	0.643541	0.75924	-0.0927536	0.898613	0.929703	3.58556	6.55141e-05	0.00110544
piRNA	piR-hsa-193455	-1.87188	-0.304823	0.643541	0.75924	-0.0927536	0.898613	0.929703	3.58556	6.55141e-05	0.00110544
piRNA	piR-hsa-193927	-1.87188	-0.304823	0.643541	0.75924	-0.0927536	0.898613	0.929703	3.58556	6.55141e-05	0.00110544
piRNA	piR-hsa-193944	-1.87188	-0.304823	0.643541	0.75924	-0.0927536	0.898613	0.929703	3.58556	6.55141e-05	0.00110544
piRNA	piR-hsa-386316	-1.87188	-0.304823	0.643541	0.75924	-0.0927536	0.898613	0.929703	3.58556	6.55141e-05	0.00110544
piRNA	piR-hsa-387681	-1.87188	-0.304823	0.643541	0.75924	-0.0927536	0.898613	0.929703	3.58556	6.55141e-05	0.00110544
piRNA	piR-hsa-388312	-1.87188	-0.304823	0.643541	0.75924	-0.0927536	0.898613	0.929703	3.58556	6.55141e-05	0.00110544
piRNA	piR-hsa-389220	-1.87188	-0.304823	0.643541	0.75924	-0.0927536	0.898613	0.929703	3.58556	6.55141e-05	0.00110544
piRNA	piR-hsa-394570	-1.87188	-0.304823	0.643541	0.75924	-0.0927536	0.898613	0.929703	3.58556	6.55141e-05	0.00110544
piRNA	piR-hsa-395296	-1.87188	-0.304823	0.643541	0.75924	-0.0927536	0.898613	0.929703	3.58556	6.55141e-05	0.00110544
piRNA	piR-hsa-396385	-1.87188	-0.304823	0.643541	0.75924	-0.0927536	0.898613	0.929703	3.58556	6.55141e-05	0.00110544
piRNA	piR-hsa-402624	-1.87188	-0.304823	0.643541	0.75924	-0.0927536	0.898613	0.929703	3.58556	6.55141e-05	0.00110544
piRNA	piR-hsa-402662	-1.87188	-0.304823	0.643541	0.75924	-0.0927536	0.898613	0.929703	3.58556	6.55141e-05	0.00110544
piRNA	piR-hsa-405525	-1.87188	-0.304823	0.643541	0.75924	-0.0927536	0.898613	0.929703	3.58556	6.55141e-05	0.00110544
piRNA	piR-hsa-409643	-1.87188	-0.304823	0.643541	0.75924	-0.0927536	0.898613	0.929703	3.58556	6.55141e-05	0.00110544
piRNA	piR-hsa-409754	-1.87188	-0.304823	0.643541	0.75924	-0.0927536	0.898613	0.929703	3.58556	6.55141e-05	0.00110544
piRNA	piR-hsa-69891	-1.87188	-0.304823	0.643541	0.75924	-0.0927536	0.898613	0.929703	3.58556	6.55141e-05	0.00110544
piRNA	piR-hsa-742367	-1.87188	-0.304823	0.643541	0.75924	-0.0927536	0.898613	0.929703	3.58556	6.55141e-05	0.00110544
piRNA	piR-hsa-7905369	-1.87188	-0.304823	0.643541	0.75924	-0.0927536	0.898613	0.929703	3.58556	6.55141e-05	0.00110544
piRNA	piR-hsa-7628802	-2.04067	-0.322623	0.643643	0.759329	-0.0936903	0.902789	0.932287	3.59783	0.000101253	0.00151001
piRNA	piR-hsa-4417544	-1.86685	-0.300359	0.64817	0.76308	-0.0845743	0.907413	0.935657	3.5852	6.53381e-05	0.00110544
piRNA	piR-hsa-747519	-1.86685	-0.300359	0.64817	0.76308	-0.0845743	0.907413	0.935657	3.5852	6.53381e-05	0.00110544
piRNA	piR-hsa-135051	-1.86791	-0.299513	0.649111	0.763862	-0.0838047	0.908253	0.936394	3.58531	6.53701e-05	0.00110544
piRNA	piR-hsa-409902	-1.86779	-0.299478	0.649125	0.763862	-0.0838712	0.908174	0.936375	3.58576	6.52385e-05	0.00110544
piRNA	piR-hsa-3704984	-2.04339	-0.317233	0.64973	0.764352	-0.10331	0.893205	0.927429	3.60152	0.00010176	0.00151096
piRNA	piR-hsa-8058636	-2.04339	-0.317233	0.64973	0.764352	-0.10331	0.893205	0.927429	3.60152	0.00010176	0.00151096
piRNA	piR-hsa-154383	-2.04754	-0.316116	0.651173	0.765386	-0.113209	0.883325	0.920811	3.60344	0.000102519	0.00151096
piRNA	piR-hsa-177679	-2.04754	-0.316116	0.651173	0.765386	-0.113209	0.883325	0.920811	3.60344	0.000102519	0.00151096
piRNA	piR-hsa-181694	-2.04754	-0.316116	0.651173	0.765386	-0.113209	0.883325	0.920811	3.60344	0.000102519	0.00151096
piRNA	piR-hsa-335438	-2.04754	-0.316116	0.651173	0.765386	-0.113209	0.883325	0.920811	3.60344	0.000102519	0.00151096
piRNA	piR-hsa-336325	-2.04754	-0.316116	0.651173	0.765386	-0.113209	0.883325	0.920811	3.60344	0.000102519	0.00151096
piRNA	piR-hsa-395911	-2.04754	-0.316116	0.651173	0.765386	-0.113209	0.883325	0.920811	3.60344	0.000102519	0.00151096
piRNA	piR-hsa-398312	-2.04754	-0.316116	0.651173	0.765386	-0.113209	0.883325	0.920811	3.60344	0.000102519	0.00151096
piRNA	piR-hsa-405297	-2.04754	-0.316116	0.651173	0.765386	-0.113209	0.883325	0.920811	3.60344	0.000102519	0.00151096
piRNA	piR-hsa-4432192	-2.04754	-0.316116	0.651173	0.765386	-0.113209	0.883325	0.920811	3.60344	0.000102519	0.00151096
piRNA	piR-hsa-4451865	-2.04754	-0.316116	0.651173	0.765386	-0.113209	0.883325	0.920811	3.60344	0.000102519	0.00151096
piRNA	piR-hsa-736801	-2.04754	-0.316116	0.651173	0.765386	-0.113209	0.883325	0.920811	3.60344	0.000102519	0.00151096
piRNA	piR-hsa-191868	-1.8701	-0.297057	0.651916	0.765742	-0.0898038	0.901873	0.931707	3.58794	6.53833e-05	0.00110544
piRNA	piR-hsa-339194	-1.8701	-0.297057	0.651916	0.765742	-0.0898038	0.901873	0.931707	3.58794	6.53833e-05	0.00110544
piRNA	piR-hsa-3655446	-1.8701	-0.297057	0.651916	0.765742	-0.0898038	0.901873	0.931707	3.58794	6.53833e-05	0.00110544
piRNA	piR-hsa-387386	-1.8701	-0.297057	0.651916	0.765742	-0.0898038	0.901873	0.931707	3.58794	6.53833e-05	0.00110544
piRNA	piR-hsa-406019	-1.8701	-0.297057	0.651916	0.765742	-0.0898038	0.901873	0.931707	3.58794	6.53833e-05	0.00110544
piRNA	piR-hsa-7660899	-2.04282	-0.312342	0.653788	0.767318	-0.111034	0.885073	0.921803	3.59919	0.000100329	0.00150399
piRNA	piR-hsa-780260	-2.04282	-0.312342	0.653788	0.767318	-0.111034	0.885073	0.921803	3.59919	0.000100329	0.00150399
piRNA	piR-hsa-406863	-1.8502	-0.285277	0.665392	0.776433	-0.000713745	0.999211	0.999419	3.59305	6.46654e-05	0.00110544
piRNA	piR-hsa-4228553	-0.284253	-0.22149	0.688962	0.793849	1.11249	0.0644038	0.134221	4.37705	2.07482e-06	0.000102282
piRNA	piR-hsa-1551737	-0.866827	-0.120934	0.801954	0.875644	0.0957254	0.855665	0.901773	3.7389	2.86823e-06	0.000104089
piRNA	piR-hsa-96645	-0.866827	-0.120934	0.801954	0.875644	0.0957254	0.855665	0.901773	3.7389	2.86823e-06	0.000104089
piRNA	piR-hsa-8219978	-0.448223	0.155347	0.809968	0.881198	0.627686	0.357287	0.481186	3.77129	5.15343e-05	0.00095673
piRNA	piR-hsa-3250911	-0.254253	0.134822	0.815529	0.884284	1.26273	0.0482141	0.108327	4.50466	2.638e-06	0.000102282
piRNA	piR-hsa-4415204	-0.864795	-0.112379	0.815574	0.884284	0.107117	0.838417	0.889697	3.74598	2.79891e-06	0.000102298
piRNA	piR-hsa-743903	-0.864795	-0.112379	0.815574	0.884284	0.107117	0.838417	0.889697	3.74598	2.79891e-06	0.000102298
piRNA	piR-hsa-769831	-0.864795	-0.112379	0.815574	0.884284	0.107117	0.838417	0.889697	3.74598	2.79891e-06	0.000102298
piRNA	piR-hsa-3183471	-2.11104	0.192664	0.816484	0.884943	0.7089	0.430649	0.553609	3.74009	0.000453628	0.00434481
piRNA	piR-hsa-465395	-2.10239	0.189908	0.819335	0.887014	0.692935	0.442854	0.565	3.71812	0.000484106	0.00452715
piRNA	piR-hsa-8300784	-2.13015	0.188561	0.823565	0.889857	0.745383	0.415052	0.538762	3.77195	0.000485404	0.00453489
piRNA	piR-hsa-2290194	-2.04049	0.179106	0.82482	0.890847	0.593168	0.503844	0.621405	3.59949	0.000526215	0.0047325
piRNA	piR-hsa-377832	-0.867327	-0.106495	0.825268	0.891163	0.120748	0.818281	0.875762	3.75559	2.76115e-06	0.000102282
piRNA	piR-hsa-4434107	-0.867327	-0.106495	0.825268	0.891163	0.120748	0.818281	0.875762	3.75559	2.76115e-06	0.000102282
piRNA	piR-hsa-7998889	-0.866182	-0.105053	0.827469	0.892133	0.114273	0.827839	0.883243	3.75368	2.75611e-06	0.000102282
piRNA	piR-hsa-131461	-0.868881	-0.104821	0.828142	0.892133	0.111458	0.832467	0.885661	3.75625	2.78659e-06	0.000102282
piRNA	piR-hsa-1325853	-0.868881	-0.104821	0.828142	0.892133	0.111458	0.832467	0.885661	3.75625	2.78659e-06	0.000102282
piRNA	piR-hsa-134530	-0.868881	-0.104821	0.828142	0.892133	0.111458	0.832467	0.885661	3.75625	2.78659e-06	0.000102282
piRNA	piR-hsa-134702	-0.868881	-0.104821	0.828142	0.892133	0.111458	0.832467	0.885661	3.75625	2.78659e-06	0.000102282
piRNA	piR-hsa-136878	-0.868881	-0.104821	0.828142	0.892133	0.111458	0.832467	0.885661	3.75625	2.78659e-06	0.000102282
piRNA	piR-hsa-162294	-0.868881	-0.104821	0.828142	0.892133	0.111458	0.832467	0.885661	3.75625	2.78659e-06	0.000102282
piRNA	piR-hsa-168820	-0.868881	-0.104821	0.828142	0.892133	0.111458	0.832467	0.885661	3.75625	2.78659e-06	0.000102282
piRNA	piR-hsa-173512	-0.868881	-0.104821	0.828142	0.892133	0.111458	0.832467	0.885661	3.75625	2.78659e-06	0.000102282
piRNA	piR-hsa-177608	-0.868881	-0.104821	0.828142	0.892133	0.111458	0.832467	0.885661	3.75625	2.78659e-06	0.000102282
piRNA	piR-hsa-177618	-0.868881	-0.104821	0.828142	0.892133	0.111458	0.832467	0.885661	3.75625	2.78659e-06	0.000102282
piRNA	piR-hsa-179313	-0.868881	-0.104821	0.828142	0.892133	0.111458	0.832467	0.885661	3.75625	2.78659e-06	0.000102282
piRNA	piR-hsa-191860	-0.868881	-0.104821	0.828142	0.892133	0.111458	0.832467	0.885661	3.75625	2.78659e-06	0.000102282
piRNA	piR-hsa-192046	-0.868881	-0.104821	0.828142	0.892133	0.111458	0.832467	0.885661	3.75625	2.78659e-06	0.000102282
piRNA	piR-hsa-2552052	-0.868881	-0.104821	0.828142	0.892133	0.111458	0.832467	0.885661	3.75625	2.78659e-06	0.000102282
piRNA	piR-hsa-3624338	-0.868881	-0.104821	0.828142	0.892133	0.111458	0.832467	0.885661	3.75625	2.78659e-06	0.000102282
piRNA	piR-hsa-3767084	-0.868881	-0.104821	0.828142	0.892133	0.111458	0.832467	0.885661	3.75625	2.78659e-06	0.000102282
piRNA	piR-hsa-386630	-0.868881	-0.104821	0.828142	0.892133	0.111458	0.832467	0.885661	3.75625	2.78659e-06	0.000102282
piRNA	piR-hsa-388406	-0.868881	-0.104821	0.828142	0.892133	0.111458	0.832467	0.885661	3.75625	2.78659e-06	0.000102282
piRNA	piR-hsa-394312	-0.868881	-0.104821	0.828142	0.892133	0.111458	0.832467	0.885661	3.75625	2.78659e-06	0.000102282
piRNA	piR-hsa-395762	-0.868881	-0.104821	0.828142	0.892133	0.111458	0.832467	0.885661	3.75625	2.78659e-06	0.000102282
piRNA	piR-hsa-405215	-0.868881	-0.104821	0.828142	0.892133	0.111458	0.832467	0.885661	3.75625	2.78659e-06	0.000102282
piRNA	piR-hsa-406156	-0.868881	-0.104821	0.828142	0.892133	0.111458	0.832467	0.885661	3.75625	2.78659e-06	0.000102282
piRNA	piR-hsa-51403	-0.868881	-0.104821	0.828142	0.892133	0.111458	0.832467	0.885661	3.75625	2.78659e-06	0.000102282
piRNA	piR-hsa-7724864	-0.868881	-0.104821	0.828142	0.892133	0.111458	0.832467	0.885661	3.75625	2.78659e-06	0.000102282
piRNA	piR-hsa-802559	-0.868881	-0.104821	0.828142	0.892133	0.111458	0.832467	0.885661	3.75625	2.78659e-06	0.000102282
piRNA	piR-hsa-803552	-0.868881	-0.104821	0.828142	0.892133	0.111458	0.832467	0.885661	3.75625	2.78659e-06	0.000102282
piRNA	piR-hsa-8102072	-0.868881	-0.104821	0.828142	0.892133	0.111458	0.832467	0.885661	3.75625	2.78659e-06	0.000102282
piRNA	piR-hsa-8115310	-0.868881	-0.104821	0.828142	0.892133	0.111458	0.832467	0.885661	3.75625	2.78659e-06	0.000102282
piRNA	piR-hsa-97055	-0.868881	-0.104821	0.828142	0.892133	0.111458	0.832467	0.885661	3.75625	2.78659e-06	0.000102282
piRNA	piR-hsa-1898366	-0.302526	-0.120003	0.830746	0.893905	1.21538	0.0489357	0.109548	4.48528	1.94049e-06	9.93883e-05
piRNA	piR-hsa-4353719	-2.03919	0.171866	0.832134	0.894778	0.586766	0.509254	0.626392	3.6015	0.000533696	0.00477896
piRNA	piR-hsa-1891597	-2.13804	0.176186	0.835135	0.896757	0.730608	0.42503	0.548215	3.76791	0.000492602	0.00456024
piRNA	piR-hsa-6433889	-2.12341	0.174251	0.835875	0.89725	0.723119	0.426993	0.55025	3.74776	0.000489782	0.0045537
piRNA	piR-hsa-2535249	-2.12349	0.173784	0.836319	0.897595	0.722614	0.427341	0.550533	3.74714	0.000490774	0.00455559
piRNA	piR-hsa-4461156	-2.12349	0.173784	0.836319	0.897595	0.722614	0.427341	0.550533	3.74714	0.000490774	0.00455559
piRNA	piR-hsa-100005	-2.10821	0.165918	0.83963	0.899937	0.677546	0.44593	0.567971	3.70457	0.000444789	0.00427978
piRNA	piR-hsa-2486495	-2.11783	0.167478	0.841748	0.901579	0.71286	0.432401	0.555121	3.73961	0.000488236	0.00454517
piRNA	piR-hsa-2602598	-2.11783	0.167478	0.841748	0.901579	0.71286	0.432401	0.555121	3.73961	0.000488236	0.00454517
piRNA	piR-hsa-2204567	-2.13478	0.165048	0.845378	0.903624	0.722241	0.430165	0.553208	3.7615	0.000497392	0.00459305
piRNA	piR-hsa-4236352	-2.06963	0.151906	0.848502	0.905872	0.618563	0.47304	0.59252	3.63825	0.000403308	0.00400631
piRNA	piR-hsa-1709485	-2.08354	0.159842	0.849902	0.906916	0.65943	0.474061	0.593439	3.67231	0.000607233	0.00516523
piRNA	piR-hsa-6998526	-2.12374	0.158595	0.850159	0.907056	0.714632	0.431363	0.554203	3.74041	0.000487979	0.00454517
piRNA	piR-hsa-1847513	-2.05906	0.153082	0.851359	0.907967	0.612917	0.492404	0.610423	3.61913	0.000534138	0.00478142
piRNA	piR-hsa-7410152	-2.10167	0.148453	0.85544	0.910572	0.655496	0.458428	0.579142	3.68141	0.000445016	0.00427978
piRNA	piR-hsa-3526617	-2.10451	0.146598	0.859982	0.913623	0.67981	0.450384	0.571854	3.70693	0.000486814	0.0045386
piRNA	piR-hsa-1188460	-0.238194	0.0984386	0.860254	0.913723	1.29195	0.0381597	0.0918292	4.52599	1.75682e-06	9.49765e-05
piRNA	piR-hsa-4392480	-2.10148	0.142322	0.864096	0.916462	0.67626	0.452992	0.574376	3.70401	0.000492383	0.00456024
piRNA	piR-hsa-2862284	-1.77938	0.0913301	0.874508	0.923316	0.471015	0.45392	0.574953	3.10757	0.000103635	0.0015224
piRNA	piR-hsa-3776559	-1.77938	0.0913301	0.874508	0.923316	0.471015	0.45392	0.574953	3.10757	0.000103635	0.0015224
piRNA	piR-hsa-8068392	-1.77938	0.0913301	0.874508	0.923316	0.471015	0.45392	0.574953	3.10757	0.000103635	0.0015224
piRNA	piR-hsa-8429612	-1.77938	0.0913301	0.874508	0.923316	0.471015	0.45392	0.574953	3.10757	0.000103635	0.0015224
piRNA	piR-hsa-108571	-2.06085	0.118057	0.882827	0.928603	0.640587	0.460645	0.581229	3.61992	0.000441415	0.00425891
piRNA	piR-hsa-4487807	-2.06085	0.118057	0.882827	0.928603	0.640587	0.460645	0.581229	3.61992	0.000441415	0.00425891
piRNA	piR-hsa-2006118	-2.11997	0.117177	0.888678	0.932449	0.687732	0.447706	0.569605	3.7069	0.000510933	0.00466624
piRNA	piR-hsa-4021177	-2.11997	0.117177	0.888678	0.932449	0.687732	0.447706	0.569605	3.7069	0.000510933	0.00466624
piRNA	piR-hsa-157471	1.77125	0.0620908	0.892492	0.934393	0.182814	0.706146	0.792394	3.56742	3.16528e-06	0.000111561
piRNA	piR-hsa-35990	1.77125	0.0620908	0.892492	0.934393	0.182814	0.706146	0.792394	3.56742	3.16528e-06	0.000111561
piRNA	piR-hsa-385453	1.77125	0.0620908	0.892492	0.934393	0.182814	0.706146	0.792394	3.56742	3.16528e-06	0.000111561
piRNA	piR-hsa-356364	1.77129	0.0620737	0.89252	0.934393	0.183048	0.705784	0.792281	3.56741	3.165e-06	0.000111561
piRNA	piR-hsa-396802	1.77129	0.0620737	0.89252	0.934393	0.183048	0.705784	0.792281	3.56741	3.165e-06	0.000111561
piRNA	piR-hsa-4385897	1.77129	0.0620737	0.89252	0.934393	0.183048	0.705784	0.792281	3.56741	3.165e-06	0.000111561
piRNA	piR-hsa-7647554	1.77129	0.0620737	0.89252	0.934393	0.183048	0.705784	0.792281	3.56741	3.165e-06	0.000111561
piRNA	piR-hsa-172178	1.77127	0.0620633	0.892537	0.934393	0.182787	0.706179	0.792394	3.56747	3.16409e-06	0.000111561
piRNA	piR-hsa-7648245	1.77127	0.0620633	0.892537	0.934393	0.182787	0.706179	0.792394	3.56747	3.16409e-06	0.000111561
piRNA	piR-hsa-348828	1.77149	0.0619879	0.892672	0.934399	0.183594	0.704961	0.79195	3.56753	3.16503e-06	0.000111561
piRNA	piR-hsa-382387	1.77149	0.0619879	0.892672	0.934399	0.183594	0.704961	0.79195	3.56753	3.16503e-06	0.000111561
piRNA	piR-hsa-160313	1.77174	0.0618985	0.892809	0.934475	0.185445	0.702093	0.789834	3.5673	3.16223e-06	0.000111561
piRNA	piR-hsa-501127	-2.08631	0.109213	0.893268	0.934786	0.607641	0.492603	0.610618	3.63031	0.000491575	0.0045601
piRNA	piR-hsa-350265	1.77149	0.061254	0.893916	0.93526	0.182843	0.706057	0.792394	3.56655	3.16848e-06	0.000111561
piRNA	piR-hsa-7581987	1.77171	0.0603657	0.895436	0.936105	0.182472	0.706599	0.792565	3.56562	3.17455e-06	0.000111561
piRNA	piR-hsa-7837509	1.77171	0.0603657	0.895436	0.936105	0.182472	0.706599	0.792565	3.56562	3.17455e-06	0.000111561
piRNA	piR-hsa-582649	-2.12721	0.108351	0.8968	0.936995	0.688022	0.44612	0.568188	3.69547	0.000513292	0.00467743
piRNA	piR-hsa-179498	1.77483	0.0535096	0.907212	0.944179	0.174388	0.718869	0.802333	3.56015	3.21309e-06	0.000112778
piRNA	piR-hsa-3839583	1.77382	0.0518197	0.910057	0.946117	0.174001	0.719244	0.802595	3.55628	3.22367e-06	0.000112875
piRNA	piR-hsa-3900825	1.77382	0.0518197	0.910057	0.946117	0.174001	0.719244	0.802595	3.55628	3.22367e-06	0.000112875
piRNA	piR-hsa-706737	-2.11724	0.088053	0.91569	0.949309	0.666638	0.45843	0.579142	3.67655	0.000515125	0.0046897
piRNA	piR-hsa-3162872	-2.08732	-0.065009	0.935418	0.961107	0.501334	0.564422	0.676056	3.5128	0.000541556	0.004815
piRNA	piR-hsa-2418376	-2.008	0.0450515	0.954029	0.972409	0.444937	0.605379	0.710733	3.45575	0.000550159	0.00486901
piRNA	piR-hsa-2378074	-1.94442	0.0423094	0.957179	0.97448	0.391917	0.655726	0.752232	3.33273	0.000797481	0.00599918
piRNA	piR-hsa-1328378	2.28175	0.0201115	0.963654	0.978319	0.162977	0.725772	0.807291	3.53133	2.3843e-06	0.000102282
piRNA	piR-hsa-3715833	2.28175	0.0201115	0.963654	0.978319	0.162977	0.725772	0.807291	3.53133	2.3843e-06	0.000102282
piRNA	piR-hsa-388685	2.28175	0.0201115	0.963654	0.978319	0.162977	0.725772	0.807291	3.53133	2.3843e-06	0.000102282
piRNA	piR-hsa-4385016	2.28175	0.0201115	0.963654	0.978319	0.162977	0.725772	0.807291	3.53133	2.3843e-06	0.000102282
piRNA	piR-hsa-4428515	2.28175	0.0201115	0.963654	0.978319	0.162977	0.725772	0.807291	3.53133	2.3843e-06	0.000102282
piRNA	piR-hsa-4448125	2.28175	0.0201115	0.963654	0.978319	0.162977	0.725772	0.807291	3.53133	2.3843e-06	0.000102282
piRNA	piR-hsa-4480293	2.28175	0.0201115	0.963654	0.978319	0.162977	0.725772	0.807291	3.53133	2.3843e-06	0.000102282
piRNA	piR-hsa-7586451	2.28175	0.0201115	0.963654	0.978319	0.162977	0.725772	0.807291	3.53133	2.3843e-06	0.000102282
piRNA	piR-hsa-763095	2.28175	0.0201115	0.963654	0.978319	0.162977	0.725772	0.807291	3.53133	2.3843e-06	0.000102282
piRNA	piR-hsa-8102612	2.28175	0.0201115	0.963654	0.978319	0.162977	0.725772	0.807291	3.53133	2.3843e-06	0.000102282
piRNA	piR-hsa-93710	2.28175	0.0201115	0.963654	0.978319	0.162977	0.725772	0.807291	3.53133	2.3843e-06	0.000102282
piRNA	piR-hsa-8429959	2.28198	0.0200398	0.963785	0.978418	0.16311	0.72557	0.807291	3.53117	2.38653e-06	0.000102282
piRNA	piR-hsa-3644966	2.28206	0.0199072	0.964028	0.978423	0.162965	0.725827	0.807291	3.53106	2.38975e-06	0.000102282
piRNA	piR-hsa-387161	2.28206	0.0199072	0.964028	0.978423	0.162965	0.725827	0.807291	3.53106	2.38975e-06	0.000102282
piRNA	piR-hsa-726849	2.28206	0.0199072	0.964028	0.978423	0.162965	0.725827	0.807291	3.53106	2.38975e-06	0.000102282
piRNA	piR-hsa-3328446	-1.96366	-0.0255539	0.97352	0.985176	0.374184	0.661031	0.756775	3.32403	0.000659631	0.00542561
piRNA	piR-hsa-4066534	2.28487	0.0103495	0.981247	0.989744	0.152807	0.741595	0.818964	3.51982	2.40798e-06	0.000102282
piRNA	piR-hsa-8187835	2.28487	0.0103495	0.981247	0.989744	0.152807	0.741595	0.818964	3.51982	2.40798e-06	0.000102282
piRNA	piR-hsa-1758612	-2.07557	-0.0169255	0.982785	0.9905	0.490985	0.56487	0.676399	3.51031	0.000468993	0.00443763
piRNA	piR-hsa-3262679	-2.02852	-0.015942	0.983778	0.990943	0.440277	0.608849	0.713632	3.43945	0.000566319	0.00494686
piRNA	piR-hsa-2294943	-2.05717	-0.0108932	0.988969	0.993993	0.474198	0.581323	0.690346	3.49368	0.000507998	0.00464973
piRNA	piR-hsa-910419	-2.05717	-0.0108932	0.988969	0.993993	0.474198	0.581323	0.690346	3.49368	0.000507998	0.00464973
piRNA	piR-hsa-2112096	-2.02477	-0.00746651	0.992309	0.995463	0.538582	0.520486	0.636602	3.48066	0.000450154	0.00432013
piRNA	piR-hsa-2514323	-2.02477	-0.00746651	0.992309	0.995463	0.538582	0.520486	0.636602	3.48066	0.000450154	0.00432013
rfam	ABBA01145129.1/1-927 Homo sapiens CTG_1103276833350, whole genome shotgun sequence.	-0.997586	1.69208	0.00346041	0.0190765	3.03216	2.89885e-05	0.00106077	2.38751	0.000243709	0.00281393
rfam	ABBA01204862.1/1-826 Homo sapiens CTG_1103276918426, whole genome shotgun sequence.	-1.00452	1.67116	0.00364892	0.0197835	3.00173	3.05212e-05	0.00108313	2.32913	0.0002902	0.00318165
rfam	ABSL01035736.1/1-826 Homo sapiens CTG_1112749570758, whole genome shotgun sequence.	-1.00452	1.67116	0.00364892	0.0197835	3.00173	3.05212e-05	0.00108313	2.32913	0.0002902	0.00318165
rfam	ABBA01210937.1/423-286 Homo sapiens CTG_1103276926878, whole genome shotgun sequence.	-1.07904	1.73254	0.00390071	0.020782	3.11273	3.36056e-05	0.00116118	2.37205	0.0003692	0.00376771
rfam	ABKV01041197.1/353-216 Homo sapiens Contig41276, whole genome shotgun sequence.	-1.07904	1.73254	0.00390071	0.020782	3.11273	3.36056e-05	0.00116118	2.37205	0.0003692	0.00376771
rfam	ABSL01142750.1/423-286 Homo sapiens CTG_1112675347313, whole genome shotgun sequence.	-1.07904	1.73254	0.00390071	0.020782	3.11273	3.36056e-05	0.00116118	2.37205	0.0003692	0.00376771
rfam	AACC02000085.1/340574-340379 Homo sapiens chromosome 7 Contg85, whole genome shotgun sequence.	3.84353	1.29135	0.00392626	0.0208527	3.6791	3.5303e-07	0.000566554	1.40495	0.00237363	0.0121376
rfam	AADB02010701.1/70069-70264 Homo sapiens chromosome 7 CRA_219000002692705, whole genome shotgun sequence.	3.84353	1.29135	0.00392626	0.0208527	3.6791	3.5303e-07	0.000566554	1.40495	0.00237363	0.0121376
rfam	AADC01070133.1/19381-19576 Homo sapiens chromosome 7 CSA:70132 contig 70132 scaffold 17403, whole genome shotgun sequence.	3.84353	1.29135	0.00392626	0.0208527	3.6791	3.5303e-07	0.000566554	1.40495	0.00237363	0.0121376
rfam	AADD01083994.1/2828-3023 Homo sapiens chromosome 7 WGSA:83993 contig 83993 scaffold 143, whole genome shotgun sequence.	3.84353	1.29135	0.00392626	0.0208527	3.6791	3.5303e-07	0.000566554	1.40495	0.00237363	0.0121376
rfam	ABBA01045696.1/141206-141011 Homo sapiens CTG_1103279019525, whole genome shotgun sequence.	3.84353	1.29135	0.00392626	0.0208527	3.6791	3.5303e-07	0.000566554	1.40495	0.00237363	0.0121376
rfam	ABSL01066327.1/141211-141016 Homo sapiens CTG_1112749601349, whole genome shotgun sequence.	3.84353	1.29135	0.00392626	0.0208527	3.6791	3.5303e-07	0.000566554	1.40495	0.00237363	0.0121376
rfam	AC004991.1/35747-35942 Homo sapiens PAC clone RP5-1186C1 from 7, complete sequence.	3.84353	1.29135	0.00392626	0.0208527	3.6791	3.5303e-07	0.000566554	1.40495	0.00237363	0.0121376
rfam	AEKP01114393.1/4767-4572 Homo sapiens cont1.114392, whole genome shotgun sequence.	3.84353	1.29135	0.00392626	0.0208527	3.6791	3.5303e-07	0.000566554	1.40495	0.00237363	0.0121376
rfam	BL000001.1/97464949-97465144 TPA: Homo sapiens chromosome 7.	3.84353	1.29135	0.00392626	0.0208527	3.6791	3.5303e-07	0.000566554	1.40495	0.00237363	0.0121376
rfam	BL000002.1/98018519-98018714 TPA: Homo sapiens chromosome 7.	3.84353	1.29135	0.00392626	0.0208527	3.6791	3.5303e-07	0.000566554	1.40495	0.00237363	0.0121376
rfam	ABSL01216026.1/453-925 Homo sapiens CTG_1112675420797, whole genome shotgun sequence.	-1.05482	1.68869	0.00419809	0.0218308	3.04843	3.59212e-05	0.00120969	2.34435	0.00036073	0.00370701
rfam	AADB02058698.1/1242-815 Homo sapiens chromosome Un CRA_219000001962579, whole genome shotgun sequence.	-1.05644	1.68815	0.00433415	0.0223314	3.04207	3.83154e-05	0.0012531	2.34431	0.000374924	0.00380748
rfam	DAAB014283040.1/1-116 TPA: Homo sapiens contig4283040, whole genome shotgun sequence.	3.49127	1.32151	0.00451766	0.0230121	3.77973	4.36127e-07	0.00061043	1.42076	0.00299636	0.0141959
rfam	ADDF010729482.1/582-441 Homo sapiens contig729482, whole genome shotgun sequence.	3.49311	1.31859	0.00458638	0.0232539	3.77626	4.4122e-07	0.00061043	1.41921	0.00302129	0.0142854
rfam	AADC01019720.1/2200-1 Homo sapiens chromosome 2 CSA:19719 contig 19719 scaffold 4385, whole genome shotgun sequence.	-1.27799	1.6234	0.00724509	0.0316769	2.15826	0.00124345	0.00891179	2.15478	0.00105675	0.00713064
rfam	AADD01022397.1/4424-1 Homo sapiens chromosome 2 WGSA:22396 contig 22396 scaffold 59, whole genome shotgun sequence.	-0.723219	1.06694	0.0260319	0.0782746	2.19517	0.00023386	0.00341352	2.03908	0.000380394	0.00384507
rfam	AADD01207574.1/72-1601 Homo sapiens chromosome U WGSA:207573 contig 207573 scaffold 2810, whole genome shotgun sequence.	-0.575721	1.1083	0.0316997	0.0904863	2.15596	0.000547327	0.00564562	1.82243	0.00179009	0.0100847
rfam	AADD01117819.1/30033-30339 Homo sapiens chromosome 11 WGSA:117818 contig 117818 scaffold 195, whole genome shotgun sequence.	-0.649648	0.740309	0.182114	0.319471	2.41307	0.000605226	0.00594666	1.86116	0.0038084	0.0167688
rfam	AADB02016856.1/779688-779580 Homo sapiens chromosome 15 CRA_219000002707069, whole genome shotgun sequence.	-1.86038	-0.416775	0.457181	0.607577	0.0527806	0.930641	0.951323	2.93089	9.73399e-05	0.00147218
rfam	AADC01122953.1/13885-13777 Homo sapiens chromosome 15 CSA:122952 contig 122952 scaffold 31849, whole genome shotgun sequence.	-1.86038	-0.416775	0.457181	0.607577	0.0527806	0.930641	0.951323	2.93089	9.73399e-05	0.00147218
rfam	AADD01145540.1/11551-11443 Homo sapiens chromosome 15 WGSA:145539 contig 145539 scaffold 239, whole genome shotgun sequence.	-1.86038	-0.416775	0.457181	0.607577	0.0527806	0.930641	0.951323	2.93089	9.73399e-05	0.00147218
rfam	ABBA01052997.1/7321-7213 Homo sapiens CTG_1103279023697, whole genome shotgun sequence.	-1.86038	-0.416775	0.457181	0.607577	0.0527806	0.930641	0.951323	2.93089	9.73399e-05	0.00147218
rfam	ABSL01069594.1/7321-7213 Homo sapiens CTG_1112749604616, whole genome shotgun sequence.	-1.86038	-0.416775	0.457181	0.607577	0.0527806	0.930641	0.951323	2.93089	9.73399e-05	0.00147218
rfam	AC013489.17/94975-95083 Homo sapiens chromosome 15, clone RP11-97O12, complete sequence.	-1.86038	-0.416775	0.457181	0.607577	0.0527806	0.930641	0.951323	2.93089	9.73399e-05	0.00147218
rfam	AC109513.14/79593-79485 Homo sapiens chromosome 15, clone RP11-893E1, complete sequence.	-1.86038	-0.416775	0.457181	0.607577	0.0527806	0.930641	0.951323	2.93089	9.73399e-05	0.00147218
rfam	AEKP01155484.1/12825-12717 Homo sapiens cont1.155483, whole genome shotgun sequence.	-1.86038	-0.416775	0.457181	0.607577	0.0527806	0.930641	0.951323	2.93089	9.73399e-05	0.00147218
tRNA_mature	Homo_sapiens_tRNA-Tyr-GTA-7-1 (tRNAscan-SE ID: chr14.trna17) Tyr (GTA) 94 bp Sc: 74.3 chr14:20659958-20660051 (-)	4.83102	0.916261	0.231591	0.378352	1.49011	0.0721553	0.146137	3.42736	0.000502332	0.00462276
tRNA_mature	Homo_sapiens_tRNA-Tyr-GTA-2-1 (tRNAscan-SE ID: chr2.trna2) Tyr (GTA) 89 bp Sc: 77.9 chr2:27050782-27050870 (+)	4.83784	0.880423	0.246691	0.396603	1.45376	0.0769674	0.152799	3.38861	0.000525537	0.0047306
tRNA_mature	Homo_sapiens_tRNA-Tyr-GTA-5-1 (tRNAscan-SE ID: chr8.trna3) Tyr (GTA) 93 bp Sc: 75.3 chr8:66113367-66113459 (+)	4.83784	0.880423	0.246691	0.396603	1.45376	0.0769674	0.152799	3.38861	0.000525537	0.0047306
tRNA_mature	Homo_sapiens_tRNA-Tyr-GTA-5-2 (tRNAscan-SE ID: chr8.trna4) Tyr (GTA) 89 bp Sc: 75.5 chr8:66113988-66114076 (+)	4.83784	0.880423	0.246691	0.396603	1.45376	0.0769674	0.152799	3.38861	0.000525537	0.0047306
tRNA_mature	Homo_sapiens_tRNA-Tyr-GTA-5-3 (tRNAscan-SE ID: chr14.trna19) Tyr (GTA) 94 bp Sc: 75.3 chr14:20653099-20653192 (-)	4.83784	0.880423	0.246691	0.396603	1.45376	0.0769674	0.152799	3.38861	0.000525537	0.0047306
tRNA_mature	Homo_sapiens_tRNA-Tyr-GTA-5-4 (tRNAscan-SE ID: chr14.trna16) Tyr (GTA) 94 bp Sc: 75.3 chr14:20663192-20663285 (-)	4.83784	0.880423	0.246691	0.396603	1.45376	0.0769674	0.152799	3.38861	0.000525537	0.0047306
tRNA_mature	Homo_sapiens_tRNA-Tyr-GTA-5-5 (tRNAscan-SE ID: chr14.trna5) Tyr (GTA) 89 bp Sc: 75.5 chr14:20683273-20683361 (+)	4.83784	0.880423	0.246691	0.396603	1.45376	0.0769674	0.152799	3.38861	0.000525537	0.0047306
tRNA_mature	Homo_sapiens_tRNA-Tyr-GTA-3-1 (tRNAscan-SE ID: chr6.trna16) Tyr (GTA) 89 bp Sc: 77.5 chr6:26577104-26577192 (+)	-1.40429	0.934967	0.322129	0.478399	2.51671	0.0150795	0.04694	3.56296	0.00159648	0.00932611
tRNA_mature	Homo_sapiens_tRNA-Tyr-GTA-6-1 (tRNAscan-SE ID: chr6.trna17) Tyr (GTA) 89 bp Sc: 75.1 chr6:26594874-26594962 (+)	-1.40429	0.934967	0.322129	0.478399	2.51671	0.0150795	0.04694	3.56296	0.00159648	0.00932611
