# Supplementary material for: Molecular and Functional Characterization of the Somatic PIWIL1/piRNA Pathway in Colorectal Cancer Cells
Source: Cells. 2019 Nov 5;8(11):1390. doi: 10.3390/cells8111390 (PMC6912267; doi:10.3390/cells8111390)
Supplement: Supplementary file 1 [file cells-08-01390-s001.zip › Table_S9.xlsx]

## Sheet: Table S9A
Table S9A
Analysis of PIWIL1-piRNAs target genes in COLO 205
Pathway analysis for 3288 predicted target genes expressed in COLO 205 performed with InnateDB. In bold the pathways dysregulated in PIWIL1 knock-out in COLO205 cells (Table S6).
Pathway Name	Source Name	-log p value	Pathway pvalue (corrected)	Gene Symbols
Gene Expression	REACTOME	5.29533	0.00441004	AARS2; ADAR; AK6; ANP32A; AR; BAZ2A; CCAR1; CDC40; CHD4; CNOT10; CNOT4; CPSF2; CPSF7; CRCP; CREBBP; DARS2; DDOST; DIS3; DROSHA; EED; EEF1D; EHMT2; EIF2B5; EIF3A; EIF3F; EIF3I; EIF3J; EIF4E; EIF4H; ELAVL1; ELL; EXOSC2; FARSB; GATAD2B; GEMIN6; GTF2A1; GTF2H1; GTF2H2; GTF2H3; GTF3C4; HIST1H2BN; HNF4A; HNRNPC; HNRNPUL1; IDBG-304666; LARS; LSM11; LSM3; MARS; MBD2; MED15; MED16; MED17; MED20; MED6; MET…
Circadian Clock	REACTOME	4.20826	0.0359266	ARNTL2; ATF2; BHLHE41; CCRN4L; CLOCK; CPT1A; CREB1; CREBBP; CSNK1E; EP300; F7; HIF1A; MEF2C; MEF2D; NAMPT; NCOA6; NR3C1; PPARA; PRIC285; SERPINE1; SKP1; SMARCD3;
Signaling events mediated by HDAC Class II	PID NCI	3.02348	0.412346	CAMK4; GATA2; GNB1; HDAC5; HDAC6; HDAC7; HDAC9; HSP90AA1; MEF2C; NCOR2; NR3C1; RANGAP1; SUMO1; UBE2I;
TNFalpha	NETPATH	2.94793	0.392552	AKT2; BCL2L1; CAV1; CFLAR; COPB2; CREB1; CREBBP; CSNK2A1; DBC1; DCAF7; EED; EP300; ERBB3; FANCD2; FKBP5; G3BP2; GRB2; HDAC6; HMGB1; HSP90AA1; HSPA5; IRS2; JUN; KPNA6; MAP2K6; MAP4K2; MCC; MTOR; NFKBIB; NFKBIE; NUPR1; PIK3R2; POLR1A; POLR1C; POLR1D; PPP1R12A; PRKCA; PSMC1; RASAL2; REL; RELB; RFFL; RIPK1; RPL4; RPL6; RPS6KA5; SKP1; SMAD2; SMAD3; SMARCA4; SPAG9; STAT5A; SUMO1; SYK; TAB2; TAB3; TANK;…
Regulation of nuclear SMAD2/3 signaling	PID NCI	2.91631	0.351833	AR; ATF2; COL1A2; CREB1; EP300; FOXG1; GATA3; HNF4A; IL10; JUN; MED15; MEF2C; NR3C1; RBBP4; RBL1; SERPINE1; SIN3A; SIN3B; SMAD2; SMAD3; SNIP1; SP1; VDR;
Inhibition of TSC complex formation by PKB	REACTOME	2.27948	0.653421	AKT2; TSC1; TSC2;
TGF_beta_Receptor	NETPATH	2.17452	0.613095	AR; ARRB2; ATF2; AXIN1; BRCA1; CAMK2G; CAV1; CDK4; CREBBP; CTNNA2; DCP1A; EIF3I; EP300; FOXG1; FOXO4; FZR1; GRB2; GSK3B; HNF4A; JUN; KPNB1; MAP2K6; MED15; MEF2C; MTOR; NFYA; NFYB; NME1; PDPK1; PIAS2; PIK3CA; PIK3R2; PPP1CC; PPP2CA; PRKAR2A; RBL1; RHOA; RPS6KA5; SKP1; SMAD2; SMAD3; SMAD6; SMURF2; SNIP1; SP1; SUMO1; TCF4; TFDP2; TGFBR3; UBE2D2; UBE2I; VDR; ZEB2;
PPARA activates gene expression	REACTOME	2.10858	0.677938	CD36; CDK19; CLOCK; CPT1A; CPT2; CREBBP; EP300; FADS1; FHL2; GLIPR1; MED11; MED15; MED16; MED17; MED18; MED20; MED22; MED29; MED6; NCOA6; NFYA; NFYB; PPARA; PPARGC1B; PRIC285; SLC27A1; SMARCD3; SP1; SULT2A1;
Mitotic G2-G2/M phases	REACTOME	2.04629	0.680433	AJUBA; AKAP9; CEP135; CEP164; CEP250; CEP76; CEP78; CSNK1E; DYNC1H1; E2F3; EP300; FGFR1OP; HAUS2; HSP90AA1; LIN52; LIN54; NEDD1; OPTN; PAFAH1B1; PCM1; PCNT; PPP1R12A; PPP2CA; PPP2CB; PPP2R1B; PRKAR2B; RBBP4; SDCCAG8; SKP1; TUBGCP3; TUBGCP6; YWHAG;
G2/M Transition	REACTOME	1.90206	0.6416	AJUBA; AKAP9; CEP135; CEP164; CEP250; CEP76; CEP78; CSNK1E; DYNC1H1; EP300; FGFR1OP; HAUS2; HSP90AA1; LIN52; LIN54; NEDD1; OPTN; PAFAH1B1; PCM1; PCNT; PPP1R12A; PPP2CA; PPP2CB; PPP2R1B; PRKAR2B; RBBP4; SDCCAG8; SKP1; TUBGCP3; TUBGCP6; YWHAG;
Activation of PKB	REACTOME	1.73803	0.691853	AKT2; PDPK1; THEM4;
Wnt signaling pathway	KEGG	1.63377	0.652579	AXIN1; CAMK2G; CHD8; CREBBP; CSNK1A1; CSNK1E; CSNK2A1; CSNK2B; DVL3; EP300; FZD3; GSK3B; JUN; LRP5; LRP6; NFATC3; NKD1; PLCB2; PPARD; PRKCA; PRKX; PSEN1; RHOA; SENP2; SFRP1; SFRP4; SKP1; SMAD3; SOST; TCF7; TCF7L2; WNT2B; WNT7A; WNT7B;
VEGFR2 mediated vascular permeability	REACTOME	1.47237	0.752209	AKT2; CAV1; CTNND1; HSP90AA1; MLST8; MTOR; PAK3; PDPK1; THEM4;
mTOR signalling	REACTOME	1.47237	0.752209	AKT2; EEF2K; EIF4E; MLST8; MTOR; PRKAA2; PRKAG2; TSC1; TSC2;
TGF-beta signaling	INOH	1.44147	0.732546	ATF2; BMP10; BMP7; BMPR1A; BMPR2; CREBBP; EP300; GDF11; HDAC5; HDAC6; HDAC7; HDAC8; HDAC9; INHBB; JUN; MAP2K6; MAPK13; PSMA2; PSMB2; PSMC1; PSMD5; SMAD2; SMAD3; SMAD5; SMAD6; SMARCA4; SMURF2; TLE4; XIAP;
Phospholipase c-epsilon pathway	PID BIOCARTA	1.36854	0.752704	ADRB2; PLCE1; PRKAR2A; PRKAR2B; RAPGEF3;
Beta-catenin phosphorylation cascade	REACTOME	1.34308	0.782336	AXIN1; CSNK1A1; GSK3B; PPP2CA; PPP2CB; PPP2R1B;
PI3K Cascade	REACTOME	1.32623	0.767681	AKT2; EEF2K; EIF4E; FGF9; IRS2; KLB; MLST8; MTOR; PDPK1; PIK3CA; PIK3R2; PRKAA2; PRKAG2; THEM4; TSC1; TSC2;
Integrin signaling pathway	PID BIOCARTA	1.31276	0.763343	ACTN2; ACTN3; CAPN1; CAV1; GRB2; LRPAP1; PPP1R12B; RHOA; TNS1; ZYX;

## Sheet: Table S9B
Table S9B
Analysis of PIWIL1-piRNAs target genes in COLO 205
106 piRNA-target mRNA validated interactions by Immunoprecipitation experiment. Enrichment scores for the comparisons of IP1 vs input, IP2 vs input are reported for significantly enriched mRNAs (p value < 0.05)
Gene name	IP1_v_INPUT	IP2_v_INPUT
AARS2	3.27128	2.95524
ABL2	2.62342	3.14686
AGPAT3	1.71565	1.7104
AJUBA	1.95676	1.7415
ANKRD9	3.95251	4.10358
ANKS1A	2.32151	3.2404
ARAP3	3.18624	3.25288
ATG2A	2.6343	2.32972
ATXN1L	1.99582	2.02722
ATXN2L	1.86663	1.58666
AUTS2	2.69264	2.11388
BAZ2A	5.30187	2.22571
BCL11B	2.34089	2.97045
BCORL1	3.28931	3.13675
BX255925.3	3.65281	3.05974
C22orf39	2.14516	2.01613
CAPN5	1.85899	1.83808
CBFA2T2	2.42891	2.11699
CCDC57	3.28761	3.18564
CDK12	1.68783	1.91198
CELF1	1.73103	1.7023
CEP164	3.55723	2.78992
CEP89	3.06652	2.84154
CHD7	2.61882	2.3677
CHDH	1.99444	2.3587
CREBBP	2.17844	2.71026
CTNND1	1.68109	1.88958
DAGLA	3.25841	2.77584
DOCK5	1.89682	1.80234
EHMT1	2.33686	2.43939
EP300	1.72847	1.92034
ERBB3	1.80537	1.77635
ERC1	2.33736	2.66428
EXTL3	2.63954	2.38258
FAM193B	2.71393	2.21678
FAM53C	1.85927	1.83672
FLNC	3.47461	3.95812
FZR1	2.52091	2.10541
GATD1	2.13509	2.19394
GOLGA2	1.80913	2.25352
GRB10	2.11983	2.02058
GRHL2	1.8526	1.83514
GTPBP1	3.96279	2.16886
GTPBP6	2.91943	2.42734
HELZ2	4.39006	3.11162
HIC2	8.27612	2.8802
IBA57	2.90293	2.01267
IGF1R	2.71859	2.00625
ING5	2.82723	2.81186
INHBB	2.20638	2.03212
JAKMIP3	3.01619	3.39968
JUN	2.00482	1.87247
KAT14	3.56131	3.34505
KDM2B	2.51905	2.11407
KIF1C	2.60082	2.45911
KNOP1	3.29446	2.89228
LAT2	2.41388	2.13032
LMTK2	1.72389	2.0154
MAFK	3.33869	2.71149
MAGI1	2.2417	2.54649
MAPKBP1	2.63033	2.70109
MED22	2.81961	2.67415
MEGF8	3.77147	4.10516
MICAL3	2.69305	2.77457
NT5DC3	2.4737	2.24904
OAS3	2.05388	1.68471
PDPK1	1.88782	1.7306
PHETA1	5.49451	4.38008
PIP4K2B	2.11618	1.92561
PPARGC1B	3.09484	2.47211
PRR12	3.32403	2.19074
PTPN14	1.81376	1.81519
RAB11FIP1	1.7542	1.89979
RNF213	2.40178	3.10751
RPAP1	2.19243	2.2586
RREB1	2.347	2.15935
SETD5	1.99506	1.7909
SFXN5	3.23212	3.02469
SH3BP2	2.33979	1.97349
SIN3B	3.19177	3.11511
SLC35E2B	2.08195	1.93631
SMAD3	1.9753	2.07037
SMARCA4	1.80018	2.23609
SPEN	2.63412	2.488
SPN	2.17398	1.83281
ST3GAL2	3.53592	2.97013
TECPR1	3.43193	2.67483
THRA	3.45368	2.66944
TIAF1	4.44148	4.7854
TMEM120B	2.38314	2.24295
TNFAIP3	2.72791	2.15215
TNFRSF1B	3.32894	2.38271
TNRC6B	1.8024	1.90586
TONSL	3.6004	2.99636
TRAF3	2.20256	2.44294
TSC2	2.00851	1.93876
TUBGCP6	2.67651	2.38198
URB1	1.74035	1.74309
USP19	1.94185	1.88121
ZC3H18	2.06248	2.00886
ZFHX3	2.64618	2.41125
ZNF142	2.35854	2.78611
ZNF394	2.73366	2.72472
ZNF445	2.04796	2.37354
ZNF526	2.70606	2.74768
ZNF865	3.91106	3.47896

## Sheet: Table S9C
Table S9C
Analysis of PIWIL1-piRNAs target genes in COLO 205
106 piR-target mR validated interactions, identified with a RIP-Seq experiment and grouped by gene region.
piR	EnsID	CDS	3'UTR	5'UTR
piR-hsa-100199	ENSG00000082805		ERC1
piR-hsa-100199	ENSG00000110046	ATG2A
piR-hsa-100199	ENSG00000283017		ERC1
piR-hsa-1005637	ENSG00000168137	SETD5	SETD5
piR-hsa-1020355	ENSG00000028137		TNFRSF1B
piR-hsa-1020355	ENSG00000087266		SH3BP2
piR-hsa-1020355	ENSG00000103550		KNOP1
piR-hsa-1020355	ENSG00000103932		RPAP1
piR-hsa-1020355	ENSG00000105429		MEGF8
piR-hsa-1020355	ENSG00000111696		NT5DC3
piR-hsa-1020355	ENSG00000121289		CEP89
piR-hsa-1020355	ENSG00000124608		AARS2
piR-hsa-1020355	ENSG00000127511		SIN3B
piR-hsa-1020355	ENSG00000129250		KIF1C
piR-hsa-1020355	ENSG00000142207		URB1
piR-hsa-1020355	ENSG00000144040		SFXN5
piR-hsa-1020355	ENSG00000147459		DOCK5
piR-hsa-1020355	ENSG00000152104		PTPN14
piR-hsa-1020355	ENSG00000156675		RAB11FIP1	RAB11FIP1
piR-hsa-1020355	ENSG00000168137		SETD5
piR-hsa-1020355	ENSG00000168395		ING5
piR-hsa-1020355	ENSG00000181090		EHMT1
piR-hsa-1020355	ENSG00000197471		SPN
piR-hsa-1020355	ENSG00000242259		C22orf39
piR-hsa-1072878	ENSG00000173821		RNF213
piR-hsa-1090558	ENSG00000149474			KAT14
piR-hsa-1132085	ENSG00000131323	TRAF3
piR-hsa-1235669	ENSG00000158545	ZC3H18
piR-hsa-1235669	ENSG00000198561			CTNND1
piR-hsa-1238647	ENSG00000065526	SPEN
piR-hsa-1238647	ENSG00000124782		RREB1
piR-hsa-1238647	ENSG00000140836			ZFHX3
piR-hsa-1238647	ENSG00000171316	CHD7
piR-hsa-1249683	ENSG00000105325			FZR1
piR-hsa-1249683	ENSG00000198517		MAFK
piR-hsa-1258473	ENSG00000106070		GRB10	GRB10
piR-hsa-1258473	ENSG00000124782		RREB1
piR-hsa-1258473	ENSG00000126351		THRA
piR-hsa-1258473	ENSG00000140836			ZFHX3
piR-hsa-1258473	ENSG00000151276	MAGI1
piR-hsa-1258473	ENSG00000172046	USP19
piR-hsa-1258473	ENSG00000282956	MAGI1
piR-hsa-1305817	ENSG00000065526	SPEN
piR-hsa-1305817	ENSG00000140443		IGF1R
piR-hsa-1357607	ENSG00000085185		BCORL1
piR-hsa-1357607	ENSG00000100354			TNRC6B
piR-hsa-1357607	ENSG00000100393			EP300
piR-hsa-1357607	ENSG00000106070		GRB10	GRB10
piR-hsa-1357607	ENSG00000124782		RREB1
piR-hsa-1357607	ENSG00000126351		THRA
piR-hsa-1357607	ENSG00000127152		BCL11B
piR-hsa-1357607	ENSG00000128591			FLNC
piR-hsa-1357607	ENSG00000140836			ZFHX3
piR-hsa-1357607	ENSG00000151276	MAGI1
piR-hsa-1357607	ENSG00000158545	ZC3H18
piR-hsa-1357607	ENSG00000163083		INHBB
piR-hsa-1357607	ENSG00000173821		RNF213
piR-hsa-1357607	ENSG00000198561			CTNND1
piR-hsa-1357607	ENSG00000282956	MAGI1
piR-hsa-1418229	ENSG00000012232	EXTL3
piR-hsa-1468973	ENSG00000118503	TNFAIP3
piR-hsa-1511358	ENSG00000167258			CDK12
piR-hsa-1511358	ENSG00000168488			ATXN2L
piR-hsa-1511358	ENSG00000188385		JAKMIP3
piR-hsa-153452	ENSG00000082805		ERC1
piR-hsa-153452	ENSG00000110046	ATG2A
piR-hsa-153452	ENSG00000134780	DAGLA
piR-hsa-153452	ENSG00000283017		ERC1
piR-hsa-155580	ENSG00000082805		ERC1
piR-hsa-155580	ENSG00000110046	ATG2A
piR-hsa-155580	ENSG00000283017		ERC1
piR-hsa-166780	ENSG00000082805		ERC1
piR-hsa-166780	ENSG00000110046	ATG2A
piR-hsa-166780	ENSG00000134780	DAGLA
piR-hsa-166780	ENSG00000283017		ERC1
piR-hsa-1710558	ENSG00000160216			AGPAT3
piR-hsa-1760456	ENSG00000085185	BCORL1
piR-hsa-177004	ENSG00000082805		ERC1
piR-hsa-177004	ENSG00000110046	ATG2A
piR-hsa-177004	ENSG00000283017		ERC1
piR-hsa-185378	ENSG00000082805		ERC1
piR-hsa-185378	ENSG00000110046	ATG2A
piR-hsa-185378	ENSG00000283017		ERC1
piR-hsa-1887201	ENSG00000082805		ERC1
piR-hsa-1887201	ENSG00000283017		ERC1
piR-hsa-1890704	ENSG00000169635		HIC2
piR-hsa-1913774	ENSG00000076108	BAZ2A
piR-hsa-1913774	ENSG00000100226		GTPBP1
piR-hsa-1913774	ENSG00000100393			EP300
piR-hsa-1921994	ENSG00000158545	ZC3H18
piR-hsa-1921994	ENSG00000198561			CTNND1
piR-hsa-1926630	ENSG00000110046	ATG2A
piR-hsa-1926630	ENSG00000224470		ATXN1L
piR-hsa-1955436	ENSG00000065526	SPEN
piR-hsa-1955436	ENSG00000120709			FAM53C
piR-hsa-1955436	ENSG00000140443		IGF1R
piR-hsa-1956730	ENSG00000065526	SPEN
piR-hsa-1956730	ENSG00000140836			ZFHX3
piR-hsa-1957860	ENSG00000100354			TNRC6B
piR-hsa-1957860	ENSG00000124782		RREB1
piR-hsa-1957860	ENSG00000158545	ZC3H18
piR-hsa-1962106	ENSG00000012232	EXTL3
piR-hsa-1965611	ENSG00000012232	EXTL3
piR-hsa-1976231	ENSG00000082805		ERC1
piR-hsa-1976231	ENSG00000110046	ATG2A
piR-hsa-1976231	ENSG00000134780	DAGLA
piR-hsa-1976231	ENSG00000283017		ERC1
piR-hsa-1977259	ENSG00000082805		ERC1
piR-hsa-1977259	ENSG00000110046	ATG2A
piR-hsa-1977259	ENSG00000283017		ERC1
piR-hsa-2192885	ENSG00000086730		LAT2
piR-hsa-224983	ENSG00000198324		PHETA1
piR-hsa-2442698	ENSG00000171316	CHD7
piR-hsa-2493646	ENSG00000158545	ZC3H18
piR-hsa-2493646	ENSG00000198561			CTNND1
piR-hsa-2534115	ENSG00000082805		ERC1
piR-hsa-2534115	ENSG00000110046	ATG2A
piR-hsa-2534115	ENSG00000283017		ERC1
piR-hsa-254364	ENSG00000012232	EXTL3
piR-hsa-2555107	ENSG00000082805		ERC1
piR-hsa-2555107	ENSG00000110046	ATG2A
piR-hsa-2555107	ENSG00000134780	DAGLA
piR-hsa-2555107	ENSG00000283017		ERC1
piR-hsa-2568195	ENSG00000082805		ERC1
piR-hsa-2568195	ENSG00000110046	ATG2A
piR-hsa-2568195	ENSG00000283017		ERC1
piR-hsa-2575747	ENSG00000012232	EXTL3
piR-hsa-28319	ENSG00000082805		ERC1
piR-hsa-28319	ENSG00000110046	ATG2A
piR-hsa-28319	ENSG00000134780	DAGLA
piR-hsa-28319	ENSG00000283017		ERC1
piR-hsa-2843647	ENSG00000005339			CREBBP
piR-hsa-2843647	ENSG00000129474			AJUBA
piR-hsa-2843647	ENSG00000140443		IGF1R
piR-hsa-2843647	ENSG00000163083		INHBB
piR-hsa-2843647	ENSG00000276293			PIP4K2B
piR-hsa-2843647	ENSG00000277292			PIP4K2B
piR-hsa-2857435	ENSG00000065526	SPEN
piR-hsa-2857435	ENSG00000140836			ZFHX3
piR-hsa-2863009	ENSG00000065526	SPEN
piR-hsa-2863009	ENSG00000140443		IGF1R
piR-hsa-2869421	ENSG00000166949	SMAD3		SMAD3
piR-hsa-2938510	ENSG00000083307	GRHL2
piR-hsa-340530	ENSG00000012232	EXTL3
piR-hsa-341815	ENSG00000110274			CEP164
piR-hsa-341815	ENSG00000140443		IGF1R
piR-hsa-341815	ENSG00000149260			CAPN5
piR-hsa-341815	ENSG00000163083		INHBB
piR-hsa-3566231	ENSG00000120318		ARAP3
piR-hsa-3643435	ENSG00000124782		RREB1
piR-hsa-3643435	ENSG00000140836			ZFHX3
piR-hsa-364928	ENSG00000105325			FZR1
piR-hsa-364928	ENSG00000198517		MAFK
piR-hsa-365647	ENSG00000012232	EXTL3
piR-hsa-3718953	ENSG00000082805		ERC1
piR-hsa-3718953	ENSG00000283017		ERC1
piR-hsa-3727915	ENSG00000012232	EXTL3
piR-hsa-373273	ENSG00000012232	EXTL3
piR-hsa-3740412	ENSG00000173821	RNF213
piR-hsa-3742700	ENSG00000012232	EXTL3
piR-hsa-3752820	ENSG00000261221			ZNF865
piR-hsa-377106	ENSG00000082805		ERC1
piR-hsa-377106	ENSG00000110046	ATG2A
piR-hsa-377106	ENSG00000134780	DAGLA
piR-hsa-377106	ENSG00000283017		ERC1
piR-hsa-3771524	ENSG00000012232	EXTL3
piR-hsa-3777136	ENSG00000082805		ERC1
piR-hsa-3777136	ENSG00000110046	ATG2A
piR-hsa-3777136	ENSG00000134780	DAGLA
piR-hsa-3777136	ENSG00000283017		ERC1
piR-hsa-3778485	ENSG00000012232	EXTL3
piR-hsa-379573	ENSG00000012232	EXTL3
piR-hsa-381380	ENSG00000082805		ERC1
piR-hsa-381380	ENSG00000110046	ATG2A
piR-hsa-381380	ENSG00000283017		ERC1
piR-hsa-394668	ENSG00000082805		ERC1
piR-hsa-394668	ENSG00000110046	ATG2A
piR-hsa-394668	ENSG00000134780	DAGLA
piR-hsa-394668	ENSG00000283017		ERC1
piR-hsa-4036440	ENSG00000149187		CELF1
piR-hsa-4179240	ENSG00000178605		GTPBP6
piR-hsa-4398187	ENSG00000082805		ERC1
piR-hsa-4398187	ENSG00000110046	ATG2A
piR-hsa-4398187	ENSG00000283017		ERC1
piR-hsa-4404240	ENSG00000065526	SPEN
piR-hsa-4404240	ENSG00000140836			ZFHX3
piR-hsa-4469927	ENSG00000151276	MAGI1
piR-hsa-4469927	ENSG00000158545	ZC3H18
piR-hsa-4469927	ENSG00000198561			CTNND1
piR-hsa-4469927	ENSG00000282956	MAGI1
piR-hsa-4471342	ENSG00000065526	SPEN
piR-hsa-4471342	ENSG00000140836			ZFHX3
piR-hsa-4767122	ENSG00000016391		CHDH
piR-hsa-4767122	ENSG00000028137		TNFRSF1B
piR-hsa-4767122	ENSG00000065361		ERBB3
piR-hsa-4767122	ENSG00000078699			CBFA2T2
piR-hsa-4767122	ENSG00000082805		ERC1
piR-hsa-4767122	ENSG00000086730		LAT2
piR-hsa-4767122	ENSG00000087266		SH3BP2
piR-hsa-4767122	ENSG00000089094		KDM2B
piR-hsa-4767122	ENSG00000100354		TNRC6B
piR-hsa-4767122	ENSG00000103197		TSC2
piR-hsa-4767122	ENSG00000103550		KNOP1
piR-hsa-4767122	ENSG00000103932		RPAP1
piR-hsa-4767122	ENSG00000105429		MEGF8
piR-hsa-4767122	ENSG00000111331		OAS3
piR-hsa-4767122	ENSG00000121289		CEP89
piR-hsa-4767122	ENSG00000124608		AARS2
piR-hsa-4767122	ENSG00000127511		SIN3B
piR-hsa-4767122	ENSG00000127616		SMARCA4
piR-hsa-4767122	ENSG00000129250		KIF1C
piR-hsa-4767122	ENSG00000130589		HELZ2
piR-hsa-4767122	ENSG00000137802		MAPKBP1
piR-hsa-4767122	ENSG00000142207		URB1
piR-hsa-4767122	ENSG00000143322		ABL2
piR-hsa-4767122	ENSG00000144040		SFXN5
piR-hsa-4767122	ENSG00000146067		FAM193B
piR-hsa-4767122	ENSG00000147459		DOCK5
piR-hsa-4767122	ENSG00000148297		MED22
piR-hsa-4767122	ENSG00000152104		PTPN14
piR-hsa-4767122	ENSG00000155846		PPARGC1B
piR-hsa-4767122	ENSG00000156381		ANKRD9
piR-hsa-4767122	ENSG00000156675		RAB11FIP1	RAB11FIP1
piR-hsa-4767122	ENSG00000157350		ST3GAL2
piR-hsa-4767122	ENSG00000158321		AUTS2
piR-hsa-4767122	ENSG00000160908		ZNF394
piR-hsa-4767122	ENSG00000160949		TONSL
piR-hsa-4767122	ENSG00000164715		LMTK2
piR-hsa-4767122	ENSG00000167110		GOLGA2
piR-hsa-4767122	ENSG00000167625		ZNF526
piR-hsa-4767122	ENSG00000168137		SETD5
piR-hsa-4767122	ENSG00000173821		RNF213
piR-hsa-4767122	ENSG00000176155		CCDC57
piR-hsa-4767122	ENSG00000177225		GATD1
piR-hsa-4767122	ENSG00000181090		EHMT1
piR-hsa-4767122	ENSG00000181873		IBA57
piR-hsa-4767122	ENSG00000185219		ZNF445
piR-hsa-4767122	ENSG00000188735		TMEM120B
piR-hsa-4767122	ENSG00000189339		SLC35E2B
piR-hsa-4767122	ENSG00000197471		SPN
piR-hsa-4767122	ENSG00000198561		CTNND1
piR-hsa-4767122	ENSG00000205356		TECPR1
piR-hsa-4767122	ENSG00000221995			TIAF1
piR-hsa-4767122	ENSG00000242259		C22orf39
piR-hsa-4767122	ENSG00000243156		MICAL3
piR-hsa-4767122	ENSG00000281022		MED22
piR-hsa-4767122	ENSG00000283017		ERC1
piR-hsa-4767122	ENSG00000283034		ZNF445
piR-hsa-4767122	ENSG00000285453		TONSL
piR-hsa-5368104	ENSG00000126464	PRR12
piR-hsa-56133	ENSG00000140992	PDPK1
piR-hsa-56259	ENSG00000082805		ERC1
piR-hsa-56259	ENSG00000283017		ERC1
piR-hsa-6117878	ENSG00000083307	GRHL2
piR-hsa-6828633	ENSG00000115568	ZNF142	ZNF142
piR-hsa-7057357	ENSG00000128159	TUBGCP6
piR-hsa-711967	ENSG00000064999		ANKS1A
piR-hsa-7436512	ENSG00000156675		RAB11FIP1
piR-hsa-8214703	ENSG00000284976			BX255925.3
piR-hsa-8338308	ENSG00000177606		JUN
piR-hsa-83442	ENSG00000012232	EXTL3
piR-hsa-87577	ENSG00000110046	ATG2A
piR-hsa-87577	ENSG00000224470		ATXN1L
piR-hsa-93965	ENSG00000181090		EHMT1
piR-hsa-94455	ENSG00000110046	ATG2A
piR-hsa-94455	ENSG00000224470		ATXN1L

## Sheet: Table S9D
Table S9D
Analysis of PIWIL1-piRNAs target genes in COLO 205
27 Master-regulator genes network obtained using GeneMANIA
Gene name	Ensembl ID	Complete name
ABL2	ENSG00000143322	ABL proto-oncogene 2, non-receptor tyrosine kinase [Source:HGNC Symbol
AJUBA	ENSG00000129474	ajuba LIM protein [Source:HGNC Symbol
ANKS1A	ENSG00000064999	ankyrin repeat and sterile alpha motif domain containing 1A [Source:HGNC Symbol
CREBBP	ENSG00000005339	CREB binding protein [Source:HGNC Symbol
CTNND1	ENSG00000198561	catenin delta 1 [Source:HGNC Symbol
EP300	ENSG00000100393	E1A binding protein p300 [Source:HGNC Symbol
ERBB3	ENSG00000065361	erb-b2 receptor tyrosine kinase 3 [Source:HGNC Symbol
FAM193B	ENSG00000146067	family with sequence similarity 193 member B [Source:HGNC Symbol
GOLGA2	ENSG00000167110	golgin A2 [Source:HGNC Symbol
GRB10	ENSG00000106070	growth factor receptor bound protein 10 [Source:HGNC Symbol
HELZ2	ENSG00000130589	helicase with zinc finger 2 [Source:HGNC Symbol
IGF1R	ENSG00000140443	insulin like growth factor 1 receptor [Source:HGNC Symbol
JUN	ENSG00000177606	Jun proto-oncogene, AP-1 transcription factor subunit [Source:HGNC Symbol
MAFK	ENSG00000198517	MAF bZIP transcription factor K [Source:HGNC Symbol
MED22	ENSG00000148297	mediator complex subunit 22 [Source:HGNC Symbol
PDPK1	ENSG00000140992	3-phosphoinositide dependent protein kinase 1 [Source:HGNC Symbol
PIP4K2B	ENSG00000276293	phosphatidylinositol-5-phosphate 4-kinase type 2 beta [Source:HGNC Symbol
RNF213	ENSG00000173821	ring finger protein 213 [Source:HGNC Symbol
SH3BP2	ENSG00000087266	SH3 domain binding protein 2 [Source:HGNC Symbol
SIN3B	ENSG00000127511	SIN3 transcription regulator family member B [Source:HGNC Symbol
SMAD3	ENSG00000166949	SMAD family member 3 [Source:HGNC Symbol
SMARCA4	ENSG00000127616	SWI/SNF related, matrix associated, actin dependent regulator of chromatin, subfamily a, member 4 [Source:HGNC Symbol
SPEN	ENSG00000065526	spen family transcriptional repressor [Source:HGNC Symbol
TNFAIP3	ENSG00000118503	TNF alpha induced protein 3 [Source:HGNC Symbol
TNFRSF1B	ENSG00000028137	TNF receptor superfamily member 1B [Source:HGNC Symbol
TRAF3	ENSG00000131323	TNF receptor associated factor 3 [Source:HGNC Symbol
TSC2	ENSG00000103197	TSC complex subunit 2 [Source:HGNC Symbol

## Sheet: Table S9E
Table S9E
Analysis of PIWIL1-piRNAs target genes in COLO 205
27 Master-regulator genes obtained using GeneMANIA and their connections inside the network
Gene 1	Gene 2	Network group
ARHGEF12	IGF1R	Pathway
ARHGEF12	IGF1R	Physical Interactions
BACH2	MAFK	Physical Interactions
BACH2	JUN	Physical Interactions
BACH2	MAFK	Predicted
BRIP1	MAFK	Predicted
CREBBP	SIN3B	Pathway
CREBBP	SMARCA4	Pathway
CREBBP	EP300	Pathway
CREBBP	SMAD3	Pathway
CREBBP	HELZ2	Pathway
CREBBP	MED22	Pathway
CREBBP	EP300	Pathway
CREBBP	SMARCA4	Physical Interactions
CREBBP	MAFK	Physical Interactions
CREBBP	EP300	Physical Interactions
CREBBP	SMAD3	Physical Interactions
CREBBP	SMAD3	Predicted
CTNND1	AJUBA	Pathway
CTNND1	AJUBA	Pathway
EP300	SIN3B	Pathway
EP300	SMARCA4	Pathway
EP300	HELZ2	Pathway
EP300	MED22	Pathway
EP300	SPEN	Pathway
EP300	GOLGA2	Physical Interactions
ERBB2	CTNND1	Pathway
ERBB2	ERBB3	Pathway
ERBB2	ERBB3	Pathway
ERBB2	ANKS1A	Physical Interactions
ERBB2	ABL2	Physical Interactions
ERBB2	SH3BP2	Physical Interactions
ERBB2	PTPN11	Physical Interactions
ERBB2	ANKS1A	Physical Interactions
ERBB2	ABL2	Physical Interactions
ERBB2	SH3BP2	Physical Interactions
ERBB2	IGF1R	Physical Interactions
ERBB2	ERBB3	Physical Interactions
ERBB2	PTPN11	Physical Interactions
ERBB2	PIN1	Physical Interactions
ERBB2	ERBB3	Predicted
ERBB3	ABL2	Physical Interactions
ERBB3	ABL2	Physical Interactions
GIGYF1	GRB10	Physical Interactions
GIGYF1	GRB10	Predicted
GIGYF1	GRB10	Predicted
GOLGA2	FAM193B	Physical Interactions
GOLGA2	RNF213	Physical Interactions
GOLGA2	FAM193B	Physical Interactions
GOLGA2	RNF213	Physical Interactions
IGF1	IGF1R	Pathway
IGF1	JUN	Pathway
IGF1	GRB10	Pathway
IGF1	CTNND1	Pathway
IGF1	IGF1R	Physical Interactions
IGF1R	GRB10	Pathway
IGF1R	GRB10	Pathway
IGF1R	CTNND1	Pathway
IGF1R	GRB10	Physical Interactions
IGF1R	GRB10	Predicted
IGF1R	GRB10	Predicted
JUN	CREBBP	Pathway
JUN	SIN3B	Pathway
JUN	SMARCA4	Pathway
JUN	EP300	Pathway
JUN	SMAD3	Pathway
JUN	CREBBP	Pathway
JUN	EP300	Pathway
JUN	MAFK	Physical Interactions
JUN	EP300	Physical Interactions
JUN	SMAD3	Physical Interactions
JUN	CREBBP	Physical Interactions
KAT2B	CREBBP	Pathway
KAT2B	SMARCA4	Pathway
KAT2B	EP300	Pathway
KAT2B	SMAD3	Pathway
KAT2B	CREBBP	Pathway
KAT2B	JUN	Pathway
KAT2B	RBPJ	Pathway
KAT2B	CREBBP	Pathway
KAT2B	EP300	Physical Interactions
KAT2B	SMAD3	Physical Interactions
KAT2B	CREBBP	Physical Interactions
KAT2B	JUN	Physical Interactions
KAT2B	RBPJ	Physical Interactions
MAFB	BACH2	Physical Interactions
MAFB	JUN	Predicted
MAPK9	JUN	Pathway
MAPK9	JUN	Pathway
MAPK9	JUN	Physical Interactions
MAPK9	JUN	Predicted
MED22	HELZ2	Pathway
MSX2	SPEN	Predicted
NEDD4	GRB10	Pathway
NEDD4	GRB10	Pathway
NEDD4	ABL2	Physical Interactions
NEDD4	GRB10	Physical Interactions
NEDD4	IGF1R	Physical Interactions
NEDD4	SMAD3	Physical Interactions
NEDD4	ERBB3	Physical Interactions
NEDD4	JUN	Physical Interactions
NFE2L2	MAFK	Pathway
NFE2L2	JUN	Pathway
NFE2L2	MAFK	Physical Interactions
NFE2L2	JUN	Physical Interactions
NFE2L2	SMARCA4	Physical Interactions
NFE2L2	MAFK	Physical Interactions
NFE2L2	CREBBP	Physical Interactions
NFE2L2	JUN	Physical Interactions
NFE2L2	MAPK9	Physical Interactions
PDPK1	TSC2	Pathway
PDPK1	GRB10	Pathway
PIK3R1	PIP4K2B	Pathway
PIK3R1	PDPK1	Pathway
PIK3R1	IGF1R	Pathway
PIK3R1	ERBB3	Pathway
PIK3R1	PTPN11	Pathway
PIK3R1	ERBB2	Pathway
PIK3R1	PDPK1	Pathway
PIK3R1	CTNND1	Pathway
PIK3R1	PTPN11	Pathway
PIK3R1	GRB10	Physical Interactions
PIK3R1	EP300	Physical Interactions
PIK3R1	ERBB3	Physical Interactions
PIK3R1	TNIP1	Physical Interactions
PIK3R1	PTPN11	Physical Interactions
PIK3R1	ERBB2	Physical Interactions
PIK3R1	ERBB3	Predicted
PIN1	JUN	Pathway
PIN1	GOLGA2	Physical Interactions
PIN1	TNIP1	Physical Interactions
PIN1	GOLGA2	Physical Interactions
PIN1	TSC2	Physical Interactions
PIN1	EP300	Physical Interactions
PIN1	SMAD3	Physical Interactions
PIN1	JUN	Physical Interactions
PIN1	TNIP1	Physical Interactions
PTPN11	IGF1R	Pathway
PTPN11	ERBB3	Pathway
PTPN11	CTNND1	Pathway
PTPN11	IGF1R	Pathway
PTPN11	ERBB3	Pathway
PTPN11	IGF1	Pathway
PTPN11	IGF1R	Physical Interactions
PTPN11	ERBB3	Physical Interactions
PTPN11	ERBB3	Predicted
RBPJ	SPEN	Pathway
RBPJ	CREBBP	Pathway
RBPJ	SPEN	Pathway
RBPJ	EP300	Pathway
RBPJ	SPEN	Physical Interactions
RBPJ	SMARCA4	Physical Interactions
SMAD3	SIN3B	Pathway
SMAD3	EP300	Pathway
SMAD3	TSC2	Physical Interactions
SMAD3	SMARCA4	Physical Interactions
SMAD3	MAFK	Physical Interactions
SMAD3	EP300	Physical Interactions
SMARCA4	TSC2	Pathway
SMARCA4	SIN3B	Physical Interactions
SPTBN1	SMAD3	Pathway
SPTBN1	SMAD3	Physical Interactions
SPTBN1	SMAD3	Predicted
TNIP1	TNFAIP3	Pathway
TNIP1	TNFAIP3	Physical Interactions
TNIP1	TRAF3	Physical Interactions
TNIP1	TNFAIP3	Physical Interactions
TRAF3	TNFRSF1B	Pathway
TRAF3	TNFRSF1B	Physical Interactions
ZBTB33	CTNND1	Pathway
ZBTB33	CTNND1	Physical Interactions
ZBTB33	CTNND1	Predicted
ZFAND5	TNFAIP3	Pathway
